# Supplementary material for: Crystal structure of human METTL6, the m3C methyltransferase
Source: Commun Biol. 2021 Dec 3;4:1361. doi: 10.1038/s42003-021-02890-9 (PMC8642396; doi:10.1038/s42003-021-02890-9)
Supplement: Supplementary file 3 — Supplementary Data 1 [file 42003_2021_2890_MOESM3_ESM.xlsx]

## Sheet: 150μM SAM to 40μM WT hMETTL
$ITC
20
$NOT
25
60
750
10
2
$ADCGainCode: 0
$False	TRUE	TRUE
0.4	0.8	90	5
2	4	110	5
2	4	110	5
2	4	110	5
2	4	110	5
2	4	110	5
2	4	110	5
2	4	110	5
2	4	110	5
2	4	110	5
2	4	110	5
2	4	110	5
2	4	110	5
2	4	110	5
2	4	110	5
2	4	110	5
2	4	110	5
2	4	110	5
2	4	110	5
2	4	110	5
# 0
# 0.15
# 0.04
# 0.2097
# 25
# 4.0004
# 8.06
?
% MICROCALITC_MAL1134773
0.002097
0.040004
-0.00485476	29.6544
-0.00337137	29.3699
0.00833333
1681.7	168160
0.0025	81
-0.00015042	-0.033987
-0.2	8
0	0
0
% 128000 127393
0.431
5	750	1000	750
0.0004936	-0.00158	-1.54392e-05	6.03594e-07	-2.58552e-09
% MicroCalITC Ver: 1.28.230 Run time:5/5/2021 11:46:55 AM
@0
5	8.042	25.253	7.8e-05	25.1791	-1.2254	0.121	8.04051	8.04051
6	8.04166	25.2529	7.1e-05	25.1789	-1.2255	0.121	8.04087	8.04087
7	8.04145	25.2527	5.7e-05	25.1788	-1.2257	0.121	8.0402	8.0402
8	8.04114	25.2528	6e-05	25.1788	-1.2258	0.121	8.03927	8.03927
9	8.04076	25.2528	6.1e-05	25.1787	-1.226	0.121	8.03787	8.03787
10	8.04022	25.2529	6.5e-05	25.1788	-1.2262	0.121	8.03618	8.03618
11	8.03974	25.2531	7.1e-05	25.1789	-1.2265	0.121	8.03593	8.03593
12	8.03934	25.2532	7.5e-05	25.1789	-1.2267	0.121	8.0369	8.0369
13	8.03938	25.2533	7.7e-05	25.179	-1.2268	0.121	8.0381	8.0381
14	8.03932	25.2532	7.4e-05	25.1789	-1.227	0.121	8.03851	8.03851
15	8.03924	25.2532	7.6e-05	25.179	-1.2271	0.121	8.03896	8.03896
16	8.03915	25.2532	7.5e-05	25.1789	-1.2272	0.121	8.03707	8.03707
17	8.03852	25.2531	7.7e-05	25.1789	-1.2273	0.121	8.03362	8.03362
18	8.03768	25.2533	7.7e-05	25.179	-1.2273	0.121	8.03008	8.03008
19	8.03685	25.2533	7.9e-05	25.179	-1.2274	0.121	8.02801	8.02801
20	8.03596	25.2534	7.9e-05	25.179	-1.2276	0.121	8.02601	8.02601
21	8.03549	25.2534	7.7e-05	25.179	-1.2278	0.121	8.0243	8.0243
22	8.03439	25.2537	7.8e-05	25.1792	-1.228	0.121	8.02352	8.02352
23	8.03344	25.2534	7.3e-05	25.179	-1.2282	0.121	8.02237	8.02237
24	8.03252	25.2534	6.7e-05	25.179	-1.2284	0.121	8.02102	8.02102
25	8.03181	25.2535	6.1e-05	25.179	-1.2286	0.122	8.01983	8.01983
26	8.03083	25.2536	6.2e-05	25.1791	-1.2288	0.122	8.01982	8.01982
27	8.02933	25.2536	6.2e-05	25.179	-1.229	0.122	8.0203	8.0203
28	8.02818	25.2538	6.8e-05	25.1792	-1.2291	0.122	8.0222	8.0222
29	8.02771	25.254	7.7e-05	25.1794	-1.2293	0.122	8.02474	8.02474
30	8.02782	25.2539	7.5e-05	25.1793	-1.2294	0.122	8.02685	8.02685
31	8.02714	25.254	7.8e-05	25.1792	-1.2296	0.122	8.02981	8.02981
32	8.02757	25.2539	7.7e-05	25.1791	-1.2298	0.122	8.03248	8.03248
33	8.02741	25.254	7.4e-05	25.1791	-1.23	0.122	8.03421	8.03421
34	8.02687	25.2537	6.4e-05	25.1788	-1.2302	0.123	8.03414	8.03414
35	8.02617	25.2538	6.3e-05	25.1788	-1.2304	0.123	8.03451	8.03451
36	8.02632	25.2538	6e-05	25.1788	-1.2306	0.123	8.03469	8.03469
37	8.02639	25.2538	5.8e-05	25.1788	-1.2308	0.123	8.03478	8.03478
38	8.02708	25.2538	5.7e-05	25.1787	-1.231	0.123	8.03555	8.03555
39	8.02812	25.2539	6e-05	25.1789	-1.2312	0.123	8.03694	8.03694
40	8.02933	25.2541	6.4e-05	25.179	-1.2313	0.123	8.03803	8.03803
41	8.03015	25.2541	6.3e-05	25.179	-1.2314	0.123	8.03789	8.03789
42	8.03096	25.2541	5.9e-05	25.1789	-1.2315	0.124	8.03783	8.03783
43	8.0318	25.2541	5.9e-05	25.1789	-1.2316	0.124	8.0371	8.0371
44	8.03263	25.2542	6.5e-05	25.1789	-1.2318	0.123	8.03614	8.03614
45	8.03315	25.2541	6.9e-05	25.1788	-1.232	0.123	8.03432	8.03432
46	8.03387	25.254	7.1e-05	25.1786	-1.2321	0.123	8.03311	8.03311
47	8.0344	25.2541	7.7e-05	25.1786	-1.2323	0.123	8.03125	8.03125
48	8.03408	25.2542	7.5e-05	25.1787	-1.2325	0.123	8.02921	8.02921
49	8.0338	25.2543	7.1e-05	25.1788	-1.2326	0.123	8.02756	8.02756
50	8.03356	25.2545	7.3e-05	25.179	-1.2328	0.124	8.02701	8.02701
51	8.03333	25.2548	7.6e-05	25.1793	-1.2331	0.124	8.02659	8.02659
52	8.03302	25.2549	7.2e-05	25.1794	-1.2334	0.124	8.02523	8.02523
53	8.03297	25.255	7.9e-05	25.1794	-1.2335	0.124	8.02237	8.02237
54	8.03258	25.2552	8.5e-05	25.1795	-1.2337	0.124	8.01579	8.01579
55	8.03142	25.2551	8.3e-05	25.1794	-1.234	0.124	8.00559	8.00559
56	8.0302	25.2551	7.9e-05	25.1793	-1.2342	0.124	7.99232	7.99232
57	8.0286	25.2551	8.2e-05	25.1792	-1.2345	0.124	7.97775	7.97775
58	8.02708	25.2551	8.2e-05	25.1792	-1.2348	0.124	7.96095	7.96095
59	8.02644	25.255	7.7e-05	25.1791	-1.2352	0.124	7.94484	7.94484
60	8.02645	25.2551	7.2e-05	25.1791	-1.2354	0.125	7.93193	7.93193
@1	0.4	0.8	60.009
61	8.02597	25.2551	7.6e-05	25.1791	-1.2356	0.124	7.92325	7.92325
62	8.02111	25.2551	7.8e-05	25.1791	-1.2357	0.124	7.91915	7.91915
63	8.012	25.255	7.5e-05	25.179	-1.2357	0.125	7.92209	7.92209
64	7.99345	25.2549	7.1e-05	25.179	-1.2358	0.125	7.93124	7.93124
65	7.975	25.2549	7.3e-05	25.179	-1.236	0.125	7.94381	7.94381
66	7.96056	25.255	7.3e-05	25.179	-1.2362	0.125	7.95705	7.95705
67	7.94752	25.255	7e-05	25.179	-1.2364	0.125	7.97079	7.97079
68	7.92816	25.255	7.3e-05	25.1789	-1.2367	0.125	7.98299	7.98299
69	7.91308	25.2552	8e-05	25.1791	-1.2369	0.125	7.99356	7.99356
70	7.91054	25.2553	8e-05	25.1791	-1.2371	0.125	8.00178	8.00178
71	7.91719	25.2553	7.6e-05	25.1791	-1.2372	0.125	8.00805	8.00805
72	7.92722	25.2551	7.4e-05	25.1789	-1.2374	0.125	8.01279	8.01279
73	7.94277	25.2553	7.6e-05	25.1791	-1.2376	0.125	8.01651	8.01651
74	7.95883	25.2553	7.7e-05	25.1791	-1.2378	0.125	8.01932	8.01932
75	7.97308	25.2553	7.8e-05	25.179	-1.238	0.125	8.02182	8.02182
76	7.98334	25.2553	7.4e-05	25.179	-1.2382	0.125	8.02474	8.02474
77	7.99586	25.2554	7.4e-05	25.1791	-1.2384	0.126	8.0282	8.0282
78	8.00397	25.2552	6.5e-05	25.1789	-1.2384	0.126	8.0315	8.0315
79	8.00983	25.2553	6.4e-05	25.1788	-1.2385	0.126	8.03393	8.03393
80	8.01286	25.2554	6.6e-05	25.179	-1.2386	0.126	8.03535	8.03535
81	8.01604	25.2553	7e-05	25.1789	-1.2387	0.125	8.03623	8.03623
82	8.01882	25.2554	6.7e-05	25.1789	-1.2389	0.125	8.03537	8.03537
83	8.02217	25.2556	6.8e-05	25.1789	-1.2391	0.126	8.03305	8.03305
84	8.02436	25.2555	5.6e-05	25.1788	-1.2392	0.126	8.03016	8.03016
85	8.02582	25.2555	5.5e-05	25.1788	-1.2393	0.126	8.02811	8.02811
86	8.02802	25.2555	5.5e-05	25.1787	-1.2394	0.126	8.027	8.027
87	8.0282	25.2554	5.5e-05	25.1786	-1.2396	0.126	8.02654	8.02654
88	8.02783	25.2554	6e-05	25.1786	-1.2397	0.126	8.02814	8.02814
89	8.02824	25.2555	6.3e-05	25.1786	-1.2398	0.126	8.03064	8.03064
90	8.0291	25.2554	5.8e-05	25.1786	-1.24	0.126	8.03207	8.03207
91	8.03047	25.2557	6.2e-05	25.1788	-1.2402	0.126	8.03284	8.03284
92	8.03144	25.2562	7.2e-05	25.1791	-1.2403	0.127	8.033	8.033
93	8.03191	25.2561	6.4e-05	25.1791	-1.2404	0.127	8.03285	8.03285
94	8.0319	25.2563	6.7e-05	25.1793	-1.2406	0.127	8.0333	8.0333
95	8.03211	25.2565	7.5e-05	25.1793	-1.2408	0.127	8.03568	8.03568
96	8.03156	25.2563	6.5e-05	25.1792	-1.2409	0.127	8.03744	8.03744
97	8.03168	25.256	5.3e-05	25.1789	-1.2411	0.127	8.04001	8.04001
98	8.03284	25.256	5.7e-05	25.1789	-1.2412	0.127	8.04226	8.04226
99	8.03408	25.2559	5.7e-05	25.1786	-1.2413	0.127	8.04375	8.04375
100	8.03469	25.2558	5.2e-05	25.1785	-1.2414	0.127	8.04372	8.04372
101	8.03499	25.2559	5.8e-05	25.1785	-1.2416	0.127	8.04337	8.04337
102	8.03544	25.2562	6.2e-05	25.1787	-1.2417	0.127	8.04248	8.04248
103	8.03686	25.2561	5.6e-05	25.1786	-1.2419	0.127	8.04046	8.04046
104	8.03767	25.2561	5.5e-05	25.1786	-1.242	0.128	8.03844	8.03844
105	8.03756	25.2562	5.6e-05	25.1788	-1.2421	0.128	8.03698	8.03698
106	8.03738	25.2562	5.4e-05	25.1787	-1.2422	0.128	8.03602	8.03602
107	8.03747	25.2562	5.5e-05	25.1788	-1.2424	0.128	8.03469	8.03469
108	8.03753	25.2564	6.1e-05	25.1789	-1.2425	0.128	8.03348	8.03348
109	8.03729	25.2565	6e-05	25.1789	-1.2427	0.128	8.03215	8.03215
110	8.0368	25.2564	5.9e-05	25.1788	-1.2429	0.128	8.03062	8.03062
111	8.03674	25.2566	6.6e-05	25.1789	-1.243	0.128	8.03005	8.03005
112	8.03673	25.2566	6.7e-05	25.1788	-1.2431	0.128	8.02994	8.02994
113	8.03673	25.2566	7e-05	25.1788	-1.2431	0.128	8.03044	8.03044
114	8.03646	25.2568	7.6e-05	25.1789	-1.2432	0.128	8.0305	8.0305
115	8.03582	25.2569	8e-05	25.1789	-1.2433	0.128	8.03086	8.03086
116	8.03548	25.2568	7e-05	25.1787	-1.2434	0.128	8.03208	8.03208
117	8.03536	25.2569	6.8e-05	25.1787	-1.2436	0.129	8.03387	8.03387
118	8.03518	25.2569	7.2e-05	25.1788	-1.2438	0.129	8.03571	8.03571
119	8.03494	25.2568	7e-05	25.1786	-1.2439	0.129	8.03833	8.03833
120	8.03479	25.257	7.1e-05	25.1787	-1.244	0.129	8.04024	8.04024
121	8.03472	25.2571	7.5e-05	25.1788	-1.2441	0.129	8.04057	8.04057
122	8.03453	25.2571	7.6e-05	25.1788	-1.2442	0.129	8.04003	8.04003
123	8.03435	25.2571	7.4e-05	25.1787	-1.2442	0.129	8.03989	8.03989
124	8.03428	25.2571	6.5e-05	25.1787	-1.2442	0.129	8.0387	8.0387
125	8.03468	25.257	6.2e-05	25.1786	-1.2443	0.129	8.03818	8.03818
126	8.03561	25.2568	5.7e-05	25.1785	-1.2443	0.129	8.03814	8.03814
127	8.03613	25.2568	5e-05	25.1785	-1.2444	0.129	8.03878	8.03878
128	8.03626	25.2567	4e-05	25.1785	-1.2445	0.129	8.03865	8.03865
129	8.03673	25.257	4.9e-05	25.1786	-1.2446	0.13	8.03949	8.03949
130	8.03718	25.2571	5e-05	25.1788	-1.2447	0.13	8.04097	8.04097
131	8.03787	25.2572	5.2e-05	25.1788	-1.2449	0.13	8.04192	8.04192
132	8.03836	25.2574	6.3e-05	25.1789	-1.2449	0.13	8.04156	8.04156
133	8.03883	25.2576	7.5e-05	25.1791	-1.245	0.13	8.04235	8.04235
134	8.0395	25.2575	7.2e-05	25.179	-1.245	0.13	8.04299	8.04299
135	8.04021	25.2574	7.7e-05	25.1789	-1.2451	0.13	8.04261	8.04261
136	8.04073	25.2575	7.9e-05	25.179	-1.2452	0.13	8.04294	8.04294
137	8.04089	25.2578	7.5e-05	25.1791	-1.2454	0.13	8.04291	8.04291
138	8.04077	25.2579	7e-05	25.1791	-1.2455	0.131	8.04208	8.04208
139	8.04064	25.2579	7.2e-05	25.1791	-1.2457	0.131	8.04093	8.04093
140	8.04054	25.2579	7.3e-05	25.179	-1.2459	0.13	8.04047	8.04047
141	8.04056	25.258	8e-05	25.1791	-1.246	0.13	8.03908	8.03908
142	8.0407	25.2578	8.3e-05	25.1788	-1.2461	0.13	8.03836	8.03836
143	8.04113	25.2576	7.9e-05	25.1787	-1.2462	0.13	8.03307	8.03307
144	8.0414	25.2576	7.6e-05	25.1785	-1.2462	0.13	8.01892	8.01892
145	8.04157	25.2578	7.2e-05	25.1787	-1.2463	0.131	7.99213	7.99213
146	8.04128	25.2577	6.5e-05	25.1787	-1.2464	0.131	7.95098	7.95098
147	8.04108	25.2578	6.3e-05	25.1787	-1.2465	0.131	7.8934	7.8934
148	8.0403	25.258	6.6e-05	25.1789	-1.2467	0.131	7.82151	7.82151
149	8.03898	25.2582	6.8e-05	25.179	-1.2467	0.131	7.73559	7.73559
150	8.03882	25.2582	6.8e-05	25.1789	-1.2469	0.131	7.63718	7.63718
@2	2.0001	4	150.097
151	8.0387	25.2582	7e-05	25.1789	-1.247	0.131	7.53109	7.53109
152	8.03594	25.2582	7e-05	25.1788	-1.2472	0.131	7.43031	7.43031
153	8.01301	25.2582	7e-05	25.1789	-1.2474	0.131	7.35085	7.35085
154	7.96702	25.2582	7.1e-05	25.1788	-1.2475	0.131	7.30784	7.30784
155	7.90549	25.2583	7.7e-05	25.1789	-1.2476	0.131	7.30784	7.30784
156	7.83245	25.2584	7.8e-05	25.179	-1.2477	0.131	7.34821	7.34821
157	7.74829	25.2583	7.7e-05	25.1789	-1.2478	0.131	7.41617	7.41617
158	7.6536	25.2583	8.1e-05	25.1788	-1.2479	0.131	7.49577	7.49577
159	7.53759	25.2584	8.1e-05	25.1789	-1.248	0.131	7.57329	7.57329
160	7.41359	25.2584	7.6e-05	25.1788	-1.2481	0.131	7.64184	7.64184
161	7.3028	25.2584	7.6e-05	25.1788	-1.2483	0.131	7.69903	7.69903
162	7.24506	25.2584	7.4e-05	25.1788	-1.2483	0.132	7.74705	7.74705
163	7.25711	25.2585	7.4e-05	25.1789	-1.2484	0.132	7.78608	7.78608
164	7.3227	25.2585	7.3e-05	25.1789	-1.2485	0.132	7.81844	7.81844
165	7.41354	25.2585	7e-05	25.1788	-1.2486	0.132	7.84572	7.84572
166	7.50397	25.2586	7.2e-05	25.1788	-1.2487	0.132	7.86996	7.86996
167	7.58409	25.2587	7.8e-05	25.1789	-1.2487	0.132	7.89018	7.89018
168	7.65433	25.2586	7.7e-05	25.1787	-1.2488	0.132	7.90873	7.90873
169	7.71007	25.2585	7.8e-05	25.1786	-1.249	0.131	7.92558	7.92558
170	7.75614	25.2589	8.7e-05	25.1789	-1.2491	0.132	7.94029	7.94029
171	7.79014	25.259	8.9e-05	25.1788	-1.2493	0.132	7.95282	7.95282
172	7.82406	25.2589	8.5e-05	25.1788	-1.2495	0.132	7.96377	7.96377
173	7.84974	25.259	8.3e-05	25.1787	-1.2496	0.132	7.97293	7.97293
174	7.87182	25.2592	8.5e-05	25.1789	-1.2496	0.132	7.97969	7.97969
175	7.89277	25.259	8.1e-05	25.1787	-1.2497	0.132	7.98595	7.98595
176	7.91117	25.2589	7.7e-05	25.1787	-1.2498	0.132	7.99184	7.99184
177	7.9254	25.2591	8.1e-05	25.1788	-1.2499	0.132	7.99765	7.99765
178	7.94244	25.2593	8.6e-05	25.1789	-1.25	0.132	8.00207	8.00207
179	7.95605	25.2592	8.2e-05	25.1788	-1.2501	0.132	8.00591	8.00591
180	7.96625	25.2589	7.5e-05	25.1785	-1.2501	0.132	8.00896	8.00896
181	7.97353	25.2589	7e-05	25.1785	-1.2502	0.132	8.01232	8.01232
182	7.98019	25.259	6.6e-05	25.1785	-1.2503	0.133	8.01481	8.01481
183	7.9858	25.2588	6.3e-05	25.1783	-1.2504	0.133	8.01839	8.01839
184	7.99142	25.2588	6.3e-05	25.1783	-1.2505	0.132	8.02317	8.02317
185	7.99631	25.2591	6.8e-05	25.1786	-1.2506	0.133	8.02717	8.02717
186	8.00081	25.2592	7.2e-05	25.1787	-1.2506	0.133	8.02968	8.02968
187	8.00431	25.2592	7.3e-05	25.1786	-1.2507	0.133	8.03203	8.03203
188	8.00819	25.2594	7.4e-05	25.1788	-1.2508	0.133	8.03326	8.03326
189	8.01182	25.2595	7.4e-05	25.1789	-1.251	0.133	8.03256	8.03256
190	8.01532	25.2597	8e-05	25.179	-1.2512	0.133	8.03208	8.03208
191	8.01906	25.2598	8.3e-05	25.179	-1.2514	0.133	8.03226	8.03226
192	8.02202	25.2599	8.4e-05	25.179	-1.2516	0.133	8.03343	8.03343
193	8.02362	25.2601	8.9e-05	25.1792	-1.2517	0.133	8.03467	8.03467
194	8.02491	25.26	8.8e-05	25.1791	-1.2518	0.133	8.03739	8.03739
195	8.0266	25.26	8.1e-05	25.1791	-1.2519	0.134	8.03949	8.03949
196	8.02823	25.26	7.8e-05	25.1791	-1.252	0.134	8.0402	8.0402
197	8.02934	25.2598	6.9e-05	25.179	-1.252	0.134	8.03982	8.03982
198	8.03077	25.2598	6.9e-05	25.179	-1.2521	0.134	8.04019	8.04019
199	8.03274	25.2599	7.1e-05	25.179	-1.2522	0.134	8.03965	8.03965
200	8.03467	25.2598	7.3e-05	25.1789	-1.2522	0.134	8.03909	8.03909
201	8.03602	25.2598	7.2e-05	25.1788	-1.2523	0.134	8.03869	8.03869
202	8.0364	25.26	7.9e-05	25.1789	-1.2524	0.134	8.03907	8.03907
203	8.03652	25.2599	7.5e-05	25.1787	-1.2525	0.134	8.03828	8.03828
204	8.03682	25.26	7.5e-05	25.1787	-1.2526	0.134	8.03851	8.03851
205	8.03726	25.26	7.7e-05	25.1788	-1.2528	0.134	8.03941	8.03941
206	8.03773	25.26	7.9e-05	25.1787	-1.2529	0.134	8.04114	8.04114
207	8.03829	25.26	7.5e-05	25.1787	-1.253	0.134	8.04196	8.04196
208	8.0387	25.2599	7.4e-05	25.1787	-1.2532	0.134	8.04218	8.04218
209	8.03905	25.2599	7.3e-05	25.1786	-1.2534	0.134	8.04111	8.04111
210	8.03935	25.26	7.1e-05	25.1786	-1.2536	0.134	8.04	8.04
211	8.03957	25.2603	6.8e-05	25.1788	-1.2536	0.135	8.03859	8.03859
212	8.03972	25.2604	7e-05	25.1788	-1.2537	0.135	8.03813	8.03813
213	8.03975	25.2605	7e-05	25.1789	-1.2537	0.135	8.0385	8.0385
214	8.03982	25.2605	6.5e-05	25.1788	-1.2536	0.135	8.03976	8.03976
215	8.03983	25.2606	6.4e-05	25.1789	-1.2537	0.135	8.04112	8.04112
216	8.04005	25.2606	6.3e-05	25.1789	-1.2537	0.135	8.04243	8.04243
217	8.04033	25.2607	6.4e-05	25.179	-1.2537	0.135	8.04283	8.04283
218	8.0403	25.2608	6.3e-05	25.179	-1.2538	0.135	8.04309	8.04309
219	8.04057	25.2609	6.6e-05	25.1791	-1.254	0.136	8.04341	8.04341
220	8.04084	25.2609	6.8e-05	25.1791	-1.2541	0.136	8.04375	8.04375
221	8.04148	25.261	7.2e-05	25.1791	-1.2543	0.135	8.04537	8.04537
222	8.04228	25.2611	6.8e-05	25.179	-1.2544	0.136	8.04773	8.04773
223	8.04312	25.2611	6.9e-05	25.179	-1.2546	0.136	8.05052	8.05052
224	8.04396	25.261	6.6e-05	25.1789	-1.2546	0.136	8.05264	8.05264
225	8.04457	25.261	6.3e-05	25.179	-1.2548	0.136	8.0544	8.0544
226	8.045	25.2609	6.5e-05	25.1788	-1.2548	0.136	8.05412	8.05412
227	8.04527	25.2606	6.4e-05	25.1785	-1.2549	0.136	8.0529	8.0529
228	8.04556	25.2605	6.6e-05	25.1784	-1.255	0.136	8.05089	8.05089
229	8.04643	25.2607	6.8e-05	25.1785	-1.2552	0.136	8.04912	8.04912
230	8.0475	25.2606	6.5e-05	25.1784	-1.2553	0.136	8.04689	8.04689
231	8.04823	25.2608	6.5e-05	25.1786	-1.2555	0.137	8.04585	8.04585
232	8.04797	25.2609	6.9e-05	25.1787	-1.2557	0.136	8.04516	8.04516
233	8.0476	25.261	6.4e-05	25.1788	-1.2558	0.137	8.04477	8.04477
234	8.04731	25.2609	6.2e-05	25.1786	-1.2559	0.137	8.04385	8.04385
235	8.04733	25.2611	6.6e-05	25.1787	-1.256	0.137	8.04306	8.04306
236	8.04736	25.2611	6.3e-05	25.1787	-1.2561	0.137	8.04206	8.04206
237	8.04691	25.2613	6.1e-05	25.1788	-1.2561	0.137	8.04156	8.04156
238	8.04689	25.2614	6.2e-05	25.1788	-1.2562	0.137	8.04167	8.04167
239	8.04697	25.2614	6.3e-05	25.1788	-1.2563	0.138	8.04235	8.04235
240	8.04697	25.2615	6.7e-05	25.1789	-1.2565	0.137	8.04334	8.04334
241	8.04688	25.2615	6.7e-05	25.1789	-1.2566	0.137	8.04509	8.04509
242	8.04664	25.2616	6.8e-05	25.179	-1.2568	0.137	8.04622	8.04622
243	8.0463	25.2615	6.6e-05	25.179	-1.2569	0.137	8.04693	8.04693
244	8.04589	25.2616	7e-05	25.179	-1.2569	0.137	8.0477	8.0477
245	8.04554	25.2615	7e-05	25.1789	-1.2571	0.137	8.048	8.048
246	8.04517	25.2615	6.9e-05	25.1789	-1.2571	0.138	8.04707	8.04707
247	8.04488	25.2616	7.3e-05	25.179	-1.2572	0.138	8.0461	8.0461
248	8.0447	25.2616	7.2e-05	25.179	-1.2574	0.138	8.04505	8.04505
249	8.04462	25.2616	7.1e-05	25.1789	-1.2575	0.138	8.04484	8.04484
250	8.04483	25.2617	6.8e-05	25.1789	-1.2575	0.138	8.04531	8.04531
251	8.04504	25.2616	6.4e-05	25.1788	-1.2576	0.138	8.04666	8.04666
252	8.04509	25.2615	5.9e-05	25.1785	-1.2576	0.138	8.04748	8.04748
253	8.04555	25.2615	6.3e-05	25.1786	-1.2577	0.138	8.04463	8.04463
254	8.04626	25.2615	6.2e-05	25.1786	-1.2578	0.138	8.03374	8.03374
255	8.04655	25.2615	5.6e-05	25.1785	-1.2578	0.139	8.01482	8.01482
256	8.04673	25.2615	5.6e-05	25.1786	-1.2579	0.139	7.98676	7.98676
257	8.04627	25.2619	6.6e-05	25.179	-1.258	0.139	7.94868	7.94868
258	8.04577	25.262	6.7e-05	25.179	-1.258	0.139	7.90075	7.90075
259	8.04666	25.2621	6.6e-05	25.1791	-1.258	0.139	7.84304	7.84304
260	8.0487	25.2622	6.8e-05	25.1791	-1.2581	0.139	7.77313	7.77313
@3	2.0001	4	260.067
261	8.05033	25.2624	7.3e-05	25.1792	-1.2581	0.139	7.69468	7.69468
262	8.0475	25.262	6.3e-05	25.1788	-1.2582	0.139	7.61683	7.61683
263	8.02906	25.262	5.9e-05	25.1786	-1.2583	0.14	7.55456	7.55456
264	7.99304	25.262	6.2e-05	25.1787	-1.2584	0.14	7.5193	7.5193
265	7.95349	25.262	6.4e-05	25.1787	-1.2585	0.14	7.51764	7.51764
266	7.91027	25.262	6.2e-05	25.1786	-1.2586	0.14	7.54667	7.54667
267	7.85711	25.262	6.2e-05	25.1785	-1.2587	0.14	7.59842	7.59842
268	7.7895	25.262	6e-05	25.1786	-1.2589	0.14	7.65795	7.65795
269	7.70423	25.2619	5.8e-05	25.1784	-1.2591	0.14	7.71583	7.71583
270	7.60406	25.262	6.1e-05	25.1785	-1.2592	0.14	7.767	7.767
271	7.5185	25.262	6.4e-05	25.1785	-1.2594	0.14	7.80956	7.80956
272	7.4687	25.2622	6.8e-05	25.1786	-1.2595	0.14	7.84414	7.84414
273	7.47857	25.2623	7.5e-05	25.1787	-1.2595	0.14	7.87189	7.87189
274	7.52845	25.2625	7.7e-05	25.1788	-1.2596	0.14	7.89474	7.89474
275	7.59552	25.2624	7.4e-05	25.1787	-1.2597	0.14	7.91394	7.91394
276	7.66326	25.2624	7.2e-05	25.1787	-1.2598	0.14	7.93117	7.93117
277	7.72657	25.2624	7e-05	25.1787	-1.2599	0.14	7.94638	7.94638
278	7.77602	25.2625	6.9e-05	25.1788	-1.2599	0.14	7.96018	7.96018
279	7.81735	25.2625	6.8e-05	25.1787	-1.2599	0.14	7.97181	7.97181
280	7.85137	25.2626	7.3e-05	25.1787	-1.2599	0.14	7.98257	7.98257
281	7.87611	25.2629	7.8e-05	25.1788	-1.2598	0.14	7.99204	7.99204
282	7.89955	25.263	8.5e-05	25.1789	-1.2598	0.14	7.99908	7.99908
283	7.91473	25.2629	8.2e-05	25.1787	-1.2599	0.14	8.00584	8.00584
284	7.93179	25.263	8.1e-05	25.1787	-1.2599	0.14	8.01178	8.01178
285	7.94736	25.263	7.5e-05	25.1787	-1.2599	0.141	8.01574	8.01574
286	7.96223	25.2629	7e-05	25.1786	-1.26	0.141	8.01822	8.01822
287	7.97571	25.263	6.8e-05	25.1786	-1.26	0.141	8.02177	8.02177
288	7.98369	25.2631	7.4e-05	25.1787	-1.2601	0.141	8.02403	8.02403
289	7.99009	25.2631	7.6e-05	25.1787	-1.2601	0.141	8.02659	8.02659
290	8.00117	25.2632	8.1e-05	25.1788	-1.2601	0.141	8.02943	8.02943
291	8.00769	25.2633	8.2e-05	25.1788	-1.2602	0.141	8.03219	8.03219
292	8.01183	25.2634	8.1e-05	25.1789	-1.2603	0.141	8.03482	8.03482
293	8.01479	25.2633	7.7e-05	25.1788	-1.2604	0.141	8.03799	8.03799
294	8.01786	25.2633	7.3e-05	25.1788	-1.2605	0.141	8.04099	8.04099
295	8.02069	25.2634	7.3e-05	25.1788	-1.2607	0.141	8.04304	8.04304
296	8.0235	25.2634	7.7e-05	25.1787	-1.2608	0.141	8.04504	8.04504
297	8.02645	25.2634	7.6e-05	25.1786	-1.2609	0.141	8.04609	8.04609
298	8.0288	25.2634	7.9e-05	25.1786	-1.2609	0.141	8.04597	8.04597
299	8.03062	25.2634	8.1e-05	25.1787	-1.261	0.141	8.04529	8.04529
300	8.03308	25.2633	7.7e-05	25.1785	-1.2611	0.141	8.04535	8.04535
301	8.03559	25.2634	7.3e-05	25.1786	-1.2611	0.142	8.04508	8.04508
302	8.03747	25.2634	7.4e-05	25.1786	-1.261	0.142	8.04503	8.04503
303	8.03866	25.2637	8.1e-05	25.1789	-1.2611	0.142	8.04545	8.04545
304	8.03945	25.2637	8.2e-05	25.1788	-1.2611	0.142	8.04537	8.04537
305	8.04008	25.2638	8.5e-05	25.1789	-1.2612	0.142	8.04479	8.04479
306	8.04113	25.2639	8.3e-05	25.1789	-1.2614	0.142	8.0445	8.0445
307	8.04218	25.2639	7.9e-05	25.1788	-1.2615	0.142	8.04494	8.04494
308	8.04325	25.2637	7.4e-05	25.1787	-1.2617	0.142	8.04587	8.04587
309	8.04423	25.2638	7.2e-05	25.1788	-1.2617	0.142	8.04699	8.04699
310	8.04505	25.2638	7.1e-05	25.1787	-1.2618	0.142	8.04838	8.04838
311	8.04555	25.2637	7.1e-05	25.1787	-1.2617	0.142	8.04821	8.04821
312	8.04563	25.2637	7e-05	25.1786	-1.2616	0.142	8.04621	8.04621
313	8.0454	25.2636	6.6e-05	25.1785	-1.2616	0.142	8.04398	8.04398
314	8.04517	25.2636	6.3e-05	25.1784	-1.2616	0.142	8.04224	8.04224
315	8.04503	25.2636	6.1e-05	25.1783	-1.2617	0.143	8.04092	8.04092
316	8.04478	25.2637	6.1e-05	25.1784	-1.2618	0.143	8.04166	8.04166
317	8.04474	25.2638	6.1e-05	25.1784	-1.2619	0.143	8.04424	8.04424
318	8.04522	25.2638	6.1e-05	25.1784	-1.2619	0.143	8.04691	8.04691
319	8.04532	25.2639	6.4e-05	25.1784	-1.262	0.143	8.04941	8.04941
320	8.04532	25.2639	6.5e-05	25.1784	-1.262	0.143	8.05203	8.05203
321	8.04554	25.2639	6.2e-05	25.1784	-1.2621	0.143	8.05441	8.05441
322	8.04654	25.264	6.6e-05	25.1784	-1.2621	0.143	8.05615	8.05615
323	8.04784	25.2641	6.8e-05	25.1786	-1.2621	0.143	8.05829	8.05829
324	8.04876	25.2642	6.8e-05	25.1786	-1.2621	0.143	8.06034	8.06034
325	8.04929	25.2642	6.9e-05	25.1786	-1.2621	0.143	8.06112	8.06112
326	8.04958	25.2644	7.3e-05	25.1786	-1.2621	0.143	8.06069	8.06069
327	8.05098	25.2645	7.1e-05	25.1787	-1.2622	0.143	8.05934	8.05934
328	8.05153	25.2644	7.1e-05	25.1786	-1.2623	0.143	8.0576	8.0576
329	8.05183	25.2645	7.3e-05	25.1787	-1.2624	0.143	8.05584	8.05584
330	8.05201	25.2647	7.3e-05	25.1788	-1.2625	0.144	8.05396	8.05396
331	8.05262	25.2645	7.1e-05	25.1786	-1.2626	0.144	8.05196	8.05196
332	8.05355	25.2645	6.7e-05	25.1786	-1.2627	0.144	8.05194	8.05194
333	8.05354	25.2645	6.4e-05	25.1785	-1.2628	0.144	8.05163	8.05163
334	8.0547	25.2644	6e-05	25.1785	-1.2629	0.144	8.05174	8.05174
335	8.05565	25.2645	6.1e-05	25.1784	-1.2629	0.144	8.05228	8.05228
336	8.05561	25.2646	6.1e-05	25.1786	-1.263	0.144	8.05387	8.05387
337	8.05546	25.2647	6.5e-05	25.1787	-1.2631	0.144	8.05458	8.05458
338	8.05558	25.2649	6.7e-05	25.1788	-1.2632	0.144	8.05508	8.05508
339	8.05576	25.265	6.4e-05	25.1789	-1.2632	0.144	8.05517	8.05517
340	8.05573	25.265	6.1e-05	25.1789	-1.2633	0.145	8.05586	8.05586
341	8.05581	25.265	5.9e-05	25.1788	-1.2632	0.145	8.05652	8.05652
342	8.0555	25.2649	5.8e-05	25.1787	-1.2633	0.145	8.0556	8.0556
343	8.05502	25.2649	5.7e-05	25.1787	-1.2633	0.145	8.05633	8.05633
344	8.05509	25.2648	5.7e-05	25.1785	-1.2632	0.145	8.05754	8.05754
345	8.05521	25.2646	5.6e-05	25.1783	-1.2632	0.145	8.05889	8.05889
346	8.05534	25.2647	5.5e-05	25.1783	-1.2633	0.145	8.05956	8.05956
347	8.05553	25.2647	5.7e-05	25.1783	-1.2633	0.145	8.06013	8.06013
348	8.0555	25.2648	5.6e-05	25.1784	-1.2634	0.145	8.05887	8.05887
349	8.05542	25.265	6.2e-05	25.1785	-1.2635	0.145	8.05724	8.05724
350	8.05549	25.2652	6.4e-05	25.1788	-1.2636	0.145	8.05541	8.05541
351	8.05589	25.2653	6.5e-05	25.1788	-1.2636	0.146	8.0548	8.0548
352	8.05634	25.2653	6.4e-05	25.1788	-1.2635	0.146	8.05606	8.05606
353	8.0566	25.2653	6.6e-05	25.1787	-1.2635	0.146	8.05817	8.05817
354	8.05705	25.2651	5.6e-05	25.1786	-1.2635	0.146	8.06007	8.06007
355	8.05766	25.2651	5.7e-05	25.1786	-1.2635	0.146	8.06232	8.06232
356	8.05791	25.2651	5.9e-05	25.1785	-1.2636	0.146	8.06319	8.06319
357	8.05847	25.2651	5.7e-05	25.1786	-1.2636	0.146	8.06232	8.06232
358	8.05871	25.2652	5.6e-05	25.1786	-1.2636	0.146	8.05971	8.05971
359	8.05806	25.2653	6e-05	25.1787	-1.2637	0.146	8.05638	8.05638
360	8.05786	25.2653	6.4e-05	25.1786	-1.2637	0.146	8.05128	8.05128
361	8.0579	25.2653	6.3e-05	25.1785	-1.2637	0.146	8.04727	8.04727
362	8.05689	25.2653	6.8e-05	25.1785	-1.2638	0.146	8.0436	8.0436
363	8.05607	25.2655	7e-05	25.1786	-1.2638	0.146	8.03886	8.03886
364	8.05554	25.2656	7.2e-05	25.1787	-1.2638	0.146	8.02985	8.02985
365	8.05581	25.2654	6.2e-05	25.1785	-1.2638	0.146	8.01708	8.01708
366	8.05595	25.2656	6.4e-05	25.1787	-1.2638	0.146	7.99863	7.99863
367	8.05465	25.2656	6e-05	25.1787	-1.2638	0.147	7.97334	7.97334
368	8.05147	25.2653	5e-05	25.1784	-1.2639	0.147	7.94228	7.94228
369	8.04644	25.2652	4.8e-05	25.1783	-1.2639	0.147	7.90523	7.90523
370	8.04173	25.2654	5e-05	25.1784	-1.264	0.147	7.85965	7.85965
@4	2.0001	4	370.043
371	8.04114	25.2653	4.4e-05	25.1783	-1.264	0.148	7.80669	7.80669
372	8.0384	25.2654	4.3e-05	25.1783	-1.2641	0.148	7.75412	7.75412
373	8.02693	25.2656	5.1e-05	25.1785	-1.2641	0.148	7.71087	7.71087
374	8.00125	25.2658	5.6e-05	25.1786	-1.2641	0.148	7.68608	7.68608
375	7.97645	25.2659	5.9e-05	25.1787	-1.2641	0.148	7.68349	7.68349
376	7.94904	25.2658	6.1e-05	25.1787	-1.2641	0.148	7.70358	7.70358
377	7.91275	25.2659	6.5e-05	25.1787	-1.2641	0.148	7.7394	7.7394
378	7.87159	25.2659	6.4e-05	25.1788	-1.2641	0.148	7.78061	7.78061
379	7.81597	25.2658	5.5e-05	25.1787	-1.2641	0.148	7.82135	7.82135
380	7.74859	25.2657	5.5e-05	25.1785	-1.2641	0.148	7.85715	7.85715
381	7.68472	25.2659	5.9e-05	25.1786	-1.2642	0.148	7.88654	7.88654
382	7.6501	25.266	5.9e-05	25.1787	-1.2642	0.148	7.90964	7.90964
383	7.65588	25.2659	5.8e-05	25.1787	-1.2643	0.148	7.92983	7.92983
384	7.69212	25.2661	6.6e-05	25.1787	-1.2643	0.148	7.94495	7.94495
385	7.73569	25.2663	6.8e-05	25.1789	-1.2644	0.149	7.95823	7.95823
386	7.78495	25.2662	6.5e-05	25.1788	-1.2644	0.149	7.97003	7.97003
387	7.82858	25.2661	6.3e-05	25.1786	-1.2645	0.149	7.98121	7.98121
388	7.86175	25.2663	6.7e-05	25.1787	-1.2645	0.149	7.98943	7.98943
389	7.8956	25.2663	6.9e-05	25.1787	-1.2645	0.149	7.99703	7.99703
390	7.91458	25.2662	6.5e-05	25.1786	-1.2646	0.149	8.00452	8.00452
391	7.93165	25.2663	6.3e-05	25.1786	-1.2646	0.149	8.01031	8.01031
392	7.94452	25.2664	6.9e-05	25.1787	-1.2646	0.149	8.01565	8.01565
393	7.9624	25.2664	6.6e-05	25.1787	-1.2646	0.149	8.0212	8.0212
394	7.97148	25.2665	6.4e-05	25.1787	-1.2646	0.149	8.02696	8.02696
395	7.98107	25.2665	6.8e-05	25.1787	-1.2646	0.149	8.03176	8.03176
396	7.99068	25.2667	7.2e-05	25.1788	-1.2646	0.149	8.03722	8.03722
397	7.99881	25.2667	7e-05	25.1788	-1.2647	0.149	8.04073	8.04073
398	8.00453	25.2666	6.7e-05	25.1787	-1.2648	0.149	8.04363	8.04363
399	8.01012	25.2666	6.4e-05	25.1786	-1.2649	0.15	8.04603	8.04603
400	8.01558	25.2666	6.2e-05	25.1786	-1.265	0.15	8.0484	8.0484
401	8.02105	25.2667	6.3e-05	25.1786	-1.265	0.15	8.0491	8.0491
402	8.02651	25.2668	6.4e-05	25.1787	-1.2651	0.15	8.04993	8.04993
403	8.03082	25.2669	6.6e-05	25.1787	-1.2651	0.15	8.04998	8.04998
404	8.03446	25.267	7.2e-05	25.1787	-1.2651	0.15	8.04821	8.04821
405	8.03755	25.2671	7.3e-05	25.1788	-1.2651	0.15	8.04591	8.04591
406	8.03912	25.267	7e-05	25.1787	-1.2651	0.15	8.04632	8.04632
407	8.03962	25.2668	6.7e-05	25.1786	-1.2651	0.15	8.0478	8.0478
408	8.04101	25.2669	6.9e-05	25.1787	-1.2652	0.15	8.05094	8.05094
409	8.04329	25.2671	7.4e-05	25.1788	-1.2653	0.15	8.05539	8.05539
410	8.04552	25.2672	7.8e-05	25.1789	-1.2653	0.15	8.05957	8.05957
411	8.04806	25.2671	7.7e-05	25.1788	-1.2653	0.15	8.06156	8.06156
412	8.04993	25.2673	8.2e-05	25.1788	-1.2653	0.15	8.06272	8.06272
413	8.05085	25.2673	7.8e-05	25.1789	-1.2653	0.151	8.06245	8.06245
414	8.05178	25.2674	7.4e-05	25.1789	-1.2653	0.151	8.06219	8.06219
415	8.0519	25.2673	6.7e-05	25.1788	-1.2653	0.151	8.06128	8.06128
416	8.05239	25.2677	7e-05	25.1792	-1.2652	0.151	8.06034	8.06034
417	8.05448	25.2677	6.7e-05	25.1791	-1.2652	0.151	8.05928	8.05928
418	8.0559	25.2678	7.2e-05	25.1792	-1.265	0.151	8.05828	8.05828
419	8.05673	25.2677	6.9e-05	25.1791	-1.265	0.151	8.0568	8.0568
420	8.05687	25.2676	7e-05	25.179	-1.2649	0.151	8.05572	8.05572
421	8.05671	25.2675	7.2e-05	25.1788	-1.2649	0.151	8.05533	8.05533
422	8.05649	25.2672	6.5e-05	25.1786	-1.2649	0.151	8.05484	8.05484
423	8.05637	25.2671	6.2e-05	25.1785	-1.265	0.151	8.05451	8.05451
424	8.0568	25.2671	6e-05	25.1783	-1.265	0.151	8.0544	8.0544
425	8.05748	25.2672	6.1e-05	25.1783	-1.265	0.151	8.05446	8.05446
426	8.05766	25.2672	6.2e-05	25.1783	-1.265	0.151	8.05286	8.05286
427	8.05726	25.2675	6.7e-05	25.1785	-1.265	0.151	8.05126	8.05126
428	8.05658	25.2675	6.7e-05	25.1785	-1.2651	0.151	8.04933	8.04933
429	8.05568	25.2677	6.9e-05	25.1787	-1.2651	0.152	8.0475	8.0475
430	8.05468	25.2677	7e-05	25.1787	-1.2652	0.152	8.0453	8.0453
431	8.05383	25.2676	6.7e-05	25.1785	-1.2653	0.152	8.04533	8.04533
432	8.05314	25.2675	7e-05	25.1785	-1.2653	0.152	8.04571	8.04571
433	8.05246	25.2675	7.4e-05	25.1783	-1.2653	0.152	8.04662	8.04662
434	8.05181	25.2675	7.5e-05	25.1783	-1.2653	0.152	8.04759	8.04759
435	8.05098	25.2675	7.1e-05	25.1783	-1.2653	0.152	8.04901	8.04901
436	8.05037	25.2678	7.4e-05	25.1785	-1.2653	0.152	8.04989	8.04989
437	8.05032	25.2679	6.9e-05	25.1785	-1.2654	0.153	8.05141	8.05141
438	8.05065	25.2681	6.4e-05	25.1787	-1.2655	0.153	8.05309	8.05309
439	8.0509	25.268	6.3e-05	25.1786	-1.2655	0.153	8.05571	8.05571
440	8.05116	25.2681	6.5e-05	25.1787	-1.2655	0.153	8.05904	8.05904
441	8.05225	25.2684	6.8e-05	25.1789	-1.2655	0.153	8.06191	8.06191
442	8.0528	25.2685	7e-05	25.1789	-1.2655	0.153	8.06393	8.06393
443	8.05349	25.2684	6.6e-05	25.1788	-1.2655	0.153	8.06609	8.06609
444	8.05409	25.2686	7e-05	25.179	-1.2655	0.153	8.06662	8.06662
445	8.0546	25.2686	6.7e-05	25.179	-1.2655	0.153	8.06569	8.06569
446	8.05514	25.2684	6.1e-05	25.1789	-1.2655	0.153	8.06435	8.06435
447	8.0563	25.2684	6.5e-05	25.1788	-1.2654	0.153	8.06356	8.06356
448	8.05766	25.2685	7.5e-05	25.1788	-1.2654	0.153	8.06218	8.06218
449	8.05865	25.2684	7e-05	25.1787	-1.2653	0.153	8.06019	8.06019
450	8.0589	25.2686	7.5e-05	25.1788	-1.2654	0.154	8.05886	8.05886
451	8.05866	25.2688	7.6e-05	25.1789	-1.2654	0.154	8.05878	8.05878
452	8.05902	25.2689	7.2e-05	25.179	-1.2655	0.154	8.05859	8.05859
453	8.05971	25.2689	7.1e-05	25.179	-1.2655	0.154	8.05892	8.05892
454	8.06062	25.2689	7.5e-05	25.1789	-1.2656	0.154	8.06022	8.06022
455	8.06108	25.2686	7.1e-05	25.1787	-1.2656	0.154	8.0614	8.0614
456	8.06151	25.2686	7.3e-05	25.1786	-1.2656	0.154	8.06225	8.06225
457	8.06217	25.2685	6.8e-05	25.1785	-1.2656	0.154	8.06382	8.06382
458	8.06272	25.2686	6.3e-05	25.1785	-1.2657	0.155	8.0646	8.0646
459	8.06302	25.2688	6.7e-05	25.1788	-1.2657	0.155	8.06544	8.06544
460	8.06322	25.269	6.8e-05	25.1788	-1.2657	0.155	8.06707	8.06707
461	8.0632	25.269	6.7e-05	25.1788	-1.2657	0.155	8.06706	8.06706
462	8.06301	25.2691	7.1e-05	25.1789	-1.2656	0.155	8.06567	8.06567
463	8.06285	25.2692	7.3e-05	25.1789	-1.2655	0.155	8.06563	8.06563
464	8.06288	25.269	6.5e-05	25.1787	-1.2655	0.155	8.06556	8.06556
465	8.0629	25.2691	6.7e-05	25.1788	-1.2654	0.155	8.06468	8.06468
466	8.06307	25.2692	6.8e-05	25.1788	-1.2653	0.155	8.06405	8.06405
467	8.06287	25.2694	7.1e-05	25.1789	-1.2654	0.155	8.06324	8.06324
468	8.06288	25.2694	7.4e-05	25.1789	-1.2655	0.155	8.06263	8.06263
469	8.0631	25.2695	7.5e-05	25.1789	-1.2655	0.155	8.06225	8.06225
470	8.06362	25.2694	6.7e-05	25.1788	-1.2655	0.156	8.06234	8.06234
471	8.06412	25.2695	7.1e-05	25.1787	-1.2656	0.156	8.06429	8.06429
472	8.06456	25.2694	7.4e-05	25.1786	-1.2655	0.156	8.06653	8.06653
473	8.06481	25.2695	7.5e-05	25.1787	-1.2655	0.156	8.06571	8.06571
474	8.06499	25.2695	7.7e-05	25.1788	-1.2655	0.156	8.06218	8.06218
475	8.06468	25.2698	9e-05	25.179	-1.2655	0.155	8.05466	8.05466
476	8.06411	25.2698	8.3e-05	25.1791	-1.2655	0.156	8.04252	8.04252
477	8.06425	25.2699	7.9e-05	25.1791	-1.2655	0.156	8.02758	8.02758
478	8.06376	25.2697	6.3e-05	25.1791	-1.2655	0.156	8.01096	8.01096
479	8.0644	25.2697	6.2e-05	25.179	-1.2655	0.156	7.98941	7.98941
480	8.06678	25.2694	5.5e-05	25.1788	-1.2655	0.156	7.96276	7.96276
@5	2.0001	4	480.011
481	8.07042	25.2695	5.4e-05	25.1788	-1.2655	0.156	7.92851	7.92851
482	8.06788	25.2695	5.6e-05	25.1788	-1.2656	0.156	7.88932	7.88932
483	8.05905	25.2696	6.4e-05	25.1788	-1.2656	0.156	7.85131	7.85131
484	8.04679	25.2698	6.4e-05	25.1788	-1.2656	0.157	7.82369	7.82369
485	8.02804	25.2699	6.3e-05	25.1789	-1.2657	0.157	7.81103	7.81103
486	8.0098	25.2698	6.4e-05	25.1787	-1.2657	0.157	7.81545	7.81545
487	7.99423	25.2699	6.1e-05	25.1787	-1.2657	0.157	7.83434	7.83434
488	7.97584	25.2699	6.5e-05	25.1786	-1.2657	0.157	7.86035	7.86035
489	7.93889	25.2699	6.5e-05	25.1786	-1.2657	0.157	7.88785	7.88785
490	7.89457	25.2699	6.1e-05	25.1786	-1.2657	0.157	7.91215	7.91215
491	7.83876	25.27	6.1e-05	25.1786	-1.2657	0.157	7.93367	7.93367
492	7.79845	25.27	6.2e-05	25.1787	-1.2657	0.157	7.95097	7.95097
493	7.78638	25.2702	6.4e-05	25.1788	-1.2657	0.157	7.96592	7.96592
494	7.80099	25.2701	6.3e-05	25.1787	-1.2656	0.157	7.97978	7.97978
495	7.8314	25.2703	6.6e-05	25.1788	-1.2655	0.157	7.99094	7.99094
496	7.86087	25.2703	6.3e-05	25.1787	-1.2654	0.157	8.00027	8.00027
497	7.89243	25.2703	6.6e-05	25.1788	-1.2654	0.157	8.00881	8.00881
498	7.91615	25.2702	6.3e-05	25.1786	-1.2654	0.158	8.01576	8.01576
499	7.93821	25.2704	7.1e-05	25.1788	-1.2654	0.158	8.02049	8.02049
500	7.95302	25.2704	7.7e-05	25.1788	-1.2654	0.158	8.02458	8.02458
501	7.9682	25.2705	8.1e-05	25.1789	-1.2655	0.158	8.02789	8.02789
502	7.97917	25.2704	7.5e-05	25.1787	-1.2655	0.158	8.0301	8.0301
503	7.99101	25.2704	7.6e-05	25.1787	-1.2655	0.158	8.03202	8.03202
504	8.00724	25.2703	7e-05	25.1786	-1.2655	0.158	8.03263	8.03263
505	8.01034	25.2703	6.5e-05	25.1786	-1.2655	0.158	8.0342	8.0342
506	8.01564	25.2702	6.5e-05	25.1784	-1.2654	0.158	8.03619	8.03619
507	8.02023	25.2703	7.1e-05	25.1785	-1.2654	0.158	8.03803	8.03803
508	8.02302	25.2705	7.6e-05	25.1787	-1.2654	0.158	8.03978	8.03978
509	8.0253	25.2705	7.7e-05	25.1787	-1.2654	0.158	8.04208	8.04208
510	8.02734	25.2705	7.5e-05	25.1787	-1.2655	0.158	8.04541	8.04541
511	8.02948	25.2709	7.5e-05	25.179	-1.2655	0.158	8.0481	8.0481
512	8.03175	25.2709	7.5e-05	25.179	-1.2654	0.159	8.05076	8.05076
513	8.03461	25.2711	7.2e-05	25.179	-1.2654	0.159	8.05372	8.05372
514	8.03732	25.2712	6.8e-05	25.1791	-1.2653	0.159	8.05801	8.05801
515	8.03968	25.271	6.4e-05	25.1788	-1.2653	0.159	8.06362	8.06362
516	8.04186	25.2709	6.5e-05	25.1786	-1.2653	0.159	8.07038	8.07038
517	8.04368	25.271	6.5e-05	25.1787	-1.2654	0.159	8.07686	8.07686
518	8.04575	25.2709	6e-05	25.1785	-1.2654	0.16	8.08245	8.08245
519	8.04816	25.2706	5.9e-05	25.1782	-1.2654	0.159	8.086	8.086
520	8.05073	25.2708	6.1e-05	25.1784	-1.2654	0.16	8.08619	8.08619
521	8.05375	25.2708	5.8e-05	25.1783	-1.2653	0.16	8.08514	8.08514
522	8.05651	25.2708	5.9e-05	25.1783	-1.2652	0.16	8.08449	8.08449
523	8.05872	25.2709	6.5e-05	25.1784	-1.2652	0.16	8.08394	8.08394
524	8.06739	25.2711	6.6e-05	25.1786	-1.2652	0.16	8.08277	8.08277
525	8.08172	25.2712	6.9e-05	25.1785	-1.2653	0.16	8.08176	8.08176
526	8.08716	25.2714	7.1e-05	25.1786	-1.2654	0.16	8.08123	8.08123
527	8.08689	25.2715	6.9e-05	25.1787	-1.2654	0.16	8.0812	8.0812
528	8.0858	25.2712	6.6e-05	25.1784	-1.2655	0.16	8.08038	8.08038
529	8.08536	25.2713	6.2e-05	25.1784	-1.2655	0.16	8.08018	8.08018
530	8.08429	25.2713	5.7e-05	25.1784	-1.2654	0.16	8.07947	8.07947
531	8.08374	25.2712	5.5e-05	25.1783	-1.2653	0.16	8.07718	8.07718
532	8.08327	25.2713	5.5e-05	25.1783	-1.2653	0.161	8.07411	8.07411
533	8.08207	25.2715	5.3e-05	25.1785	-1.2652	0.161	8.07219	8.07219
534	8.08069	25.2714	5.4e-05	25.1784	-1.2651	0.161	8.07109	8.07109
535	8.07988	25.2714	5.7e-05	25.1784	-1.2651	0.161	8.07077	8.07077
536	8.07919	25.2713	5.5e-05	25.1783	-1.2651	0.161	8.0723	8.0723
537	8.07837	25.2714	5.4e-05	25.1783	-1.2651	0.161	8.07394	8.07394
538	8.07754	25.2713	5.2e-05	25.1782	-1.2651	0.161	8.07575	8.07575
539	8.07683	25.2716	5.2e-05	25.1784	-1.2652	0.161	8.07611	8.07611
540	8.07666	25.2717	5.5e-05	25.1785	-1.2652	0.161	8.07664	8.07664
541	8.07654	25.272	6.5e-05	25.1787	-1.2652	0.161	8.07433	8.07433
542	8.07584	25.2721	7.1e-05	25.1788	-1.2651	0.161	8.06884	8.06884
543	8.07557	25.2722	7.7e-05	25.1789	-1.2651	0.162	8.06157	8.06157
544	8.07472	25.2722	8e-05	25.1788	-1.265	0.162	8.05538	8.05538
545	8.0738	25.2723	8.1e-05	25.1788	-1.265	0.162	8.04949	8.04949
546	8.07397	25.2723	8e-05	25.1788	-1.2649	0.162	8.04722	8.04722
547	8.07513	25.2723	7.5e-05	25.1788	-1.2648	0.162	8.04878	8.04878
548	8.0761	25.2724	7.5e-05	25.1789	-1.2648	0.162	8.05263	8.05263
549	8.07591	25.2724	7.4e-05	25.179	-1.2647	0.162	8.05752	8.05752
550	8.07422	25.2725	7.6e-05	25.179	-1.2647	0.162	8.0629	8.0629
551	8.06505	25.2724	7.1e-05	25.179	-1.2648	0.162	8.06705	8.06705
552	8.05006	25.2724	6.9e-05	25.1789	-1.2648	0.162	8.07072	8.07072
553	8.04444	25.2722	6.5e-05	25.1788	-1.2648	0.162	8.07297	8.07297
554	8.04575	25.2723	6.2e-05	25.1788	-1.2649	0.163	8.07501	8.07501
555	8.04978	25.2723	5.9e-05	25.1787	-1.2648	0.163	8.07669	8.07669
556	8.05425	25.2723	5.7e-05	25.1786	-1.2648	0.163	8.07717	8.07717
557	8.05829	25.2724	6.2e-05	25.1787	-1.2647	0.163	8.07805	8.07805
558	8.06108	25.2724	6.6e-05	25.1786	-1.2647	0.163	8.08018	8.08018
559	8.06422	25.2723	7.3e-05	25.1785	-1.2647	0.163	8.08146	8.08146
560	8.06672	25.2724	7.3e-05	25.1784	-1.2647	0.163	8.08156	8.08156
561	8.06872	25.2724	7.6e-05	25.1785	-1.2647	0.163	8.08312	8.08312
562	8.07052	25.2724	7.6e-05	25.1784	-1.2647	0.163	8.08375	8.08375
563	8.07194	25.2725	7.9e-05	25.1786	-1.2647	0.163	8.08314	8.08314
564	8.07314	25.2726	7.8e-05	25.1787	-1.2647	0.163	8.08213	8.08213
565	8.07488	25.2726	8.1e-05	25.1788	-1.2646	0.163	8.08198	8.08198
566	8.07641	25.2727	8e-05	25.1788	-1.2646	0.163	8.08102	8.08102
567	8.07781	25.2728	8e-05	25.1789	-1.2647	0.163	8.0808	8.0808
568	8.07899	25.2728	7.8e-05	25.1789	-1.2648	0.163	8.08127	8.08127
569	8.07961	25.2728	7.6e-05	25.1788	-1.2648	0.163	8.08053	8.08053
570	8.07984	25.2729	7.2e-05	25.1788	-1.2648	0.164	8.07954	8.07954
571	8.07985	25.2729	7.2e-05	25.1787	-1.2647	0.164	8.07759	8.07759
572	8.07967	25.2732	7.5e-05	25.179	-1.2646	0.164	8.07627	8.07627
573	8.07994	25.2733	7.4e-05	25.179	-1.2645	0.164	8.07615	8.07615
574	8.08035	25.2734	7.6e-05	25.179	-1.2644	0.164	8.07764	8.07764
575	8.08027	25.2735	7.2e-05	25.1791	-1.2644	0.164	8.07716	8.07716
576	8.07976	25.2735	7.5e-05	25.1791	-1.2644	0.164	8.07616	8.07616
577	8.0795	25.2734	7.4e-05	25.1789	-1.2644	0.164	8.0727	8.0727
578	8.07943	25.2734	7.4e-05	25.1788	-1.2644	0.164	8.0661	8.0661
579	8.07879	25.2732	6.8e-05	25.1787	-1.2643	0.164	8.0601	8.0601
580	8.07842	25.2733	7.4e-05	25.1787	-1.2642	0.165	8.05713	8.05713
581	8.07799	25.2732	6.7e-05	25.1787	-1.2642	0.165	8.05661	8.05661
582	8.07689	25.273	6.1e-05	25.1785	-1.2641	0.165	8.05803	8.05803
583	8.07703	25.2731	6.2e-05	25.1786	-1.2641	0.165	8.06096	8.06096
584	8.07888	25.2732	6.6e-05	25.1786	-1.2641	0.165	8.06109	8.06109
585	8.07395	25.273	5.8e-05	25.1784	-1.264	0.165	8.0567	8.0567
586	8.06526	25.2731	5.9e-05	25.1784	-1.264	0.165	8.05034	8.05034
587	8.05801	25.2733	5.7e-05	25.1786	-1.2639	0.165	8.04189	8.04189
588	8.05557	25.2732	4.7e-05	25.1785	-1.2639	0.166	8.03113	8.03113
589	8.05586	25.2733	4.4e-05	25.1785	-1.2639	0.166	8.01863	8.01863
590	8.05822	25.2734	4.6e-05	25.1786	-1.2639	0.166	8.00275	8.00275
@6	2.0001	4	590.099
591	8.06286	25.2735	4.8e-05	25.1787	-1.2639	0.166	7.98083	7.98083
592	8.06479	25.2735	5e-05	25.1786	-1.2639	0.166	7.95465	7.95465
593	8.06421	25.2736	5.4e-05	25.1787	-1.2639	0.167	7.9305	7.9305
594	8.05391	25.2737	5.6e-05	25.1788	-1.2638	0.167	7.91369	7.91369
595	8.03691	25.2739	5.6e-05	25.1789	-1.2638	0.167	7.90793	7.90793
596	8.03072	25.2738	5.5e-05	25.1787	-1.2637	0.167	7.91324	7.91324
597	8.02347	25.2739	5.8e-05	25.1787	-1.2638	0.167	7.92907	7.92907
598	8.01047	25.2738	5.8e-05	25.1786	-1.2637	0.167	7.95008	7.95008
599	7.99141	25.2736	5.5e-05	25.1784	-1.2638	0.167	7.97079	7.97079
600	7.9573	25.2735	5.3e-05	25.1783	-1.2637	0.167	7.98868	7.98868
601	7.92141	25.2735	6.1e-05	25.1783	-1.2637	0.167	8.0035	8.0035
602	7.89275	25.2737	6.2e-05	25.1785	-1.2636	0.167	8.01451	8.01451
603	7.88999	25.2739	7e-05	25.1787	-1.2636	0.167	8.02305	8.02305
604	7.90752	25.2741	7.2e-05	25.1789	-1.2635	0.167	8.02983	8.02983
605	7.92853	25.2742	7.9e-05	25.1789	-1.2635	0.167	8.0367	8.0367
606	7.94797	25.2742	7.3e-05	25.179	-1.2634	0.167	8.04424	8.04424
607	7.97157	25.2741	6.8e-05	25.1788	-1.2634	0.167	8.05089	8.05089
608	7.99488	25.274	6.1e-05	25.1786	-1.2634	0.167	8.05472	8.05472
609	8.0109	25.274	6.3e-05	25.1786	-1.2634	0.167	8.05803	8.05803
610	8.01753	25.274	6e-05	25.1786	-1.2634	0.167	8.05961	8.05961
611	8.02256	25.274	5.7e-05	25.1785	-1.2633	0.167	8.05985	8.05985
612	8.02868	25.2741	6.2e-05	25.1785	-1.2634	0.167	8.0614	8.0614
613	8.03737	25.2743	6.7e-05	25.1788	-1.2634	0.167	8.06581	8.06581
614	8.04404	25.2742	6.6e-05	25.1786	-1.2634	0.167	8.07004	8.07004
615	8.05202	25.2743	6.5e-05	25.1786	-1.2633	0.167	8.07424	8.07424
616	8.05487	25.2745	7.1e-05	25.1788	-1.2633	0.168	8.07852	8.07852
617	8.05645	25.2745	6.8e-05	25.1787	-1.2632	0.168	8.08199	8.08199
618	8.05837	25.2743	6.4e-05	25.1785	-1.2632	0.168	8.08363	8.08363
619	8.06202	25.2745	6.6e-05	25.1787	-1.2632	0.169	8.0854	8.0854
620	8.06404	25.2746	6.7e-05	25.1787	-1.2631	0.169	8.08813	8.08813
621	8.066	25.2745	6.6e-05	25.1786	-1.2631	0.169	8.09164	8.09164
622	8.06953	25.2745	6.8e-05	25.1786	-1.2631	0.169	8.09426	8.09426
623	8.07506	25.2745	7.2e-05	25.1785	-1.2632	0.169	8.0963	8.0963
624	8.07766	25.2746	7.1e-05	25.1786	-1.2633	0.169	8.097	8.097
625	8.08017	25.2747	7e-05	25.1787	-1.2633	0.169	8.09718	8.09718
626	8.08315	25.2748	7.4e-05	25.1786	-1.2633	0.169	8.0967	8.0967
627	8.08568	25.2749	7.4e-05	25.1787	-1.2631	0.169	8.09614	8.09614
628	8.08714	25.2747	6.6e-05	25.1786	-1.263	0.169	8.09571	8.09571
629	8.08924	25.2748	7e-05	25.1787	-1.2629	0.169	8.09556	8.09556
630	8.09077	25.2749	7.1e-05	25.1787	-1.2629	0.169	8.09597	8.09597
631	8.09175	25.2749	6.4e-05	25.1787	-1.2628	0.17	8.09677	8.09677
632	8.09252	25.2748	6.2e-05	25.1786	-1.2628	0.17	8.0985	8.0985
633	8.09357	25.2751	6.8e-05	25.1788	-1.2628	0.17	8.1012	8.1012
634	8.09486	25.275	6.5e-05	25.1787	-1.2628	0.17	8.10273	8.10273
635	8.09637	25.2751	6.1e-05	25.1787	-1.2628	0.17	8.10282	8.10282
636	8.09752	25.2751	6.2e-05	25.1787	-1.2628	0.17	8.10266	8.10266
637	8.09805	25.275	6.2e-05	25.1787	-1.2627	0.17	8.10267	8.10267
638	8.09854	25.275	6.4e-05	25.1787	-1.2627	0.17	8.10141	8.10141
639	8.09904	25.2751	6.7e-05	25.1788	-1.2627	0.17	8.10255	8.10255
640	8.09915	25.2751	7.1e-05	25.1788	-1.2626	0.17	8.10385	8.10385
641	8.09947	25.2752	7.3e-05	25.1789	-1.2626	0.17	8.10399	8.10399
642	8.10021	25.2753	7.3e-05	25.1789	-1.2625	0.17	8.10363	8.10363
643	8.10083	25.2753	6.7e-05	25.1789	-1.2624	0.17	8.10429	8.10429
644	8.10119	25.2753	6.7e-05	25.1788	-1.2623	0.171	8.10338	8.10338
645	8.10157	25.2753	6.7e-05	25.1788	-1.2622	0.171	8.10355	8.10355
646	8.10223	25.2754	6.9e-05	25.1787	-1.2621	0.171	8.10485	8.10485
647	8.10299	25.2755	6.9e-05	25.1786	-1.262	0.171	8.10629	8.10629
648	8.10338	25.2756	7.1e-05	25.1787	-1.262	0.171	8.10619	8.10619
649	8.10361	25.2757	6.9e-05	25.1787	-1.262	0.171	8.10587	8.10587
650	8.10395	25.2758	6.4e-05	25.1789	-1.2621	0.171	8.10523	8.10523
651	8.10396	25.2758	5.9e-05	25.1789	-1.262	0.171	8.10423	8.10423
652	8.10399	25.2758	5.7e-05	25.1789	-1.262	0.171	8.10272	8.10272
653	8.10442	25.2759	5.9e-05	25.1789	-1.262	0.172	8.10159	8.10159
654	8.10438	25.2758	6.2e-05	25.1788	-1.262	0.172	8.10138	8.10138
655	8.10441	25.2758	5.8e-05	25.1786	-1.2619	0.172	8.1007	8.1007
656	8.10408	25.2759	6.1e-05	25.1787	-1.2619	0.172	8.10024	8.10024
657	8.1037	25.2758	6.1e-05	25.1785	-1.2618	0.172	8.09933	8.09933
658	8.10335	25.2758	6.3e-05	25.1785	-1.2617	0.172	8.09854	8.09854
659	8.10304	25.2758	5.9e-05	25.1785	-1.2616	0.172	8.09711	8.09711
660	8.10276	25.276	6.8e-05	25.1787	-1.2615	0.172	8.09709	8.09709
661	8.10212	25.2758	6.9e-05	25.1785	-1.2615	0.172	8.09725	8.09725
662	8.10149	25.2759	6.7e-05	25.1785	-1.2615	0.172	8.09804	8.09804
663	8.10114	25.276	7e-05	25.1785	-1.2615	0.172	8.09913	8.09913
664	8.10072	25.276	6.6e-05	25.1785	-1.2615	0.172	8.10057	8.10057
665	8.10038	25.2759	6.5e-05	25.1784	-1.2615	0.172	8.10089	8.10089
666	8.09982	25.2763	6.6e-05	25.1787	-1.2614	0.173	8.1012	8.1012
667	8.09979	25.2765	7e-05	25.1789	-1.2614	0.173	8.10134	8.10134
668	8.09988	25.2762	5.9e-05	25.1787	-1.2614	0.173	8.10106	8.10106
669	8.09992	25.2765	6.8e-05	25.1788	-1.2613	0.173	8.10013	8.10013
670	8.09965	25.2764	6.5e-05	25.1787	-1.2613	0.173	8.10037	8.10037
671	8.09952	25.2762	6.1e-05	25.1785	-1.2612	0.173	8.09977	8.09977
672	8.0993	25.2762	6.1e-05	25.1785	-1.2611	0.173	8.09873	8.09873
673	8.09946	25.2765	6.5e-05	25.1787	-1.2611	0.173	8.09711	8.09711
674	8.09939	25.2763	5.8e-05	25.1785	-1.261	0.173	8.09532	8.09532
675	8.09921	25.2764	6.5e-05	25.1787	-1.261	0.174	8.09267	8.09267
676	8.09911	25.2764	6.5e-05	25.1786	-1.261	0.174	8.09209	8.09209
677	8.09856	25.2765	6.6e-05	25.1786	-1.2609	0.174	8.0935	8.0935
678	8.09803	25.2763	6.7e-05	25.1783	-1.2609	0.174	8.09555	8.09555
679	8.09811	25.2763	6.8e-05	25.1783	-1.2608	0.174	8.09754	8.09754
680	8.09789	25.2762	5.6e-05	25.1781	-1.2607	0.174	8.09861	8.09861
681	8.0979	25.2763	5.6e-05	25.1781	-1.2607	0.174	8.09768	8.09768
682	8.09754	25.2763	5e-05	25.1781	-1.2607	0.174	8.09552	8.09552
683	8.09706	25.2766	5e-05	25.1784	-1.2607	0.175	8.0934	8.0934
684	8.0964	25.2768	5.3e-05	25.1784	-1.2607	0.175	8.09177	8.09177
685	8.09597	25.2769	5.6e-05	25.1785	-1.2607	0.175	8.09145	8.09145
686	8.09514	25.2769	5.4e-05	25.1785	-1.2606	0.175	8.09242	8.09242
687	8.09468	25.277	5.7e-05	25.1785	-1.2606	0.175	8.0939	8.0939
688	8.09403	25.277	5.7e-05	25.1785	-1.2605	0.175	8.09593	8.09593
689	8.09403	25.277	5.3e-05	25.1785	-1.2604	0.175	8.09715	8.09715
690	8.09474	25.2771	5.4e-05	25.1786	-1.2603	0.175	8.09813	8.09813
691	8.09482	25.2771	5.3e-05	25.1786	-1.2603	0.175	8.09822	8.09822
692	8.09503	25.2772	5.4e-05	25.1787	-1.2602	0.175	8.09698	8.09698
693	8.09572	25.2773	5.7e-05	25.1787	-1.2601	0.175	8.09414	8.09414
694	8.09598	25.2773	5.8e-05	25.1787	-1.26	0.176	8.09012	8.09012
695	8.0951	25.2774	5.8e-05	25.1789	-1.26	0.176	8.08465	8.08465
696	8.09508	25.2776	6e-05	25.179	-1.2599	0.176	8.07844	8.07844
697	8.09565	25.2775	5.3e-05	25.179	-1.2598	0.176	8.07135	8.07135
698	8.09724	25.2774	4.2e-05	25.1789	-1.2596	0.177	8.06546	8.06546
699	8.0981	25.2775	4.5e-05	25.1789	-1.2595	0.177	8.05923	8.05923
700	8.09688	25.2774	4.7e-05	25.1786	-1.2595	0.177	8.04864	8.04864
@7	2.0001	4	700.067
701	8.09741	25.2773	4.6e-05	25.1785	-1.2595	0.177	8.03184	8.03184
702	8.09385	25.2773	4.9e-05	25.1784	-1.2594	0.177	8.01215	8.01215
703	8.08694	25.2774	5.6e-05	25.1785	-1.2594	0.177	7.99094	7.99094
704	8.07569	25.2776	6.1e-05	25.1787	-1.2594	0.177	7.97215	7.97215
705	8.07037	25.2777	5.8e-05	25.1787	-1.2593	0.177	7.96098	7.96098
706	8.0652	25.2778	6.1e-05	25.1789	-1.2591	0.177	7.96053	7.96053
707	8.06011	25.2779	6.5e-05	25.1789	-1.259	0.177	7.96817	7.96817
708	8.05741	25.2779	6.7e-05	25.1789	-1.2589	0.177	7.98086	7.98086
709	8.04335	25.2777	6.5e-05	25.1787	-1.2588	0.177	7.99636	7.99636
710	8.0167	25.2778	7.5e-05	25.1787	-1.2587	0.177	8.01094	8.01094
711	7.98267	25.2778	7.6e-05	25.1787	-1.2586	0.177	8.02317	8.02317
712	7.96045	25.278	7.8e-05	25.1786	-1.2585	0.177	8.03263	8.03263
713	7.9517	25.2782	8e-05	25.1788	-1.2585	0.177	8.04091	8.04091
714	7.94968	25.2783	7.7e-05	25.1788	-1.2585	0.178	8.04712	8.04712
715	7.96104	25.2783	7.5e-05	25.1788	-1.2584	0.178	8.05182	8.05182
716	7.9802	25.2783	6.9e-05	25.1788	-1.2584	0.178	8.05536	8.05536
717	7.99853	25.2783	6e-05	25.1788	-1.2583	0.178	8.05799	8.05799
718	8.01499	25.2783	5.6e-05	25.1788	-1.258	0.178	8.05894	8.05894
719	8.02688	25.2783	5.4e-05	25.1788	-1.2579	0.178	8.06095	8.06095
720	8.03372	25.2784	5.1e-05	25.1788	-1.2578	0.178	8.06441	8.06441
721	8.04068	25.2785	5.3e-05	25.1789	-1.2578	0.178	8.06834	8.06834
722	8.04667	25.2788	6.2e-05	25.1791	-1.2577	0.178	8.07292	8.07292
723	8.04991	25.2787	6.8e-05	25.179	-1.2577	0.178	8.07738	8.07738
724	8.05232	25.2788	7.4e-05	25.1791	-1.2575	0.178	8.0807	8.0807
725	8.05582	25.2789	7.6e-05	25.1791	-1.2575	0.179	8.08287	8.08287
726	8.05973	25.2787	7.4e-05	25.179	-1.2574	0.179	8.08423	8.08423
727	8.06356	25.2786	7.3e-05	25.1788	-1.2574	0.179	8.08588	8.08588
728	8.06695	25.2785	7.1e-05	25.1788	-1.2575	0.179	8.08718	8.08718
729	8.06934	25.2785	7.1e-05	25.1788	-1.2575	0.179	8.08792	8.08792
730	8.07216	25.2784	6.6e-05	25.1787	-1.2576	0.179	8.08827	8.08827
731	8.0746	25.2785	6.7e-05	25.1787	-1.2575	0.179	8.0895	8.0895
732	8.07675	25.2786	6.6e-05	25.1788	-1.2574	0.179	8.09044	8.09044
733	8.07825	25.2787	6.1e-05	25.1788	-1.2573	0.179	8.09153	8.09153
734	8.08002	25.2787	5.9e-05	25.1788	-1.2572	0.179	8.09261	8.09261
735	8.08173	25.279	6.4e-05	25.179	-1.2571	0.179	8.09397	8.09397
736	8.08367	25.2792	6.4e-05	25.1791	-1.257	0.179	8.09501	8.09501
737	8.08533	25.2793	6.7e-05	25.1791	-1.2569	0.179	8.09648	8.09648
738	8.08764	25.2792	6.7e-05	25.179	-1.2568	0.18	8.09835	8.09835
739	8.08967	25.2792	6.7e-05	25.1789	-1.2568	0.18	8.10138	8.10138
740	8.09145	25.2791	6.3e-05	25.1787	-1.2568	0.18	8.10349	8.10349
741	8.09285	25.2791	6.9e-05	25.1787	-1.2567	0.18	8.10491	8.10491
742	8.09395	25.279	6.2e-05	25.1787	-1.2565	0.18	8.1049	8.1049
743	8.09492	25.2793	6.6e-05	25.1789	-1.2564	0.18	8.1048	8.1048
744	8.09598	25.2794	7e-05	25.179	-1.2562	0.18	8.1038	8.1038
745	8.09714	25.2796	7.6e-05	25.1792	-1.2561	0.18	8.10448	8.10448
746	8.09816	25.2795	7.6e-05	25.1791	-1.256	0.18	8.10537	8.10537
747	8.09944	25.2797	8.4e-05	25.1792	-1.256	0.18	8.10619	8.10619
748	8.10054	25.2795	8e-05	25.1791	-1.2559	0.18	8.10533	8.10533
749	8.10111	25.2794	7.7e-05	25.1789	-1.2558	0.18	8.10439	8.10439
750	8.10112	25.2796	7.8e-05	25.179	-1.2558	0.18	8.10336	8.10336
751	8.1016	25.2797	8e-05	25.1791	-1.2557	0.18	8.10232	8.10232
752	8.10219	25.2797	7.5e-05	25.1791	-1.2558	0.181	8.10231	8.10231
753	8.10272	25.2798	7.2e-05	25.1792	-1.2558	0.181	8.10354	8.10354
754	8.1033	25.2798	6.7e-05	25.1792	-1.2558	0.181	8.10442	8.10442
755	8.10419	25.2797	6.7e-05	25.179	-1.2557	0.181	8.10504	8.10504
756	8.10452	25.2797	5.9e-05	25.179	-1.2556	0.181	8.10525	8.10525
757	8.10422	25.2798	6e-05	25.1791	-1.2555	0.181	8.10329	8.10329
758	8.10431	25.2799	6.8e-05	25.1791	-1.2554	0.181	8.10062	8.10062
759	8.10361	25.2801	7.3e-05	25.1792	-1.2553	0.181	8.09979	8.09979
760	8.10295	25.2799	6.5e-05	25.1791	-1.2553	0.181	8.09759	8.09759
761	8.1024	25.28	6.2e-05	25.179	-1.2553	0.181	8.09612	8.09612
762	8.1023	25.2799	5.9e-05	25.1788	-1.2552	0.181	8.09773	8.09773
763	8.10217	25.2799	6.3e-05	25.1788	-1.255	0.181	8.09969	8.09969
764	8.10158	25.2798	5.7e-05	25.1786	-1.2549	0.181	8.10084	8.10084
765	8.10103	25.28	6.3e-05	25.1788	-1.2547	0.181	8.10402	8.10402
766	8.10114	25.2801	7.1e-05	25.1788	-1.2547	0.182	8.10681	8.10681
767	8.10132	25.2802	7.8e-05	25.1789	-1.2546	0.182	8.10804	8.10804
768	8.10211	25.2802	7.4e-05	25.1789	-1.2545	0.182	8.10983	8.10983
769	8.10315	25.2802	7.8e-05	25.1789	-1.2545	0.182	8.11132	8.11132
770	8.1041	25.2801	7.6e-05	25.1788	-1.2544	0.182	8.11223	8.11223
771	8.10487	25.2801	7.3e-05	25.1788	-1.2543	0.182	8.11348	8.11348
772	8.10521	25.2801	6.7e-05	25.1787	-1.2542	0.182	8.11418	8.11418
773	8.10592	25.2802	6.6e-05	25.1787	-1.2541	0.182	8.11472	8.11472
774	8.10639	25.2803	6.5e-05	25.1788	-1.254	0.183	8.11538	8.11538
775	8.107	25.2803	6.3e-05	25.1787	-1.2539	0.183	8.11557	8.11557
776	8.10757	25.2803	6e-05	25.1788	-1.2538	0.183	8.11491	8.11491
777	8.10812	25.2804	6.1e-05	25.1788	-1.2538	0.183	8.11397	8.11397
778	8.10867	25.2805	6.1e-05	25.1788	-1.2537	0.183	8.11159	8.11159
779	8.10912	25.2806	6.3e-05	25.1788	-1.2537	0.183	8.10991	8.10991
780	8.10973	25.2806	6.5e-05	25.1788	-1.2537	0.184	8.10909	8.10909
781	8.11064	25.2806	6.5e-05	25.1787	-1.2536	0.184	8.10919	8.10919
782	8.11137	25.2805	6.1e-05	25.1787	-1.2535	0.184	8.11037	8.11037
783	8.11213	25.2806	6e-05	25.1787	-1.2535	0.184	8.11386	8.11386
784	8.11255	25.2807	5.3e-05	25.1787	-1.2534	0.184	8.11615	8.11615
785	8.1128	25.2807	5.9e-05	25.1787	-1.2533	0.184	8.11822	8.11822
786	8.11283	25.2811	6.7e-05	25.179	-1.2534	0.184	8.11923	8.11923
787	8.11325	25.2811	6.5e-05	25.179	-1.2534	0.184	8.11932	8.11932
788	8.11424	25.281	6.7e-05	25.1789	-1.2534	0.184	8.11788	8.11788
789	8.11457	25.2811	7.5e-05	25.1789	-1.2533	0.184	8.11641	8.11641
790	8.11445	25.2811	7.1e-05	25.1789	-1.2533	0.184	8.11406	8.11406
791	8.11417	25.2809	6.5e-05	25.1786	-1.2532	0.184	8.11198	8.11198
792	8.11379	25.2809	7.2e-05	25.1786	-1.2531	0.184	8.1114	8.1114
793	8.11379	25.2812	7.3e-05	25.1787	-1.253	0.184	8.11195	8.11195
794	8.11381	25.2811	6e-05	25.1786	-1.2529	0.184	8.11276	8.11276
795	8.11363	25.2811	5.2e-05	25.1786	-1.2528	0.185	8.11352	8.11352
796	8.11418	25.2812	5e-05	25.1787	-1.2527	0.185	8.11387	8.11387
797	8.11502	25.2812	4.6e-05	25.1787	-1.2526	0.185	8.11334	8.11334
798	8.11476	25.2812	4.4e-05	25.1787	-1.2525	0.185	8.11313	8.11313
799	8.11456	25.2812	5.2e-05	25.1786	-1.2524	0.185	8.11358	8.11358
800	8.11498	25.2812	5.8e-05	25.1786	-1.2524	0.185	8.11494	8.11494
801	8.11538	25.2812	5.5e-05	25.1786	-1.2524	0.185	8.11695	8.11695
802	8.11542	25.2812	5.2e-05	25.1786	-1.2524	0.186	8.11792	8.11792
803	8.11495	25.2812	5.2e-05	25.1786	-1.2523	0.186	8.1171	8.1171
804	8.11425	25.2814	5.4e-05	25.1788	-1.2523	0.186	8.11482	8.11482
805	8.11428	25.2815	5.6e-05	25.1787	-1.2523	0.186	8.11098	8.11098
806	8.11488	25.2816	5.9e-05	25.1787	-1.2522	0.186	8.1068	8.1068
807	8.11562	25.2817	6.4e-05	25.1788	-1.2521	0.186	8.10308	8.10308
808	8.11572	25.2817	6.4e-05	25.1788	-1.252	0.186	8.10044	8.10044
809	8.11714	25.2817	6.3e-05	25.1787	-1.2519	0.187	8.09721	8.09721
810	8.1202	25.2816	5.6e-05	25.1787	-1.2517	0.187	8.09043	8.09043
@8	2.0001	4	810.047
811	8.12049	25.2815	5.2e-05	25.1786	-1.2517	0.187	8.07853	8.07853
812	8.11543	25.2815	4.9e-05	25.1785	-1.2516	0.187	8.06188	8.06188
813	8.11094	25.2814	4.3e-05	25.1785	-1.2516	0.187	8.04233	8.04233
814	8.10717	25.2815	4.3e-05	25.1785	-1.2516	0.188	8.02526	8.02526
815	8.10407	25.2817	4.5e-05	25.1786	-1.2515	0.188	8.01617	8.01617
816	8.1006	25.2819	5.1e-05	25.1787	-1.2514	0.188	8.01631	8.01631
817	8.09786	25.2817	5e-05	25.1786	-1.2513	0.188	8.02494	8.02494
818	8.09695	25.2819	5.9e-05	25.1787	-1.2511	0.188	8.03852	8.03852
819	8.09031	25.2818	6e-05	25.1786	-1.251	0.188	8.05211	8.05211
820	8.0684	25.2819	6.5e-05	25.1787	-1.251	0.188	8.06227	8.06227
821	8.04033	25.2819	6.1e-05	25.1787	-1.2509	0.188	8.06942	8.06942
822	8.01328	25.2822	6.5e-05	25.1789	-1.2508	0.188	8.07389	8.07389
823	7.9994	25.2822	6.1e-05	25.1789	-1.2508	0.188	8.07603	8.07603
824	8.00521	25.2822	6e-05	25.1788	-1.2507	0.188	8.07666	8.07666
825	8.02306	25.2821	5.5e-05	25.1787	-1.2506	0.188	8.07761	8.07761
826	8.041	25.282	5.6e-05	25.1787	-1.2505	0.188	8.07747	8.07747
827	8.05635	25.282	5.6e-05	25.1787	-1.2505	0.188	8.07689	8.07689
828	8.06703	25.282	5.4e-05	25.1785	-1.2504	0.189	8.07647	8.07647
829	8.07141	25.2821	5.6e-05	25.1787	-1.2504	0.189	8.07835	8.07835
830	8.0739	25.2822	6e-05	25.1787	-1.2503	0.189	8.08074	8.08074
831	8.07499	25.2823	6.3e-05	25.1787	-1.2503	0.189	8.08414	8.08414
832	8.07548	25.2822	5.5e-05	25.1786	-1.2502	0.189	8.08677	8.08677
833	8.07564	25.2822	6e-05	25.1786	-1.2501	0.188	8.08947	8.08947
834	8.07732	25.2821	5.4e-05	25.1786	-1.2501	0.188	8.09128	8.09128
835	8.07934	25.2821	5.1e-05	25.1785	-1.25	0.188	8.09251	8.09251
836	8.08066	25.2821	4.9e-05	25.1784	-1.25	0.189	8.09491	8.09491
837	8.08162	25.2825	6.5e-05	25.1787	-1.25	0.189	8.09835	8.09835
838	8.08241	25.2825	6.4e-05	25.1787	-1.2499	0.189	8.10123	8.10123
839	8.08363	25.2825	6.3e-05	25.1787	-1.2498	0.189	8.10356	8.10356
840	8.08569	25.2826	6.7e-05	25.1787	-1.2497	0.189	8.10574	8.10574
841	8.08859	25.2826	6.8e-05	25.1787	-1.2496	0.189	8.1071	8.1071
842	8.09093	25.2824	6.1e-05	25.1785	-1.2494	0.189	8.10767	8.10767
843	8.09308	25.2825	5.8e-05	25.1786	-1.2493	0.189	8.10881	8.10881
844	8.09599	25.2826	6.6e-05	25.1785	-1.2492	0.189	8.10842	8.10842
845	8.09841	25.2827	6.7e-05	25.1786	-1.2491	0.189	8.1064	8.1064
846	8.10007	25.2828	6.5e-05	25.1786	-1.2491	0.19	8.10371	8.10371
847	8.10064	25.2826	5.7e-05	25.1785	-1.249	0.19	8.10179	8.10179
848	8.1004	25.2826	5.8e-05	25.1784	-1.249	0.19	8.10127	8.10127
849	8.10086	25.2827	5.6e-05	25.1784	-1.249	0.19	8.10198	8.10198
850	8.10177	25.2825	5.1e-05	25.1782	-1.2489	0.19	8.10417	8.10417
851	8.10277	25.2827	5.5e-05	25.1783	-1.2489	0.19	8.10523	8.10523
852	8.10431	25.2828	5.9e-05	25.1784	-1.2488	0.191	8.10632	8.10632
853	8.10535	25.2827	5.7e-05	25.1782	-1.2487	0.191	8.10658	8.10658
854	8.10538	25.2828	5.8e-05	25.1782	-1.2486	0.191	8.10643	8.10643
855	8.10529	25.283	6.6e-05	25.1784	-1.2485	0.191	8.10549	8.10549
856	8.10554	25.283	6.1e-05	25.1784	-1.2484	0.191	8.10615	8.10615
857	8.10553	25.2831	6e-05	25.1784	-1.2484	0.191	8.10662	8.10662
858	8.10559	25.2832	6.3e-05	25.1784	-1.2483	0.191	8.10549	8.10549
859	8.10554	25.2833	6.1e-05	25.1785	-1.2483	0.191	8.10439	8.10439
860	8.10512	25.2834	5.6e-05	25.1785	-1.2483	0.192	8.10509	8.10509
861	8.1049	25.2833	5.7e-05	25.1785	-1.2482	0.192	8.10521	8.10521
862	8.10484	25.2834	5.6e-05	25.1786	-1.2481	0.192	8.10614	8.10614
863	8.1052	25.2836	5.4e-05	25.1787	-1.2481	0.192	8.10858	8.10858
864	8.10565	25.2834	5.3e-05	25.1785	-1.248	0.192	8.1117	8.1117
865	8.10655	25.2833	5.6e-05	25.1784	-1.2478	0.192	8.11424	8.11424
866	8.10767	25.2834	5.6e-05	25.1785	-1.2477	0.192	8.11534	8.11534
867	8.10836	25.2833	6.1e-05	25.1784	-1.2476	0.192	8.11525	8.11525
868	8.1086	25.2835	6.3e-05	25.1786	-1.2476	0.192	8.11549	8.11549
869	8.10882	25.2838	6.8e-05	25.1788	-1.2475	0.192	8.11767	8.11767
870	8.10984	25.2839	6.5e-05	25.1789	-1.2474	0.192	8.11993	8.11993
871	8.11118	25.284	6.6e-05	25.179	-1.2473	0.193	8.12204	8.12204
872	8.11227	25.284	6.5e-05	25.1789	-1.2473	0.193	8.12435	8.12435
873	8.11311	25.2839	6.4e-05	25.1789	-1.2472	0.193	8.12668	8.12668
874	8.11412	25.2839	6.3e-05	25.1788	-1.2472	0.193	8.12713	8.12713
875	8.11606	25.2839	6e-05	25.1787	-1.2472	0.193	8.12746	8.12746
876	8.11806	25.2839	6.1e-05	25.1788	-1.2471	0.193	8.12837	8.12837
877	8.11954	25.2841	6.5e-05	25.1789	-1.247	0.193	8.12873	8.12873
878	8.12027	25.2841	6.9e-05	25.1788	-1.247	0.193	8.12764	8.12764
879	8.12114	25.2843	6.9e-05	25.1791	-1.2469	0.193	8.12467	8.12467
880	8.12264	25.2842	6.9e-05	25.1791	-1.2469	0.193	8.11891	8.11891
881	8.12427	25.2841	6.5e-05	25.1789	-1.2469	0.193	8.11389	8.11389
882	8.12432	25.284	5.9e-05	25.1789	-1.2468	0.194	8.11153	8.11153
883	8.12293	25.2841	5.3e-05	25.179	-1.2467	0.194	8.11162	8.11162
884	8.12334	25.2841	5.3e-05	25.1788	-1.2466	0.194	8.11356	8.11356
885	8.12369	25.2843	5.3e-05	25.1789	-1.2465	0.194	8.11661	8.11661
886	8.1229	25.2845	5.2e-05	25.1789	-1.2464	0.194	8.11977	8.11977
887	8.1222	25.2844	5e-05	25.1788	-1.2462	0.195	8.12081	8.12081
888	8.11875	25.2843	4.6e-05	25.1787	-1.2461	0.195	8.11898	8.11898
889	8.11382	25.2843	4.5e-05	25.1787	-1.246	0.195	8.11494	8.11494
890	8.1129	25.2843	4.8e-05	25.1788	-1.2459	0.195	8.1114	8.1114
891	8.11134	25.2841	4.9e-05	25.1788	-1.2458	0.195	8.10894	8.10894
892	8.11311	25.2843	5.4e-05	25.1789	-1.2458	0.195	8.10859	8.10859
893	8.1177	25.2845	6.4e-05	25.179	-1.2458	0.195	8.11064	8.11064
894	8.11807	25.2843	5.8e-05	25.1787	-1.2457	0.195	8.11484	8.11484
895	8.11661	25.2843	5.8e-05	25.1786	-1.2457	0.195	8.12076	8.12076
896	8.11413	25.2846	6.2e-05	25.1787	-1.2457	0.195	8.12582	8.12582
897	8.11435	25.2846	6.2e-05	25.1788	-1.2456	0.195	8.12809	8.12809
898	8.11272	25.2847	6.1e-05	25.1788	-1.2455	0.196	8.12771	8.12771
899	8.11313	25.2849	6.4e-05	25.179	-1.2454	0.196	8.12624	8.12624
900	8.11234	25.285	6.6e-05	25.1789	-1.2454	0.196	8.12379	8.12379
901	8.11117	25.2849	6.4e-05	25.1788	-1.2453	0.196	8.12096	8.12096
902	8.11486	25.285	6.6e-05	25.1788	-1.2453	0.196	8.1202	8.1202
903	8.11976	25.285	5.8e-05	25.1788	-1.2452	0.196	8.12303	8.12303
904	8.12138	25.285	5.9e-05	25.1788	-1.2451	0.196	8.12709	8.12709
905	8.12096	25.2852	6e-05	25.179	-1.245	0.197	8.13145	8.13145
906	8.12089	25.285	6e-05	25.1787	-1.245	0.197	8.13636	8.13636
907	8.12315	25.285	6.1e-05	25.1787	-1.2449	0.197	8.13975	8.13975
908	8.12553	25.2851	7.1e-05	25.1788	-1.2448	0.197	8.14084	8.14084
909	8.12686	25.2852	7e-05	25.1788	-1.2447	0.197	8.14072	8.14072
910	8.12671	25.2852	7.3e-05	25.1788	-1.2446	0.197	8.14087	8.14087
911	8.12583	25.2856	7.8e-05	25.1792	-1.2445	0.197	8.13959	8.13959
912	8.12738	25.2855	7.7e-05	25.1791	-1.2444	0.197	8.137	8.137
913	8.13134	25.2855	7.5e-05	25.1791	-1.2443	0.197	8.13215	8.13215
914	8.13426	25.2856	8e-05	25.1791	-1.2442	0.197	8.12664	8.12664
915	8.13551	25.2856	7.5e-05	25.179	-1.2441	0.197	8.11986	8.11986
916	8.13654	25.2855	6.8e-05	25.1789	-1.244	0.197	8.11443	8.11443
917	8.13933	25.2856	6.8e-05	25.179	-1.244	0.197	8.1123	8.1123
918	8.14013	25.2856	6.7e-05	25.1789	-1.2439	0.197	8.11296	8.11296
919	8.13964	25.2856	6.4e-05	25.1789	-1.2439	0.197	8.11379	8.11379
920	8.13871	25.2857	6.8e-05	25.1789	-1.2439	0.197	8.10946	8.10946
@9	2.0001	4	920.024
921	8.13587	25.2857	6.7e-05	25.1789	-1.2438	0.198	8.10108	8.10108
922	8.12799	25.2858	6.8e-05	25.1789	-1.2437	0.198	8.08728	8.08728
923	8.11738	25.2858	6.2e-05	25.1789	-1.2437	0.198	8.07098	8.07098
924	8.112	25.2856	6e-05	25.1787	-1.2436	0.198	8.05584	8.05584
925	8.11231	25.2857	6.2e-05	25.1788	-1.2435	0.198	8.04854	8.04854
926	8.11298	25.2857	6.3e-05	25.1788	-1.2434	0.198	8.04721	8.04721
927	8.1159	25.2856	5.9e-05	25.1787	-1.2434	0.198	8.05099	8.05099
928	8.11997	25.2857	5.9e-05	25.1787	-1.2433	0.199	8.0578	8.0578
929	8.11444	25.2857	5.6e-05	25.1787	-1.2433	0.199	8.06679	8.06679
930	8.08625	25.2857	5.4e-05	25.1787	-1.2432	0.199	8.07499	8.07499
931	8.06687	25.2858	5.7e-05	25.1787	-1.2431	0.199	8.0838	8.0838
932	8.04846	25.2857	5.8e-05	25.1787	-1.243	0.199	8.09234	8.09234
933	8.03876	25.2859	6.2e-05	25.1787	-1.2429	0.199	8.1006	8.1006
934	8.03936	25.286	7.3e-05	25.1788	-1.2429	0.199	8.10644	8.10644
935	8.04949	25.286	7.5e-05	25.1788	-1.243	0.199	8.11113	8.11113
936	8.06018	25.2862	7.8e-05	25.1788	-1.2429	0.198	8.1138	8.1138
937	8.06707	25.2864	8.2e-05	25.179	-1.243	0.198	8.11598	8.11598
938	8.07431	25.2865	8.3e-05	25.1791	-1.243	0.198	8.11617	8.11617
939	8.08392	25.2864	7.7e-05	25.1789	-1.243	0.198	8.11588	8.11588
940	8.09073	25.2865	7.6e-05	25.179	-1.2429	0.199	8.1146	8.1146
941	8.10391	25.2863	6.3e-05	25.1788	-1.2428	0.199	8.11286	8.11286
942	8.10985	25.2861	5.6e-05	25.1786	-1.2427	0.199	8.11295	8.11295
943	8.11177	25.2861	5.3e-05	25.1786	-1.2426	0.2	8.1152	8.1152
944	8.11364	25.2861	5.3e-05	25.1786	-1.2425	0.2	8.11719	8.11719
945	8.11398	25.2862	5.3e-05	25.1786	-1.2424	0.2	8.12108	8.12108
946	8.11307	25.2864	5.8e-05	25.1788	-1.2424	0.2	8.12558	8.12558
947	8.11426	25.2867	6.5e-05	25.179	-1.2423	0.2	8.12717	8.12717
948	8.11561	25.2867	6.9e-05	25.179	-1.2421	0.2	8.1266	8.1266
949	8.11669	25.2867	6.6e-05	25.179	-1.242	0.2	8.1255	8.1255
950	8.11734	25.2865	7e-05	25.1789	-1.2419	0.2	8.12379	8.12379
951	8.1175	25.2866	7.3e-05	25.1789	-1.2418	0.2	8.12225	8.12225
952	8.11866	25.2865	7e-05	25.1787	-1.2418	0.2	8.12182	8.12182
953	8.12026	25.2865	6.9e-05	25.1787	-1.2418	0.2	8.12182	8.12182
954	8.11996	25.2865	7.2e-05	25.1786	-1.2418	0.2	8.12329	8.12329
955	8.12058	25.2866	6.8e-05	25.1787	-1.2418	0.2	8.12362	8.12362
956	8.1219	25.2867	6.5e-05	25.1788	-1.2417	0.201	8.12194	8.12194
957	8.12408	25.2867	6.3e-05	25.1788	-1.2416	0.201	8.11942	8.11942
958	8.12426	25.2869	6.4e-05	25.1789	-1.2414	0.201	8.11655	8.11655
959	8.124	25.2869	6.4e-05	25.1789	-1.2413	0.201	8.11358	8.11358
960	8.123	25.2869	6.5e-05	25.1788	-1.2412	0.201	8.11097	8.11097
961	8.12145	25.287	6.8e-05	25.1787	-1.2411	0.201	8.10974	8.10974
962	8.11993	25.287	6.8e-05	25.1786	-1.241	0.201	8.10883	8.10883
963	8.11914	25.2869	6e-05	25.1784	-1.241	0.201	8.10877	8.10877
964	8.11828	25.287	5.5e-05	25.1784	-1.2409	0.201	8.10985	8.10985
965	8.11685	25.287	5.7e-05	25.1785	-1.2408	0.202	8.11168	8.11168
966	8.11578	25.2872	5.6e-05	25.1786	-1.2407	0.202	8.11351	8.11351
967	8.11559	25.2873	5.9e-05	25.1787	-1.2406	0.202	8.11575	8.11575
968	8.11505	25.2871	5.9e-05	25.1786	-1.2405	0.202	8.11811	8.11811
969	8.11435	25.2871	6.4e-05	25.1786	-1.2404	0.202	8.11993	8.11993
970	8.1137	25.2872	5.8e-05	25.1786	-1.2403	0.202	8.12276	8.12276
971	8.11381	25.2871	6e-05	25.1786	-1.2402	0.202	8.1258	8.1258
972	8.11387	25.287	5.5e-05	25.1785	-1.2402	0.202	8.1275	8.1275
973	8.1142	25.2874	6.3e-05	25.1788	-1.2401	0.202	8.12797	8.12797
974	8.11624	25.2875	6.3e-05	25.1789	-1.24	0.202	8.12762	8.12762
975	8.1174	25.2874	6.3e-05	25.1788	-1.2399	0.202	8.12699	8.12699
976	8.11805	25.2875	6.3e-05	25.1789	-1.2399	0.203	8.126	8.126
977	8.11903	25.2877	6.5e-05	25.179	-1.2398	0.203	8.12615	8.12615
978	8.12032	25.2876	6.2e-05	25.1789	-1.2398	0.203	8.1275	8.1275
979	8.12195	25.2877	6e-05	25.1789	-1.2396	0.203	8.12719	8.12719
980	8.12333	25.2877	5.5e-05	25.179	-1.2395	0.203	8.12671	8.12671
981	8.12463	25.2876	4.8e-05	25.1787	-1.2394	0.204	8.12595	8.12595
982	8.12595	25.2875	4.6e-05	25.1786	-1.2393	0.204	8.12525	8.12525
983	8.12576	25.2876	4.6e-05	25.1786	-1.2392	0.204	8.12572	8.12572
984	8.12575	25.2877	4.6e-05	25.1786	-1.2391	0.204	8.12708	8.12708
985	8.12624	25.2877	5.5e-05	25.1786	-1.239	0.204	8.12643	8.12643
986	8.12637	25.2879	6.8e-05	25.1788	-1.2388	0.204	8.12617	8.12617
987	8.12641	25.288	6.9e-05	25.1789	-1.2386	0.204	8.12637	8.12637
988	8.1267	25.288	7.5e-05	25.1788	-1.2386	0.204	8.12597	8.12597
989	8.12617	25.2879	7.5e-05	25.1787	-1.2386	0.204	8.12648	8.12648
990	8.12623	25.2879	7.2e-05	25.1787	-1.2386	0.204	8.12865	8.12865
991	8.12638	25.2879	6.6e-05	25.1787	-1.2386	0.204	8.1308	8.1308
992	8.12696	25.2879	6.3e-05	25.1787	-1.2386	0.204	8.13212	8.13212
993	8.12768	25.2879	5.6e-05	25.1787	-1.2386	0.205	8.13328	8.13328
994	8.12797	25.2879	5.6e-05	25.1787	-1.2385	0.205	8.13533	8.13533
995	8.12822	25.2881	5.9e-05	25.1788	-1.2384	0.205	8.13756	8.13756
996	8.1287	25.2879	5.6e-05	25.1787	-1.2383	0.205	8.13843	8.13843
997	8.12996	25.2881	5.8e-05	25.1787	-1.2381	0.205	8.13768	8.13768
998	8.13069	25.2881	6.1e-05	25.1787	-1.238	0.205	8.13594	8.13594
999	8.13114	25.2883	6.3e-05	25.1788	-1.238	0.205	8.13291	8.13291
1000	8.13091	25.2882	5.9e-05	25.1787	-1.2379	0.205	8.12778	8.12778
1001	8.13059	25.2883	6.2e-05	25.1788	-1.2378	0.205	8.12408	8.12408
1002	8.13047	25.2883	6.2e-05	25.1789	-1.2378	0.205	8.12167	8.12167
1003	8.13118	25.2883	6.2e-05	25.1788	-1.2376	0.205	8.12032	8.12032
1004	8.13203	25.2885	6.6e-05	25.1789	-1.2374	0.205	8.11903	8.11903
1005	8.13247	25.2885	6.8e-05	25.1789	-1.2373	0.205	8.119	8.119
1006	8.13234	25.2886	6.9e-05	25.179	-1.2372	0.205	8.11857	8.11857
1007	8.13097	25.2886	6.8e-05	25.179	-1.237	0.205	8.11925	8.11925
1008	8.12883	25.2885	6.4e-05	25.1789	-1.2369	0.205	8.1207	8.1207
1009	8.12716	25.2885	6e-05	25.1789	-1.2368	0.205	8.12252	8.12252
1010	8.12587	25.2886	5.9e-05	25.1789	-1.2366	0.206	8.12486	8.12486
1011	8.12522	25.2886	6e-05	25.1789	-1.2364	0.206	8.12735	8.12735
1012	8.12416	25.2885	5.7e-05	25.1787	-1.2362	0.206	8.12814	8.12814
1013	8.12349	25.2886	5.7e-05	25.1788	-1.2361	0.206	8.12624	8.12624
1014	8.12271	25.2887	5.8e-05	25.1788	-1.236	0.207	8.12434	8.12434
1015	8.12269	25.2887	6e-05	25.1789	-1.2359	0.206	8.12296	8.12296
1016	8.12254	25.2887	5.9e-05	25.1788	-1.2358	0.206	8.12164	8.12164
1017	8.12205	25.2888	6.3e-05	25.1789	-1.2358	0.207	8.1219	8.1219
1018	8.12212	25.2889	6.4e-05	25.1789	-1.2357	0.207	8.12315	8.12315
1019	8.12259	25.2889	6.6e-05	25.1789	-1.2356	0.207	8.12419	8.12419
1020	8.12309	25.2889	6.2e-05	25.1788	-1.2355	0.207	8.12327	8.12327
1021	8.12373	25.2889	6.1e-05	25.1789	-1.2354	0.207	8.12237	8.12237
1022	8.12472	25.2888	6.2e-05	25.1788	-1.2353	0.207	8.12122	8.12122
1023	8.12477	25.289	6.3e-05	25.1789	-1.2354	0.207	8.12082	8.12082
1024	8.12427	25.289	6.1e-05	25.1788	-1.2354	0.207	8.11987	8.11987
1025	8.12366	25.2891	6e-05	25.1789	-1.2353	0.208	8.11879	8.11879
1026	8.12283	25.2892	6e-05	25.1789	-1.2354	0.208	8.11758	8.11758
1027	8.1217	25.2893	6e-05	25.1789	-1.2354	0.208	8.11754	8.11754
1028	8.1224	25.2894	6.3e-05	25.179	-1.2353	0.208	8.11826	8.11826
1029	8.12225	25.2894	6.3e-05	25.179	-1.2351	0.208	8.12176	8.12176
1030	8.12024	25.2894	6.6e-05	25.1789	-1.2349	0.208	8.12496	8.12496
@10	2.0001	4	1030.01
1031	8.11931	25.2894	6.7e-05	25.1789	-1.2348	0.208	8.1224	8.1224
1032	8.12138	25.2895	6.7e-05	25.1789	-1.2346	0.208	8.11067	8.11067
1033	8.12003	25.2894	6.6e-05	25.1789	-1.2345	0.208	8.09455	8.09455
1034	8.11806	25.2894	6.7e-05	25.1789	-1.2344	0.209	8.07765	8.07765
1035	8.11996	25.2895	6.5e-05	25.1789	-1.2344	0.208	8.06365	8.06365
1036	8.1211	25.2894	6.8e-05	25.1789	-1.2343	0.208	8.0569	8.0569
1037	8.12197	25.2894	7.2e-05	25.1789	-1.2342	0.208	8.06022	8.06022
1038	8.12751	25.2894	6.6e-05	25.1789	-1.2341	0.209	8.06809	8.06809
1039	8.13466	25.2894	6.4e-05	25.1788	-1.234	0.209	8.07556	8.07556
1040	8.12852	25.2895	6.3e-05	25.1788	-1.2338	0.209	8.08174	8.08174
1041	8.10037	25.2895	5.8e-05	25.1788	-1.2337	0.209	8.08664	8.08664
1042	8.0629	25.2895	5.1e-05	25.1787	-1.2337	0.209	8.08801	8.08801
1043	8.04571	25.2895	5.2e-05	25.1788	-1.2337	0.21	8.08802	8.08802
1044	8.05096	25.2895	5.2e-05	25.1787	-1.2336	0.21	8.08743	8.08743
1045	8.05879	25.2895	5.4e-05	25.1787	-1.2335	0.21	8.08795	8.08795
1046	8.06664	25.2895	5.6e-05	25.1787	-1.2334	0.21	8.08885	8.08885
1047	8.07877	25.2895	6.2e-05	25.1788	-1.2333	0.21	8.09204	8.09204
1048	8.08431	25.2895	6.3e-05	25.1787	-1.2332	0.21	8.0948	8.0948
1049	8.08682	25.2896	6.4e-05	25.1787	-1.2331	0.21	8.09817	8.09817
1050	8.08676	25.2895	6.3e-05	25.1786	-1.233	0.21	8.10041	8.10041
1051	8.08701	25.2896	6.2e-05	25.1786	-1.2329	0.21	8.10192	8.10192
1052	8.08902	25.2897	6.1e-05	25.1787	-1.2328	0.21	8.10147	8.10147
1053	8.09086	25.2897	6.6e-05	25.1788	-1.2327	0.21	8.10236	8.10236
1054	8.09252	25.2898	6.3e-05	25.1789	-1.2326	0.21	8.1022	8.1022
1055	8.09349	25.2899	6.3e-05	25.1789	-1.2325	0.21	8.1028	8.1028
1056	8.09484	25.29	6.4e-05	25.179	-1.2325	0.21	8.10349	8.10349
1057	8.0959	25.2899	6.1e-05	25.1788	-1.2324	0.21	8.10538	8.10538
1058	8.09696	25.2898	5.6e-05	25.1787	-1.2324	0.211	8.10563	8.10563
1059	8.09822	25.2897	6e-05	25.1785	-1.2323	0.211	8.10635	8.10635
1060	8.09899	25.2899	6.2e-05	25.1787	-1.2322	0.211	8.10598	8.10598
1061	8.09964	25.2898	6.2e-05	25.1786	-1.2321	0.211	8.10572	8.10572
1062	8.10065	25.29	6.4e-05	25.1787	-1.232	0.211	8.10501	8.10501
1063	8.10174	25.2901	6.7e-05	25.1788	-1.2319	0.211	8.10748	8.10748
1064	8.10346	25.2902	6.8e-05	25.1788	-1.2318	0.211	8.11041	8.11041
1065	8.10489	25.2903	6.7e-05	25.1788	-1.2317	0.211	8.11219	8.11219
1066	8.10584	25.2903	6.5e-05	25.1788	-1.2317	0.211	8.11428	8.11428
1067	8.10678	25.2904	6.5e-05	25.1788	-1.2316	0.211	8.11677	8.11677
1068	8.10754	25.2904	6.8e-05	25.1788	-1.2315	0.211	8.1177	8.1177
1069	8.10811	25.2903	6.9e-05	25.1786	-1.2314	0.211	8.11823	8.11823
1070	8.10898	25.2902	6.9e-05	25.1785	-1.2313	0.211	8.12095	8.12095
1071	8.11001	25.2903	7.2e-05	25.1786	-1.2312	0.211	8.12295	8.12295
1072	8.11067	25.2904	7.2e-05	25.1786	-1.2311	0.212	8.12399	8.12399
1073	8.11206	25.2904	6.9e-05	25.1786	-1.2311	0.212	8.12436	8.12436
1074	8.11397	25.2905	6.9e-05	25.1787	-1.231	0.212	8.12446	8.12446
1075	8.11531	25.2907	7.2e-05	25.1788	-1.2309	0.212	8.12457	8.12457
1076	8.11628	25.2907	7.3e-05	25.1787	-1.2309	0.212	8.12494	8.12494
1077	8.11737	25.2908	7.1e-05	25.1788	-1.2308	0.212	8.12532	8.12532
1078	8.11845	25.2908	7.2e-05	25.1789	-1.2307	0.212	8.12563	8.12563
1079	8.11978	25.2908	6.7e-05	25.1789	-1.2305	0.212	8.1267	8.1267
1080	8.12065	25.2908	6.3e-05	25.179	-1.2304	0.212	8.12714	8.12714
1081	8.1218	25.2908	6.2e-05	25.1789	-1.2303	0.213	8.12731	8.12731
1082	8.12287	25.2909	6.8e-05	25.179	-1.2302	0.213	8.12747	8.12747
1083	8.12365	25.2909	6.6e-05	25.179	-1.2301	0.213	8.12781	8.12781
1084	8.12395	25.291	6.6e-05	25.179	-1.23	0.213	8.12657	8.12657
1085	8.12407	25.2909	6.4e-05	25.1789	-1.2299	0.213	8.12416	8.12416
1086	8.12424	25.291	6.2e-05	25.1789	-1.2298	0.213	8.12224	8.12224
1087	8.12446	25.2907	5.5e-05	25.1785	-1.2297	0.213	8.1217	8.1217
1088	8.12461	25.2907	5.9e-05	25.1785	-1.2296	0.213	8.12049	8.12049
1089	8.12447	25.2907	5.8e-05	25.1785	-1.2295	0.213	8.11985	8.11985
1090	8.12426	25.2909	6.8e-05	25.1787	-1.2293	0.213	8.12055	8.12055
1091	8.12413	25.2909	6.8e-05	25.1787	-1.2292	0.213	8.12276	8.12276
1092	8.12454	25.2911	6.8e-05	25.1789	-1.2291	0.213	8.125	8.125
1093	8.12471	25.2912	6.6e-05	25.1789	-1.2289	0.214	8.1267	8.1267
1094	8.12475	25.2912	6.7e-05	25.1788	-1.2288	0.214	8.12774	8.12774
1095	8.12505	25.291	6e-05	25.1786	-1.2287	0.214	8.12626	8.12626
1096	8.12476	25.2911	6e-05	25.1786	-1.2286	0.214	8.12207	8.12207
1097	8.12459	25.2912	6.2e-05	25.1787	-1.2285	0.214	8.11644	8.11644
1098	8.12394	25.2912	5.8e-05	25.1786	-1.2284	0.214	8.11262	8.11262
1099	8.12349	25.2913	6e-05	25.1787	-1.2283	0.214	8.11058	8.11058
1100	8.12388	25.2914	6.2e-05	25.1788	-1.2281	0.215	8.11181	8.11181
1101	8.12328	25.2915	6.1e-05	25.1788	-1.228	0.215	8.1145	8.1145
1102	8.1231	25.2916	6e-05	25.1788	-1.2279	0.215	8.11787	8.11787
1103	8.12415	25.2917	6.1e-05	25.1788	-1.2278	0.215	8.12151	8.12151
1104	8.12203	25.2916	5.4e-05	25.1788	-1.2278	0.215	8.12429	8.12429
1105	8.11757	25.2916	5.1e-05	25.1787	-1.2277	0.215	8.12531	8.12531
1106	8.11685	25.2916	5.2e-05	25.1788	-1.2275	0.216	8.12537	8.12537
1107	8.1179	25.2916	5.4e-05	25.1787	-1.2273	0.215	8.12503	8.12503
1108	8.11892	25.2916	5.5e-05	25.1787	-1.2272	0.215	8.12324	8.12324
1109	8.11777	25.2918	5.9e-05	25.1788	-1.2271	0.216	8.12173	8.12173
1110	8.11853	25.2918	5.9e-05	25.1788	-1.227	0.216	8.12056	8.12056
1111	8.11891	25.2919	5.7e-05	25.1788	-1.2269	0.216	8.11992	8.11992
1112	8.11899	25.2921	6.1e-05	25.1789	-1.2268	0.216	8.11894	8.11894
1113	8.11896	25.2921	6.2e-05	25.1789	-1.2266	0.216	8.11853	8.11853
1114	8.11869	25.292	5.8e-05	25.1787	-1.2265	0.216	8.11758	8.11758
1115	8.1186	25.2922	6e-05	25.1789	-1.2265	0.216	8.11744	8.11744
1116	8.11906	25.2923	6.2e-05	25.1789	-1.2264	0.216	8.11765	8.11765
1117	8.11956	25.2923	5.9e-05	25.1789	-1.2264	0.216	8.1175	8.1175
1118	8.1199	25.2923	6e-05	25.1789	-1.2263	0.217	8.11673	8.11673
1119	8.11994	25.2925	6.8e-05	25.1791	-1.2261	0.217	8.11568	8.11568
1120	8.11944	25.2924	6.5e-05	25.1789	-1.226	0.217	8.11301	8.11301
1121	8.11853	25.2923	6.5e-05	25.1789	-1.2259	0.217	8.10928	8.10928
1122	8.11758	25.2922	6.4e-05	25.1789	-1.2258	0.217	8.10703	8.10703
1123	8.11661	25.2922	6.5e-05	25.1788	-1.2256	0.217	8.10606	8.10606
1124	8.11569	25.2923	6.7e-05	25.1789	-1.2255	0.217	8.10584	8.10584
1125	8.11473	25.2924	7.3e-05	25.1789	-1.2254	0.217	8.10608	8.10608
1126	8.11382	25.2925	7.7e-05	25.1789	-1.2253	0.217	8.1066	8.1066
1127	8.11303	25.2926	8.2e-05	25.1789	-1.2252	0.217	8.10614	8.10614
1128	8.11219	25.2926	8e-05	25.1789	-1.2252	0.217	8.10425	8.10425
1129	8.11121	25.2927	7.7e-05	25.1789	-1.2252	0.217	8.10301	8.10301
1130	8.11004	25.2927	7.3e-05	25.1789	-1.2252	0.217	8.10274	8.10274
1131	8.10923	25.2929	7.2e-05	25.1791	-1.2251	0.218	8.10327	8.10327
1132	8.10879	25.2929	6.9e-05	25.1791	-1.225	0.218	8.10494	8.10494
1133	8.10795	25.2929	6.9e-05	25.179	-1.225	0.218	8.1063	8.1063
1134	8.1065	25.2929	6.8e-05	25.1789	-1.2249	0.218	8.10553	8.10553
1135	8.10521	25.2929	7e-05	25.1789	-1.2248	0.218	8.10446	8.10446
1136	8.10474	25.2928	6.8e-05	25.1788	-1.2248	0.218	8.10367	8.10367
1137	8.10493	25.2928	6.7e-05	25.1787	-1.2247	0.218	8.10392	8.10392
1138	8.10405	25.2929	6.7e-05	25.1788	-1.2245	0.218	8.10701	8.10701
1139	8.10337	25.293	6.8e-05	25.1789	-1.2243	0.218	8.11102	8.11102
1140	8.10488	25.293	6.9e-05	25.1788	-1.2242	0.219	8.11307	8.11307
1141	8.10685	25.2929	6.5e-05	25.1787	-1.224	0.219	8.11081	8.11081
@11	2.0001	4	1140.19
1142	8.10876	25.2928	5.6e-05	25.1786	-1.2239	0.219	8.10287	8.10287
1143	8.1049	25.2929	5.3e-05	25.1787	-1.2238	0.219	8.09055	8.09055
1144	8.10449	25.2929	5e-05	25.1787	-1.2238	0.219	8.07913	8.07913
1145	8.10581	25.2931	5.2e-05	25.1787	-1.2238	0.219	8.0717	8.0717
1146	8.10627	25.2932	5.9e-05	25.1788	-1.2237	0.219	8.07026	8.07026
1147	8.1116	25.2934	6.8e-05	25.1789	-1.2236	0.219	8.07527	8.07527
1148	8.11681	25.2932	6.8e-05	25.1788	-1.2236	0.219	8.08366	8.08366
1149	8.11784	25.2933	7.5e-05	25.1788	-1.2234	0.219	8.0917	8.0917
1150	8.10978	25.2933	7.7e-05	25.1788	-1.2233	0.219	8.09818	8.09818
1151	8.09209	25.2933	7.1e-05	25.1787	-1.2232	0.219	8.10245	8.10245
1152	8.07226	25.2934	7.3e-05	25.1788	-1.223	0.22	8.10349	8.10349
1153	8.06125	25.2936	7.9e-05	25.1789	-1.2229	0.219	8.10373	8.10373
1154	8.06336	25.2936	7.7e-05	25.1788	-1.2227	0.219	8.10385	8.10385
1155	8.07278	25.2937	7.6e-05	25.1788	-1.2226	0.219	8.10391	8.10391
1156	8.08476	25.2937	7.9e-05	25.1788	-1.2226	0.219	8.10379	8.10379
1157	8.09712	25.2937	7.3e-05	25.1787	-1.2225	0.22	8.10346	8.10346
1158	8.10061	25.2938	7.4e-05	25.1788	-1.2225	0.22	8.10095	8.10095
1159	8.10244	25.2938	7.1e-05	25.1789	-1.2224	0.22	8.09889	8.09889
1160	8.10262	25.2937	7.1e-05	25.1788	-1.2223	0.22	8.09617	8.09617
1161	8.10292	25.2939	6.7e-05	25.1789	-1.2222	0.22	8.09452	8.09452
1162	8.1029	25.2939	7.2e-05	25.1789	-1.2221	0.22	8.09497	8.09497
1163	8.10127	25.2939	7e-05	25.1788	-1.222	0.22	8.09778	8.09778
1164	8.10039	25.2939	7.3e-05	25.1788	-1.2219	0.22	8.10037	8.10037
1165	8.10046	25.2941	7.2e-05	25.179	-1.2218	0.221	8.10257	8.10257
1166	8.09997	25.2942	7.7e-05	25.1791	-1.2217	0.221	8.10399	8.10399
1167	8.09917	25.2942	7.3e-05	25.179	-1.2216	0.221	8.10398	8.10398
1168	8.09985	25.2942	7.3e-05	25.179	-1.2215	0.221	8.10473	8.10473
1169	8.10045	25.2945	7.4e-05	25.1792	-1.2214	0.221	8.10686	8.10686
1170	8.10076	25.2945	7.3e-05	25.1792	-1.2213	0.222	8.11129	8.11129
1171	8.1006	25.2945	7.7e-05	25.1792	-1.2213	0.222	8.11604	8.11604
1172	8.10162	25.2946	7.6e-05	25.1793	-1.2212	0.222	8.12253	8.12253
1173	8.10222	25.2947	7.5e-05	25.1793	-1.2211	0.222	8.12851	8.12851
1174	8.10285	25.2946	7.1e-05	25.1791	-1.221	0.222	8.13186	8.13186
1175	8.10509	25.2947	7.5e-05	25.1792	-1.2209	0.222	8.1335	8.1335
1176	8.1069	25.2945	6.4e-05	25.179	-1.2207	0.222	8.1347	8.1347
1177	8.10786	25.2944	6.4e-05	25.1789	-1.2206	0.222	8.1348	8.1348
1178	8.11006	25.2944	6.5e-05	25.1789	-1.2205	0.222	8.13346	8.13346
1179	8.11607	25.2944	6.3e-05	25.1789	-1.2204	0.222	8.13217	8.13217
1180	8.1225	25.2943	5.9e-05	25.1788	-1.2203	0.222	8.13038	8.13038
1181	8.12635	25.2943	6.6e-05	25.1789	-1.2202	0.223	8.12803	8.12803
1182	8.12806	25.2944	6.9e-05	25.1789	-1.2201	0.223	8.12569	8.12569
1183	8.12904	25.2943	6.7e-05	25.1789	-1.22	0.223	8.12399	8.12399
1184	8.12855	25.2944	7e-05	25.1789	-1.2199	0.223	8.1232	8.1232
1185	8.12821	25.2944	6.6e-05	25.1788	-1.2198	0.223	8.1236	8.1236
1186	8.12908	25.2944	6e-05	25.1788	-1.2198	0.223	8.12428	8.12428
1187	8.12948	25.2945	6e-05	25.1788	-1.2197	0.223	8.12524	8.12524
1188	8.1292	25.2946	6.1e-05	25.1788	-1.2197	0.223	8.12722	8.12722
1189	8.129	25.2944	5.8e-05	25.1786	-1.2196	0.223	8.12969	8.12969
1190	8.1292	25.2945	6.5e-05	25.1787	-1.2194	0.223	8.13054	8.13054
1191	8.12927	25.2945	6.4e-05	25.1787	-1.2191	0.223	8.13013	8.13013
1192	8.12872	25.2945	6.3e-05	25.1787	-1.2189	0.224	8.12905	8.12905
1193	8.1282	25.2946	6.3e-05	25.1786	-1.2187	0.224	8.12741	8.12741
1194	8.12765	25.2948	6.4e-05	25.1788	-1.2186	0.224	8.12557	8.12557
1195	8.12695	25.2948	6e-05	25.1788	-1.2185	0.224	8.12406	8.12406
1196	8.12635	25.2949	5.9e-05	25.1788	-1.2185	0.224	8.12297	8.12297
1197	8.12615	25.295	6e-05	25.1788	-1.2184	0.224	8.12211	8.12211
1198	8.12626	25.2949	6.1e-05	25.1787	-1.2183	0.224	8.12121	8.12121
1199	8.12617	25.295	6.2e-05	25.1787	-1.2182	0.224	8.1196	8.1196
1200	8.12567	25.295	6.3e-05	25.1787	-1.2182	0.224	8.12009	8.12009
1201	8.12499	25.2951	6.5e-05	25.1788	-1.2181	0.224	8.12267	8.12267
1202	8.12483	25.2951	6.1e-05	25.1788	-1.2181	0.225	8.1244	8.1244
1203	8.1252	25.2951	5.8e-05	25.1789	-1.2179	0.225	8.12592	8.12592
1204	8.12539	25.2952	5.7e-05	25.1789	-1.2177	0.225	8.12841	8.12841
1205	8.12551	25.2951	5.3e-05	25.1789	-1.2176	0.225	8.12898	8.12898
1206	8.12576	25.2948	5.1e-05	25.1785	-1.2175	0.225	8.12813	8.12813
1207	8.12544	25.2947	5.2e-05	25.1784	-1.2174	0.225	8.1285	8.1285
1208	8.12457	25.2948	5.3e-05	25.1784	-1.2174	0.225	8.1309	8.1309
1209	8.12454	25.2948	5.2e-05	25.1784	-1.2173	0.225	8.13281	8.13281
1210	8.12455	25.295	5.4e-05	25.1785	-1.2172	0.226	8.13323	8.13323
1211	8.12535	25.2953	5.5e-05	25.1787	-1.2171	0.226	8.1322	8.1322
1212	8.12683	25.2956	6e-05	25.1789	-1.2171	0.226	8.13144	8.13144
1213	8.12739	25.2954	5.8e-05	25.1787	-1.217	0.226	8.12978	8.12978
1214	8.12801	25.2956	6.2e-05	25.1788	-1.217	0.226	8.12969	8.12969
1215	8.1282	25.2957	6.3e-05	25.1789	-1.217	0.226	8.13097	8.13097
1216	8.1293	25.2957	6.6e-05	25.1789	-1.2169	0.226	8.13338	8.13338
1217	8.12985	25.2956	6.2e-05	25.1789	-1.2168	0.226	8.13593	8.13593
1218	8.13007	25.2958	6.7e-05	25.1789	-1.2167	0.226	8.13624	8.13624
1219	8.13041	25.2958	6.2e-05	25.1789	-1.2166	0.226	8.13554	8.13554
1220	8.13129	25.2958	6.5e-05	25.1788	-1.2165	0.226	8.13498	8.13498
1221	8.13259	25.2958	5.9e-05	25.1788	-1.2162	0.227	8.13543	8.13543
1222	8.13306	25.2958	5.1e-05	25.1787	-1.216	0.227	8.13445	8.13445
1223	8.1326	25.2958	4.5e-05	25.1786	-1.2158	0.227	8.13401	8.13401
1224	8.13293	25.2957	4.8e-05	25.1785	-1.2157	0.227	8.1326	8.1326
1225	8.13319	25.2957	4.9e-05	25.1786	-1.2157	0.227	8.13154	8.13154
1226	8.13316	25.2959	5.1e-05	25.1787	-1.2157	0.227	8.13125	8.13125
1227	8.13398	25.2962	6.3e-05	25.179	-1.2157	0.228	8.13084	8.13084
1228	8.13375	25.2962	6.8e-05	25.179	-1.2157	0.228	8.13002	8.13002
1229	8.134	25.2966	7.7e-05	25.1793	-1.2155	0.228	8.12894	8.12894
1230	8.13391	25.2968	8e-05	25.1794	-1.2154	0.228	8.12871	8.12871
1231	8.13342	25.2968	8.5e-05	25.1794	-1.2153	0.228	8.12724	8.12724
1232	8.13286	25.2966	8.1e-05	25.1791	-1.2152	0.227	8.12598	8.12598
1233	8.13196	25.2967	8.3e-05	25.1792	-1.2152	0.228	8.1254	8.1254
1234	8.13118	25.2965	8.1e-05	25.179	-1.2151	0.228	8.12529	8.12529
1235	8.13053	25.2963	7.2e-05	25.1788	-1.2151	0.228	8.12367	8.12367
1236	8.12989	25.2962	6.3e-05	25.1787	-1.2151	0.228	8.12309	8.12309
1237	8.12902	25.2963	6.8e-05	25.1787	-1.2151	0.229	8.12248	8.12248
1238	8.12799	25.2964	6.9e-05	25.1788	-1.215	0.229	8.1221	8.1221
1239	8.12721	25.2964	6.3e-05	25.1788	-1.215	0.229	8.1239	8.1239
1240	8.12641	25.2963	5.9e-05	25.1787	-1.2149	0.229	8.12701	8.12701
1241	8.12584	25.2964	6.2e-05	25.1788	-1.2147	0.229	8.12855	8.12855
1242	8.12589	25.2965	6e-05	25.1788	-1.2144	0.229	8.12901	8.12901
1243	8.12641	25.2965	6.2e-05	25.1788	-1.2142	0.229	8.129	8.129
1244	8.1263	25.2965	5.8e-05	25.1789	-1.214	0.229	8.126	8.126
1245	8.12592	25.2966	6.6e-05	25.179	-1.2138	0.229	8.1226	8.1226
1246	8.12601	25.2966	6.8e-05	25.1789	-1.2138	0.229	8.12158	8.12158
1247	8.12591	25.2967	6.6e-05	25.179	-1.2137	0.229	8.12375	8.12375
1248	8.12668	25.2968	6.3e-05	25.179	-1.2136	0.229	8.12709	8.12709
1249	8.12845	25.2967	6e-05	25.1789	-1.2135	0.229	8.13374	8.13374
1250	8.13172	25.2969	6.6e-05	25.179	-1.2133	0.23	8.13974	8.13974
1251	8.13157	25.297	6.8e-05	25.179	-1.2132	0.23	8.13978	8.13978
@12	2.0001	4	1250.08
1252	8.12565	25.2969	7e-05	25.1788	-1.2131	0.23	8.13287	8.13287
1253	8.12172	25.297	6.8e-05	25.1788	-1.213	0.23	8.12176	8.12176
1254	8.12281	25.2971	7.3e-05	25.1789	-1.213	0.23	8.10796	8.10796
1255	8.12505	25.2971	7.1e-05	25.1788	-1.213	0.23	8.09495	8.09495
1256	8.12692	25.2971	7e-05	25.1788	-1.2129	0.23	8.08772	8.08772
1257	8.13367	25.2971	6.8e-05	25.1789	-1.2129	0.23	8.0876	8.0876
1258	8.14109	25.2969	6.8e-05	25.1787	-1.2128	0.23	8.09212	8.09212
1259	8.14843	25.2969	6.7e-05	25.1788	-1.2128	0.23	8.09826	8.09826
1260	8.1475	25.2969	6.4e-05	25.1788	-1.2127	0.23	8.10433	8.10433
1261	8.12723	25.2969	6.6e-05	25.1787	-1.2127	0.23	8.10923	8.10923
1262	8.10114	25.2969	6.7e-05	25.1787	-1.2126	0.231	8.1115	8.1115
1263	8.08299	25.297	7e-05	25.1787	-1.2125	0.231	8.11361	8.11361
1264	8.0814	25.297	7e-05	25.1786	-1.2123	0.231	8.1152	8.1152
1265	8.08607	25.2969	6.9e-05	25.1786	-1.2122	0.231	8.11761	8.11761
1266	8.09181	25.2971	7.1e-05	25.1787	-1.212	0.231	8.11899	8.11899
1267	8.0985	25.2974	7.8e-05	25.179	-1.2119	0.231	8.11991	8.11991
1268	8.10349	25.2976	7.8e-05	25.1792	-1.2118	0.231	8.11999	8.11999
1269	8.10612	25.2977	7.3e-05	25.1792	-1.2116	0.231	8.11926	8.11926
1270	8.10889	25.2977	7.4e-05	25.1792	-1.2115	0.231	8.11735	8.11735
1271	8.11101	25.2977	7.2e-05	25.1792	-1.2114	0.231	8.11687	8.11687
1272	8.11178	25.2975	7e-05	25.179	-1.2114	0.231	8.11882	8.11882
1273	8.11325	25.2974	7.4e-05	25.1788	-1.2114	0.231	8.12007	8.12007
1274	8.11539	25.2976	8.3e-05	25.1789	-1.2114	0.231	8.12147	8.12147
1275	8.11645	25.2976	8.3e-05	25.1789	-1.2114	0.231	8.12366	8.12366
1276	8.11743	25.2976	8.2e-05	25.1789	-1.2114	0.231	8.1244	8.1244
1277	8.11862	25.2976	8.2e-05	25.1789	-1.2114	0.231	8.12401	8.12401
1278	8.1192	25.2977	7.9e-05	25.179	-1.2113	0.231	8.12374	8.12374
1279	8.11989	25.2975	7.4e-05	25.1788	-1.2112	0.232	8.12301	8.12301
1280	8.12034	25.2977	7.8e-05	25.1789	-1.211	0.232	8.12228	8.12228
1281	8.12083	25.2979	8.2e-05	25.179	-1.2109	0.232	8.12211	8.12211
1282	8.12108	25.2979	7.8e-05	25.179	-1.2108	0.232	8.12223	8.12223
1283	8.1215	25.2981	8.8e-05	25.1791	-1.2107	0.232	8.12311	8.12311
1284	8.1219	25.2982	8.8e-05	25.1791	-1.2106	0.232	8.1244	8.1244
1285	8.12211	25.2982	8.6e-05	25.1792	-1.2105	0.232	8.12522	8.12522
1286	8.12222	25.2983	8.2e-05	25.1792	-1.2104	0.232	8.12626	8.12626
1287	8.12277	25.2983	7.8e-05	25.1792	-1.2103	0.233	8.12727	8.12727
1288	8.12345	25.2982	6.7e-05	25.1791	-1.2102	0.233	8.12845	8.12845
1289	8.12422	25.2983	6.9e-05	25.1791	-1.2101	0.233	8.12937	8.12937
1290	8.12488	25.2982	6.6e-05	25.1789	-1.21	0.233	8.12987	8.12987
1291	8.12564	25.2983	6.8e-05	25.179	-1.2099	0.233	8.13111	8.13111
1292	8.12633	25.2984	7.1e-05	25.179	-1.2097	0.233	8.13336	8.13336
1293	8.12723	25.2985	7.2e-05	25.1791	-1.2095	0.233	8.13542	8.13542
1294	8.128	25.2985	7e-05	25.1791	-1.2094	0.233	8.13642	8.13642
1295	8.12863	25.2984	6.6e-05	25.1791	-1.2093	0.233	8.13844	8.13844
1296	8.12928	25.2985	6e-05	25.1791	-1.2092	0.233	8.13867	8.13867
1297	8.12968	25.2985	5.7e-05	25.1791	-1.2091	0.234	8.13642	8.13642
1298	8.13042	25.2984	5.4e-05	25.179	-1.209	0.234	8.13345	8.13345
1299	8.13148	25.2985	6e-05	25.179	-1.2089	0.234	8.13097	8.13097
1300	8.13248	25.2985	6.5e-05	25.179	-1.2088	0.234	8.12711	8.12711
1301	8.13345	25.2985	6.6e-05	25.1789	-1.2086	0.234	8.12553	8.12553
1302	8.13289	25.2985	6.7e-05	25.1789	-1.2085	0.234	8.12596	8.12596
1303	8.1316	25.2984	6.5e-05	25.1788	-1.2085	0.234	8.1287	8.1287
1304	8.1316	25.2985	6e-05	25.179	-1.2084	0.234	8.13242	8.13242
1305	8.13198	25.2985	5.8e-05	25.179	-1.2085	0.235	8.1375	8.1375
1306	8.13218	25.2986	6.1e-05	25.179	-1.2086	0.235	8.14172	8.14172
1307	8.13249	25.2986	6e-05	25.179	-1.2086	0.235	8.1453	8.1453
1308	8.13355	25.2987	5.9e-05	25.179	-1.2085	0.235	8.14708	8.14708
1309	8.13313	25.2988	6.3e-05	25.179	-1.2084	0.235	8.14805	8.14805
1310	8.13213	25.2988	6.5e-05	25.179	-1.2082	0.235	8.14826	8.14826
1311	8.13136	25.2988	6.5e-05	25.179	-1.208	0.235	8.14697	8.14697
1312	8.13326	25.2987	6.2e-05	25.1789	-1.2079	0.235	8.1453	8.1453
1313	8.1366	25.2987	6.5e-05	25.1789	-1.2077	0.235	8.14414	8.14414
1314	8.13853	25.2987	6.2e-05	25.1789	-1.2076	0.235	8.14235	8.14235
1315	8.1393	25.2987	6.3e-05	25.1789	-1.2075	0.235	8.14049	8.14049
1316	8.13963	25.2988	6.2e-05	25.179	-1.2074	0.235	8.14037	8.14037
1317	8.13948	25.2989	6.4e-05	25.179	-1.2073	0.236	8.14045	8.14045
1318	8.13974	25.2991	6.2e-05	25.1791	-1.2071	0.236	8.1403	8.1403
1319	8.14056	25.2991	6.6e-05	25.179	-1.2071	0.236	8.1417	8.1417
1320	8.14208	25.2991	6.9e-05	25.1789	-1.207	0.236	8.14328	8.14328
1321	8.14272	25.2992	6.8e-05	25.179	-1.2068	0.236	8.14304	8.14304
1322	8.14307	25.2994	7.4e-05	25.1791	-1.2067	0.236	8.14144	8.14144
1323	8.14296	25.2994	7.6e-05	25.179	-1.2067	0.236	8.13988	8.13988
1324	8.14279	25.2996	7.3e-05	25.1791	-1.2066	0.237	8.13884	8.13884
1325	8.14249	25.2996	6.5e-05	25.1791	-1.2066	0.237	8.13676	8.13676
1326	8.14188	25.2997	6.3e-05	25.1791	-1.2065	0.237	8.13585	8.13585
1327	8.14125	25.2997	6.2e-05	25.1791	-1.2063	0.237	8.13652	8.13652
1328	8.14048	25.2998	6.4e-05	25.1791	-1.2062	0.237	8.13676	8.13676
1329	8.13978	25.2997	6.3e-05	25.179	-1.2061	0.237	8.13633	8.13633
1330	8.13941	25.2996	6.7e-05	25.1789	-1.206	0.237	8.13717	8.13717
1331	8.13928	25.2996	6.9e-05	25.1789	-1.206	0.237	8.13807	8.13807
1332	8.13906	25.2996	6e-05	25.1788	-1.2059	0.238	8.13817	8.13817
1333	8.1391	25.2994	5.2e-05	25.1787	-1.2058	0.238	8.13829	8.13829
1334	8.13896	25.2994	4.8e-05	25.1786	-1.2057	0.238	8.13845	8.13845
1335	8.13882	25.2995	5.1e-05	25.1786	-1.2055	0.238	8.13752	8.13752
1336	8.13845	25.2996	5.5e-05	25.1786	-1.2053	0.239	8.13605	8.13605
1337	8.13797	25.2997	6.1e-05	25.1786	-1.2052	0.238	8.13425	8.13425
1338	8.13716	25.2999	6.7e-05	25.1789	-1.2052	0.239	8.13209	8.13209
1339	8.13642	25.3	7.1e-05	25.179	-1.2051	0.239	8.13063	8.13063
1340	8.13562	25.3	6.5e-05	25.179	-1.2051	0.239	8.12938	8.12938
1341	8.1349	25.3	6.3e-05	25.179	-1.2051	0.239	8.12874	8.12874
1342	8.1346	25.3	6.3e-05	25.179	-1.2049	0.239	8.12932	8.12932
1343	8.1345	25.3	6.8e-05	25.1789	-1.2048	0.239	8.13039	8.13039
1344	8.1342	25.3	6.7e-05	25.1788	-1.2047	0.239	8.13065	8.13065
1345	8.13397	25.3	6.5e-05	25.1787	-1.2046	0.239	8.13055	8.13055
1346	8.1336	25.3001	6.6e-05	25.1787	-1.2045	0.239	8.13007	8.13007
1347	8.13308	25.3002	6.9e-05	25.1788	-1.2044	0.239	8.13029	8.13029
1348	8.13282	25.3001	6.4e-05	25.1788	-1.2042	0.239	8.13028	8.13028
1349	8.1326	25.3003	6.7e-05	25.1789	-1.2041	0.24	8.13002	8.13002
1350	8.13224	25.3006	7.5e-05	25.1791	-1.204	0.24	8.13069	8.13069
1351	8.13158	25.3006	7.9e-05	25.1791	-1.204	0.24	8.1298	8.1298
1352	8.1308	25.3004	7.4e-05	25.1789	-1.2039	0.24	8.12778	8.12778
1353	8.13006	25.3005	7.2e-05	25.179	-1.2038	0.24	8.12546	8.12546
1354	8.12951	25.3002	6.9e-05	25.1788	-1.2036	0.24	8.12407	8.12407
1355	8.12966	25.3	6.8e-05	25.1786	-1.2035	0.24	8.12357	8.12357
1356	8.12978	25.3002	6.8e-05	25.1787	-1.2033	0.24	8.12627	8.12627
1357	8.12962	25.3003	6.8e-05	25.1789	-1.2033	0.24	8.13244	8.13244
1358	8.12913	25.3005	7.6e-05	25.1789	-1.2032	0.24	8.14055	8.14055
1359	8.12937	25.3008	8.3e-05	25.1791	-1.2032	0.24	8.14828	8.14828
1360	8.1281	25.3009	8.2e-05	25.1792	-1.2031	0.24	8.15298	8.15298
1361	8.12419	25.3007	7.9e-05	25.1791	-1.203	0.24	8.15145	8.15145
@13	2.0001	4	1360.06
1362	8.12219	25.3009	8.5e-05	25.1791	-1.203	0.24	8.14182	8.14182
1363	8.12259	25.3009	8e-05	25.1792	-1.2029	0.24	8.1297	8.1297
1364	8.12441	25.3009	7.9e-05	25.1791	-1.2028	0.241	8.11724	8.11724
1365	8.12889	25.3011	8.3e-05	25.1792	-1.2027	0.241	8.1074	8.1074
1366	8.13666	25.3011	8.4e-05	25.1793	-1.2027	0.241	8.10432	8.10432
1367	8.15342	25.3011	8.5e-05	25.1793	-1.2026	0.241	8.10827	8.10827
1368	8.16051	25.3011	9.1e-05	25.1792	-1.2024	0.241	8.11383	8.11383
1369	8.16106	25.3011	8.6e-05	25.1792	-1.2023	0.241	8.12005	8.12005
1370	8.15205	25.301	7.9e-05	25.1791	-1.2021	0.241	8.12565	8.12565
1371	8.12885	25.3011	7.7e-05	25.1792	-1.2019	0.241	8.12797	8.12797
1372	8.10579	25.301	7.1e-05	25.179	-1.2019	0.241	8.12639	8.12639
1373	8.10053	25.3011	6.6e-05	25.1792	-1.2019	0.242	8.12358	8.12358
1374	8.101	25.3011	6.7e-05	25.1792	-1.2018	0.242	8.12063	8.12063
1375	8.10416	25.3012	7e-05	25.1792	-1.2018	0.242	8.11824	8.11824
1376	8.11348	25.3012	7.2e-05	25.1791	-1.2017	0.242	8.11721	8.11721
1377	8.12346	25.3013	7.8e-05	25.1791	-1.2016	0.241	8.11826	8.11826
1378	8.12706	25.301	7.8e-05	25.1788	-1.2014	0.241	8.11943	8.11943
1379	8.12678	25.3012	8.1e-05	25.1789	-1.2013	0.241	8.12042	8.12042
1380	8.12384	25.3012	8.2e-05	25.1789	-1.2012	0.241	8.12125	8.12125
1381	8.12302	25.3012	7.5e-05	25.1788	-1.2011	0.242	8.12202	8.12202
1382	8.1223	25.3013	7.7e-05	25.1789	-1.201	0.242	8.12328	8.12328
1383	8.12202	25.3013	7.3e-05	25.1789	-1.2008	0.242	8.12563	8.12563
1384	8.12199	25.3011	6.7e-05	25.1787	-1.2007	0.242	8.12781	8.12781
1385	8.12256	25.3012	6.4e-05	25.1788	-1.2006	0.242	8.1289	8.1289
1386	8.12356	25.3013	6.9e-05	25.1788	-1.2005	0.242	8.13004	8.13004
1387	8.12422	25.3012	6.2e-05	25.1787	-1.2004	0.242	8.13099	8.13099
1388	8.12504	25.3012	6.2e-05	25.1787	-1.2003	0.243	8.13269	8.13269
1389	8.12566	25.3015	6.8e-05	25.1789	-1.2002	0.243	8.13447	8.13447
1390	8.12578	25.3016	7.1e-05	25.1789	-1.2001	0.243	8.13645	8.13645
1391	8.12616	25.3018	7.3e-05	25.179	-1.2001	0.243	8.13796	8.13796
1392	8.12742	25.3018	7.4e-05	25.179	-1.2001	0.243	8.13882	8.13882
1393	8.12854	25.302	7.2e-05	25.1792	-1.2001	0.243	8.1384	8.1384
1394	8.1296	25.3019	6.5e-05	25.179	-1.2	0.244	8.13759	8.13759
1395	8.13079	25.3019	6.6e-05	25.179	-1.1998	0.244	8.13668	8.13668
1396	8.13201	25.3017	6.2e-05	25.1788	-1.1997	0.244	8.13717	8.13717
1397	8.1335	25.302	6.1e-05	25.179	-1.1996	0.244	8.13754	8.13754
1398	8.13408	25.302	6.8e-05	25.1789	-1.1995	0.244	8.13828	8.13828
1399	8.13468	25.3019	7e-05	25.1788	-1.1994	0.244	8.13945	8.13945
1400	8.13545	25.3018	6.2e-05	25.1788	-1.1994	0.244	8.1417	8.1417
1401	8.13641	25.302	6.4e-05	25.1789	-1.1992	0.244	8.14218	8.14218
1402	8.13708	25.3019	6.1e-05	25.1788	-1.1991	0.244	8.14192	8.14192
1403	8.13753	25.3021	6.2e-05	25.1789	-1.199	0.245	8.14189	8.14189
1404	8.13815	25.3023	6.7e-05	25.179	-1.1989	0.245	8.14253	8.14253
1405	8.1389	25.3023	7.3e-05	25.1789	-1.1987	0.245	8.14231	8.14231
1406	8.13958	25.3023	7.3e-05	25.179	-1.1986	0.245	8.14199	8.14199
1407	8.14002	25.3024	7.9e-05	25.179	-1.1985	0.245	8.14252	8.14252
1408	8.1403	25.3026	8.1e-05	25.1792	-1.1984	0.245	8.14307	8.14307
1409	8.14056	25.3023	7.2e-05	25.179	-1.1982	0.245	8.14327	8.14327
1410	8.14078	25.3025	7.2e-05	25.1791	-1.1981	0.246	8.14297	8.14297
1411	8.14113	25.3023	7.1e-05	25.1789	-1.1979	0.246	8.14395	8.14395
1412	8.1415	25.3023	7.3e-05	25.1788	-1.1978	0.245	8.1441	8.1441
1413	8.14167	25.3021	7e-05	25.1786	-1.1978	0.245	8.14366	8.14366
1414	8.14178	25.3023	7.5e-05	25.1788	-1.1978	0.245	8.14233	8.14233
1415	8.14204	25.3023	7.4e-05	25.1787	-1.1977	0.245	8.14195	8.14195
1416	8.14241	25.3024	7.4e-05	25.1788	-1.1977	0.245	8.14228	8.14228
1417	8.14274	25.3025	6.9e-05	25.1788	-1.1976	0.246	8.14319	8.14319
1418	8.14303	25.3025	7e-05	25.1789	-1.1974	0.246	8.1434	8.1434
1419	8.14284	25.3027	7.1e-05	25.1789	-1.1973	0.246	8.14221	8.14221
1420	8.14225	25.3029	7.3e-05	25.1791	-1.1972	0.246	8.1405	8.1405
1421	8.14163	25.303	7.1e-05	25.1791	-1.1971	0.246	8.13764	8.13764
1422	8.14153	25.3031	7.3e-05	25.1792	-1.1971	0.246	8.13675	8.13675
1423	8.14166	25.303	7.1e-05	25.1791	-1.1971	0.246	8.13653	8.13653
1424	8.14145	25.3029	6.7e-05	25.179	-1.197	0.246	8.13772	8.13772
1425	8.14133	25.3028	6.3e-05	25.1788	-1.197	0.247	8.13925	8.13925
1426	8.14113	25.303	6.5e-05	25.1789	-1.1969	0.247	8.14045	8.14045
1427	8.14059	25.3028	6.1e-05	25.1787	-1.1968	0.247	8.13956	8.13956
1428	8.14012	25.303	6.1e-05	25.1788	-1.1968	0.247	8.13969	8.13969
1429	8.14006	25.3031	6e-05	25.1788	-1.1967	0.247	8.13903	8.13903
1430	8.13985	25.3031	6e-05	25.1789	-1.1966	0.248	8.1377	8.1377
1431	8.13981	25.3031	6e-05	25.1788	-1.1966	0.248	8.13683	8.13683
1432	8.13941	25.3032	5.6e-05	25.1789	-1.1965	0.248	8.13658	8.13658
1433	8.13892	25.3035	6.5e-05	25.179	-1.1964	0.248	8.13538	8.13538
1434	8.13864	25.3036	6.9e-05	25.1791	-1.1964	0.248	8.13499	8.13499
1435	8.13844	25.3036	6.9e-05	25.1791	-1.1962	0.248	8.13589	8.13589
1436	8.13813	25.3037	6.8e-05	25.1791	-1.196	0.248	8.13648	8.13648
1437	8.13763	25.3038	6.8e-05	25.1791	-1.1958	0.248	8.13663	8.13663
1438	8.13717	25.3035	5.7e-05	25.1789	-1.1955	0.248	8.13623	8.13623
1439	8.13701	25.3035	5.9e-05	25.1788	-1.1954	0.248	8.13318	8.13318
1440	8.13636	25.3034	5.7e-05	25.1787	-1.1952	0.248	8.12977	8.12977
1441	8.13554	25.3034	5.7e-05	25.1787	-1.1951	0.249	8.126	8.126
1442	8.13447	25.3035	6.4e-05	25.1788	-1.1951	0.248	8.12304	8.12304
1443	8.13367	25.3037	7.1e-05	25.1789	-1.195	0.249	8.12182	8.12182
1444	8.13294	25.3038	6.8e-05	25.179	-1.1949	0.249	8.12442	8.12442
1445	8.13203	25.3038	6.7e-05	25.179	-1.1948	0.249	8.1273	8.1273
1446	8.1312	25.304	6.6e-05	25.1792	-1.1948	0.249	8.1309	8.1309
1447	8.13046	25.304	7e-05	25.1792	-1.1947	0.249	8.13248	8.13248
1448	8.12913	25.304	6.6e-05	25.1792	-1.1947	0.249	8.13284	8.13284
1449	8.12757	25.3039	6.6e-05	25.1791	-1.1945	0.249	8.13178	8.13178
1450	8.12832	25.3041	7.2e-05	25.1792	-1.1943	0.249	8.1306	8.1306
1451	8.12942	25.304	7.5e-05	25.179	-1.1942	0.249	8.12984	8.12984
1452	8.12908	25.304	6.6e-05	25.179	-1.194	0.25	8.13138	8.13138
1453	8.12812	25.304	6.5e-05	25.1788	-1.1938	0.25	8.13269	8.13269
1454	8.12814	25.3041	6.7e-05	25.1789	-1.1937	0.25	8.13399	8.13399
1455	8.12902	25.3042	6.4e-05	25.1789	-1.1936	0.25	8.13468	8.13468
1456	8.12975	25.3043	6.2e-05	25.1789	-1.1935	0.25	8.13525	8.13525
1457	8.12997	25.3042	7.1e-05	25.1787	-1.1935	0.25	8.13597	8.13597
1458	8.13065	25.3042	6.7e-05	25.1787	-1.1933	0.251	8.13702	8.13702
1459	8.13167	25.3039	6.5e-05	25.1784	-1.1933	0.251	8.13871	8.13871
1460	8.13305	25.3038	6.4e-05	25.1784	-1.1932	0.251	8.14068	8.14068
1461	8.13431	25.3038	6.7e-05	25.1784	-1.1931	0.251	8.14233	8.14233
1462	8.13523	25.304	6.4e-05	25.1785	-1.1931	0.251	8.14231	8.14231
1463	8.13587	25.3041	6.8e-05	25.1786	-1.193	0.251	8.14186	8.14186
1464	8.136	25.3044	6.3e-05	25.1789	-1.1929	0.251	8.14093	8.14093
1465	8.13672	25.3044	6.6e-05	25.179	-1.1927	0.251	8.14071	8.14071
1466	8.13812	25.3044	6.6e-05	25.179	-1.1925	0.251	8.14017	8.14017
1467	8.13904	25.3045	6.7e-05	25.179	-1.1924	0.251	8.14319	8.14319
1468	8.13989	25.3044	6.6e-05	25.1789	-1.1923	0.251	8.14983	8.14983
1469	8.14198	25.3045	7.4e-05	25.1789	-1.1923	0.251	8.15846	8.15846
1470	8.1428	25.3047	7.4e-05	25.179	-1.1922	0.251	8.16426	8.16426
1471	8.14317	25.3047	7.2e-05	25.1789	-1.1921	0.251	8.16707	8.16707
@14	2.0001	4	1470.05
1472	8.14175	25.3049	7.5e-05	25.1791	-1.1921	0.251	8.16339	8.16339
1473	8.13991	25.3049	7.8e-05	25.179	-1.1919	0.251	8.15448	8.15448
1474	8.13995	25.305	8.9e-05	25.1792	-1.1918	0.251	8.14252	8.14252
1475	8.14021	25.3049	8.6e-05	25.1791	-1.1917	0.251	8.13125	8.13125
1476	8.14108	25.3051	8.8e-05	25.1792	-1.1916	0.252	8.12384	8.12384
1477	8.15639	25.3047	8e-05	25.1788	-1.1915	0.252	8.12019	8.12019
1478	8.17253	25.3048	7.3e-05	25.1789	-1.1914	0.252	8.11834	8.11834
1479	8.1784	25.3048	6.5e-05	25.1788	-1.1913	0.252	8.11861	8.11861
1480	8.17026	25.3049	7e-05	25.1789	-1.1913	0.252	8.12006	8.12006
1481	8.15485	25.3047	7.1e-05	25.1787	-1.1912	0.252	8.12076	8.12076
1482	8.13817	25.3051	7.6e-05	25.1791	-1.1911	0.252	8.12246	8.12246
1483	8.12817	25.3053	8.7e-05	25.1793	-1.191	0.252	8.12517	8.12517
1484	8.12087	25.3053	8.4e-05	25.1792	-1.191	0.252	8.12722	8.12722
1485	8.11867	25.3055	8.5e-05	25.1795	-1.1908	0.252	8.1296	8.1296
1486	8.11905	25.3055	7.5e-05	25.1794	-1.1906	0.252	8.1325	8.1325
1487	8.11975	25.3054	7.2e-05	25.1793	-1.1904	0.252	8.13468	8.13468
1488	8.12121	25.3053	6.8e-05	25.1792	-1.1902	0.252	8.13731	8.13731
1489	8.12316	25.3052	6.2e-05	25.1791	-1.1899	0.253	8.14023	8.14023
1490	8.12499	25.305	5.5e-05	25.1789	-1.1898	0.253	8.14274	8.14274
1491	8.12671	25.3052	6.6e-05	25.179	-1.1897	0.253	8.1445	8.1445
1492	8.12836	25.3052	6.8e-05	25.1789	-1.1897	0.253	8.14456	8.14456
1493	8.13075	25.3051	6.8e-05	25.1788	-1.1896	0.253	8.14364	8.14364
1494	8.13221	25.3053	7.5e-05	25.179	-1.1895	0.253	8.14337	8.14337
1495	8.13346	25.3052	7.5e-05	25.1789	-1.1895	0.253	8.14428	8.14428
1496	8.13533	25.3052	7.4e-05	25.1789	-1.1894	0.253	8.14567	8.14567
1497	8.13706	25.3053	6.7e-05	25.1789	-1.1893	0.253	8.14812	8.14812
1498	8.13888	25.3052	5.7e-05	25.1788	-1.1892	0.253	8.15148	8.15148
1499	8.14042	25.3052	5.6e-05	25.1788	-1.1892	0.253	8.15378	8.15378
1500	8.14223	25.3053	5.9e-05	25.1788	-1.1892	0.253	8.15533	8.15533
1501	8.14415	25.3051	5.2e-05	25.1787	-1.1891	0.254	8.15665	8.15665
1502	8.14577	25.3052	5.4e-05	25.1787	-1.1891	0.254	8.15754	8.15754
1503	8.14741	25.3052	5.9e-05	25.1787	-1.189	0.254	8.15821	8.15821
1504	8.149	25.3053	6.2e-05	25.1787	-1.1889	0.254	8.15925	8.15925
1505	8.15013	25.3052	5.9e-05	25.1786	-1.1888	0.254	8.15971	8.15971
1506	8.15142	25.3054	6.1e-05	25.1787	-1.1887	0.254	8.15926	8.15926
1507	8.15208	25.3056	7.1e-05	25.1789	-1.1886	0.254	8.15853	8.15853
1508	8.1524	25.3056	6.6e-05	25.1789	-1.1885	0.254	8.15586	8.15586
1509	8.15237	25.3057	6.2e-05	25.179	-1.1883	0.254	8.15329	8.15329
1510	8.15261	25.306	6.2e-05	25.1792	-1.1882	0.255	8.15191	8.15191
1511	8.15312	25.3061	6.7e-05	25.1792	-1.1881	0.255	8.15175	8.15175
1512	8.15365	25.3062	6.4e-05	25.1793	-1.188	0.255	8.1517	8.1517
1513	8.1546	25.3063	6.7e-05	25.1794	-1.1879	0.255	8.15196	8.15196
1514	8.15509	25.3062	6.1e-05	25.1793	-1.1877	0.255	8.15291	8.15291
1515	8.1555	25.3062	6.5e-05	25.1792	-1.1876	0.255	8.15453	8.15453
1516	8.15544	25.3063	6.4e-05	25.1794	-1.1875	0.255	8.15732	8.15732
1517	8.15511	25.306	5.8e-05	25.1791	-1.1873	0.255	8.15941	8.15941
1518	8.15596	25.3063	6.5e-05	25.1793	-1.1872	0.255	8.16185	8.16185
1519	8.15668	25.3063	7e-05	25.1792	-1.187	0.256	8.16368	8.16368
1520	8.15662	25.3064	6.8e-05	25.1792	-1.1869	0.256	8.16444	8.16444
1521	8.156	25.3062	6.7e-05	25.1791	-1.1868	0.256	8.16389	8.16389
1522	8.15548	25.3063	6.2e-05	25.1791	-1.1867	0.256	8.16429	8.16429
1523	8.15632	25.306	5.5e-05	25.1789	-1.1867	0.256	8.16524	8.16524
1524	8.15776	25.3061	5.4e-05	25.1789	-1.1866	0.257	8.16621	8.16621
1525	8.15874	25.3061	5.2e-05	25.1789	-1.1865	0.257	8.1671	8.1671
1526	8.16002	25.3062	5.1e-05	25.1789	-1.1865	0.257	8.16762	8.16762
1527	8.16096	25.3063	5.3e-05	25.179	-1.1865	0.257	8.16689	8.16689
1528	8.16198	25.3066	6.1e-05	25.1793	-1.1864	0.257	8.163	8.163
1529	8.16288	25.3068	6.5e-05	25.1794	-1.1864	0.257	8.15697	8.15697
1530	8.16438	25.3067	6.1e-05	25.1794	-1.1863	0.257	8.14997	8.14997
1531	8.16582	25.3068	6.6e-05	25.1795	-1.1862	0.257	8.1425	8.1425
1532	8.1659	25.3069	7.1e-05	25.1795	-1.1861	0.257	8.13739	8.13739
1533	8.16681	25.3065	6.1e-05	25.1791	-1.1859	0.257	8.13577	8.13577
1534	8.16733	25.3063	5.9e-05	25.1789	-1.1858	0.257	8.13664	8.13664
1535	8.16829	25.3066	6.8e-05	25.179	-1.1857	0.257	8.1387	8.1387
1536	8.16799	25.3066	6.5e-05	25.179	-1.1856	0.257	8.14179	8.14179
1537	8.16109	25.3064	6.2e-05	25.1788	-1.1856	0.257	8.14431	8.14431
1538	8.14657	25.3065	6.4e-05	25.1788	-1.1855	0.257	8.14631	8.14631
1539	8.13841	25.3066	6.4e-05	25.1789	-1.1855	0.257	8.1481	8.1481
1540	8.13541	25.3068	6e-05	25.179	-1.1854	0.257	8.15031	8.15031
1541	8.13603	25.3067	5.7e-05	25.1789	-1.1853	0.258	8.15245	8.15245
1542	8.13825	25.3071	6.3e-05	25.1792	-1.1853	0.258	8.15414	8.15414
1543	8.14027	25.3072	6.3e-05	25.1793	-1.1853	0.258	8.15563	8.15563
1544	8.14214	25.3073	6.2e-05	25.1794	-1.1853	0.258	8.15712	8.15712
1545	8.14435	25.3071	6.4e-05	25.1792	-1.1852	0.258	8.15767	8.15767
1546	8.14597	25.3072	6.1e-05	25.1792	-1.185	0.258	8.15746	8.15746
1547	8.14743	25.3071	5.7e-05	25.179	-1.1848	0.258	8.15711	8.15711
1548	8.14843	25.3071	6e-05	25.179	-1.1846	0.258	8.15591	8.15591
1549	8.14989	25.3071	6.2e-05	25.1789	-1.1845	0.258	8.15401	8.15401
1550	8.15044	25.3072	5.7e-05	25.1789	-1.1844	0.259	8.15306	8.15306
1551	8.15067	25.3073	6.1e-05	25.179	-1.1843	0.259	8.15274	8.15274
1552	8.15162	25.3073	6.2e-05	25.179	-1.1843	0.259	8.15288	8.15288
1553	8.15255	25.3074	5.7e-05	25.179	-1.1842	0.259	8.15428	8.15428
1554	8.15347	25.3074	5.7e-05	25.179	-1.1841	0.259	8.15643	8.15643
1555	8.15432	25.3074	6.2e-05	25.1791	-1.1839	0.259	8.15793	8.15793
1556	8.15513	25.3075	6.1e-05	25.1792	-1.1838	0.259	8.15929	8.15929
1557	8.15595	25.3074	5.5e-05	25.1791	-1.1837	0.26	8.16085	8.16085
1558	8.15662	25.3075	5.8e-05	25.1792	-1.1836	0.26	8.16138	8.16138
1559	8.15712	25.3076	5.4e-05	25.1792	-1.1836	0.26	8.16212	8.16212
1560	8.15774	25.3076	5.3e-05	25.1792	-1.1835	0.26	8.16347	8.16347
1561	8.15832	25.3075	5.3e-05	25.179	-1.1835	0.26	8.16507	8.16507
1562	8.1591	25.3075	5.5e-05	25.179	-1.1834	0.26	8.16713	8.16713
1563	8.15992	25.3074	5.3e-05	25.1789	-1.1834	0.26	8.1696	8.1696
1564	8.16058	25.3074	5.6e-05	25.1789	-1.1833	0.26	8.17125	8.17125
1565	8.16123	25.3073	4.9e-05	25.1788	-1.1833	0.261	8.1713	8.1713
1566	8.16156	25.3076	5.2e-05	25.1791	-1.1832	0.261	8.16977	8.16977
1567	8.16202	25.3076	5.6e-05	25.179	-1.1831	0.261	8.16733	8.16733
1568	8.16287	25.3076	5.5e-05	25.179	-1.183	0.261	8.16458	8.16458
1569	8.16413	25.3076	5.4e-05	25.1789	-1.1829	0.261	8.16193	8.16193
1570	8.16471	25.3079	6e-05	25.1792	-1.1828	0.261	8.16019	8.16019
1571	8.16425	25.3078	5.7e-05	25.1791	-1.1827	0.261	8.16057	8.16057
1572	8.16455	25.3077	5.8e-05	25.1789	-1.1826	0.261	8.16143	8.16143
1573	8.16471	25.3079	5.9e-05	25.179	-1.1825	0.261	8.16284	8.16284
1574	8.16503	25.3083	6.7e-05	25.1793	-1.1824	0.261	8.16429	8.16429
1575	8.1655	25.3083	6.9e-05	25.1792	-1.1823	0.261	8.16611	8.16611
1576	8.16566	25.3082	6.9e-05	25.1791	-1.1822	0.261	8.16762	8.16762
1577	8.16461	25.3081	6e-05	25.179	-1.1821	0.262	8.17059	8.17059
1578	8.16263	25.3082	6.5e-05	25.179	-1.1821	0.262	8.17691	8.17691
1579	8.16096	25.3079	5.9e-05	25.1788	-1.182	0.262	8.18468	8.18468
1580	8.16119	25.308	6.2e-05	25.1789	-1.1818	0.262	8.19165	8.19165
1581	8.16334	25.308	6.4e-05	25.1789	-1.1817	0.262	8.1958	8.1958
@15	2.0001	4	1580.16
1582	8.16528	25.3082	7.3e-05	25.1791	-1.1816	0.262	8.19442	8.19442
1583	8.16583	25.3082	7.2e-05	25.179	-1.1815	0.262	8.18772	8.18772
1584	8.16756	25.3084	7.9e-05	25.1792	-1.1813	0.262	8.17657	8.17657
1585	8.16923	25.3084	7.5e-05	25.1791	-1.1812	0.262	8.16541	8.16541
1586	8.1723	25.3084	7.3e-05	25.1791	-1.1811	0.262	8.15758	8.15758
1587	8.18063	25.3085	6.8e-05	25.1791	-1.181	0.262	8.15553	8.15553
1588	8.19659	25.3086	6.5e-05	25.1791	-1.1808	0.262	8.15657	8.15657
1589	8.2049	25.3084	5.9e-05	25.1789	-1.1807	0.262	8.16024	8.16024
1590	8.20363	25.3083	5.9e-05	25.1788	-1.1805	0.262	8.16461	8.16461
1591	8.19224	25.3083	6.3e-05	25.1788	-1.1803	0.262	8.16814	8.16814
1592	8.17398	25.3084	6.5e-05	25.1787	-1.1801	0.262	8.16846	8.16846
1593	8.163	25.3083	6.6e-05	25.1786	-1.1799	0.262	8.1689	8.1689
1594	8.15065	25.3084	6e-05	25.1787	-1.1797	0.262	8.17024	8.17024
1595	8.15108	25.3085	5.6e-05	25.1788	-1.1796	0.263	8.17131	8.17131
1596	8.15653	25.3085	5.1e-05	25.1789	-1.1795	0.263	8.1719	8.1719
1597	8.15988	25.3085	5e-05	25.1789	-1.1794	0.263	8.17397	8.17397
1598	8.16215	25.3086	4.9e-05	25.179	-1.1794	0.263	8.17559	8.17559
1599	8.16381	25.3088	5.9e-05	25.179	-1.1793	0.264	8.17625	8.17625
1600	8.16561	25.3087	6.1e-05	25.1789	-1.1792	0.264	8.17693	8.17693
1601	8.16708	25.3088	6.5e-05	25.1789	-1.1791	0.264	8.17727	8.17727
1602	8.16846	25.3088	6.8e-05	25.1788	-1.1791	0.264	8.17828	8.17828
1603	8.16971	25.309	7.3e-05	25.1789	-1.1789	0.264	8.17853	8.17853
1604	8.17131	25.3089	7e-05	25.1788	-1.1788	0.264	8.18022	8.18022
1605	8.17264	25.3091	7.3e-05	25.1789	-1.1788	0.264	8.18046	8.18046
1606	8.17393	25.3091	7.2e-05	25.1788	-1.1786	0.264	8.18121	8.18121
1607	8.17514	25.3092	7.6e-05	25.1788	-1.1785	0.264	8.18179	8.18179
1608	8.17597	25.3091	7.1e-05	25.1787	-1.1784	0.264	8.1819	8.1819
1609	8.17637	25.3092	6.9e-05	25.1788	-1.1784	0.264	8.17949	8.17949
1610	8.17664	25.3093	6.9e-05	25.1788	-1.1783	0.264	8.1782	8.1782
1611	8.1768	25.3094	6.8e-05	25.1789	-1.1782	0.264	8.17727	8.17727
1612	8.17768	25.3093	5.9e-05	25.1789	-1.178	0.264	8.17571	8.17571
1613	8.17821	25.3095	6.1e-05	25.1791	-1.1779	0.264	8.17554	8.17554
1614	8.17816	25.3095	6e-05	25.179	-1.1778	0.265	8.17601	8.17601
1615	8.17816	25.3095	5.5e-05	25.179	-1.1777	0.265	8.17704	8.17704
1616	8.1783	25.3094	5.4e-05	25.1789	-1.1775	0.265	8.17738	8.17738
1617	8.17852	25.3093	5.5e-05	25.1788	-1.1773	0.265	8.17695	8.17695
1618	8.17854	25.3092	5.5e-05	25.1786	-1.1772	0.265	8.17561	8.17561
1619	8.17838	25.3092	5.5e-05	25.1786	-1.1771	0.265	8.17521	8.17521
1620	8.17787	25.3092	5.7e-05	25.1786	-1.177	0.265	8.17411	8.17411
1621	8.17757	25.3093	5.6e-05	25.1787	-1.177	0.265	8.17437	8.17437
1622	8.1776	25.3094	5.5e-05	25.1788	-1.1769	0.265	8.17623	8.17623
1623	8.17787	25.3095	5.3e-05	25.1789	-1.1768	0.265	8.17899	8.17899
1624	8.1781	25.3094	5.3e-05	25.1788	-1.1766	0.266	8.18162	8.18162
1625	8.17831	25.3096	5.3e-05	25.1789	-1.1764	0.266	8.18494	8.18494
1626	8.17885	25.3097	5.8e-05	25.179	-1.1762	0.266	8.18725	8.18725
1627	8.17931	25.3098	6e-05	25.1791	-1.1761	0.266	8.18914	8.18914
1628	8.17989	25.3099	6.5e-05	25.1791	-1.176	0.266	8.19116	8.19116
1629	8.18049	25.3102	6.9e-05	25.1793	-1.1759	0.266	8.19339	8.19339
1630	8.18125	25.31	7e-05	25.1791	-1.1758	0.266	8.19567	8.19567
1631	8.18174	25.3099	6.5e-05	25.179	-1.1757	0.267	8.19697	8.19697
1632	8.18287	25.31	6.6e-05	25.179	-1.1756	0.267	8.19745	8.19745
1633	8.18495	25.3099	6.2e-05	25.1789	-1.1755	0.267	8.19764	8.19764
1634	8.1862	25.3097	6e-05	25.1788	-1.1754	0.267	8.19733	8.19733
1635	8.18733	25.3099	5.9e-05	25.1789	-1.1753	0.267	8.19618	8.19618
1636	8.18837	25.31	6.3e-05	25.1789	-1.1752	0.267	8.19504	8.19504
1637	8.19012	25.31	6.2e-05	25.1788	-1.1752	0.267	8.19482	8.19482
1638	8.19104	25.31	6e-05	25.1789	-1.1753	0.267	8.19376	8.19376
1639	8.19206	25.31	6.1e-05	25.1789	-1.1753	0.267	8.19185	8.19185
1640	8.19248	25.3101	6.4e-05	25.179	-1.1753	0.267	8.19067	8.19067
1641	8.19262	25.3102	5.9e-05	25.1789	-1.1753	0.267	8.19198	8.19198
1642	8.19321	25.3102	5.7e-05	25.1789	-1.1752	0.267	8.19204	8.19204
1643	8.19367	25.3103	5.7e-05	25.1789	-1.175	0.268	8.19262	8.19262
1644	8.1941	25.3104	5.5e-05	25.1789	-1.1748	0.268	8.19425	8.19425
1645	8.19453	25.3105	5.4e-05	25.179	-1.1746	0.268	8.19465	8.19465
1646	8.19434	25.3105	5.8e-05	25.179	-1.1745	0.268	8.19313	8.19313
1647	8.19418	25.3105	6.1e-05	25.179	-1.1743	0.268	8.19216	8.19216
1648	8.19399	25.3105	6e-05	25.179	-1.1742	0.268	8.19143	8.19143
1649	8.19348	25.3105	6.1e-05	25.179	-1.1741	0.268	8.19064	8.19064
1650	8.19314	25.3104	5.6e-05	25.1789	-1.1739	0.268	8.19066	8.19066
1651	8.19296	25.3104	5.4e-05	25.1789	-1.1738	0.268	8.19151	8.19151
1652	8.19278	25.3105	5.2e-05	25.179	-1.1736	0.269	8.19163	8.19163
1653	8.19253	25.3105	5.1e-05	25.1789	-1.1735	0.269	8.1917	8.1917
1654	8.19208	25.3106	5.3e-05	25.179	-1.1734	0.269	8.19173	8.19173
1655	8.19203	25.3105	5.6e-05	25.1789	-1.1733	0.269	8.19215	8.19215
1656	8.19213	25.3105	5.9e-05	25.1788	-1.1731	0.269	8.19174	8.19174
1657	8.19201	25.3105	6.1e-05	25.1788	-1.173	0.269	8.19165	8.19165
1658	8.19181	25.3105	6.3e-05	25.1789	-1.1728	0.269	8.19132	8.19132
1659	8.19191	25.3104	6.1e-05	25.1787	-1.1726	0.269	8.1919	8.1919
1660	8.19241	25.3105	6.3e-05	25.1788	-1.1725	0.269	8.19273	8.19273
1661	8.19241	25.3107	6.2e-05	25.179	-1.1725	0.269	8.19213	8.19213
1662	8.19192	25.3108	6.2e-05	25.1789	-1.1725	0.27	8.19182	8.19182
1663	8.1917	25.3108	6.8e-05	25.1789	-1.1725	0.27	8.19171	8.19171
1664	8.19139	25.3108	7e-05	25.179	-1.1724	0.27	8.19075	8.19075
1665	8.19125	25.3107	6.5e-05	25.1789	-1.1723	0.27	8.18965	8.18965
1666	8.19132	25.3107	7e-05	25.1788	-1.1722	0.27	8.18982	8.18982
1667	8.19131	25.3107	6.8e-05	25.1789	-1.1721	0.27	8.18901	8.18901
1668	8.19118	25.3108	6.5e-05	25.179	-1.172	0.27	8.18795	8.18795
1669	8.19101	25.3107	5.8e-05	25.1787	-1.1718	0.27	8.18684	8.18684
1670	8.19047	25.3109	5.8e-05	25.1789	-1.1718	0.27	8.18425	8.18425
1671	8.19007	25.3108	5.2e-05	25.1788	-1.1716	0.271	8.18122	8.18122
1672	8.18897	25.3108	5.6e-05	25.1787	-1.1716	0.271	8.17945	8.17945
1673	8.18777	25.3108	5.7e-05	25.1787	-1.1716	0.271	8.17909	8.17909
1674	8.1874	25.311	5.8e-05	25.1789	-1.1716	0.271	8.17967	8.17967
1675	8.18708	25.311	5.9e-05	25.1788	-1.1716	0.271	8.18173	8.18173
1676	8.18667	25.3111	5.8e-05	25.1789	-1.1716	0.271	8.18561	8.18561
1677	8.18678	25.3111	4.9e-05	25.1789	-1.1715	0.271	8.18957	8.18957
1678	8.18614	25.3108	3.9e-05	25.1787	-1.1714	0.271	8.19162	8.19162
1679	8.18539	25.3107	3.7e-05	25.1785	-1.1712	0.272	8.19348	8.19348
1680	8.18523	25.311	4.8e-05	25.1786	-1.1711	0.272	8.19518	8.19518
1681	8.18593	25.3112	5.7e-05	25.1788	-1.1711	0.272	8.19624	8.19624
1682	8.18524	25.3113	7.1e-05	25.1787	-1.1711	0.272	8.19732	8.19732
1683	8.18524	25.3116	8.1e-05	25.179	-1.171	0.271	8.19778	8.19778
1684	8.18686	25.3116	8.5e-05	25.1789	-1.171	0.271	8.19677	8.19677
1685	8.18843	25.3114	8e-05	25.1789	-1.1709	0.271	8.19608	8.19608
1686	8.18941	25.3113	7.3e-05	25.1788	-1.1708	0.271	8.1965	8.1965
1687	8.1921	25.3112	5.8e-05	25.1789	-1.1708	0.272	8.19917	8.19917
1688	8.1947	25.3113	5.5e-05	25.1789	-1.1708	0.272	8.20478	8.20478
1689	8.19625	25.3115	5.2e-05	25.1791	-1.1708	0.272	8.21224	8.21224
1690	8.19753	25.3115	4.1e-05	25.179	-1.1708	0.272	8.2201	8.2201
1691	8.19867	25.3115	4.5e-05	25.1789	-1.1707	0.272	8.2234	8.2234
@16	2.0001	4	1690.03
1692	8.19935	25.3118	6.5e-05	25.1791	-1.1707	0.272	8.22035	8.22035
1693	8.19601	25.3119	6.7e-05	25.179	-1.1706	0.272	8.21186	8.21186
1694	8.19536	25.3119	7e-05	25.1791	-1.1706	0.272	8.19936	8.19936
1695	8.19526	25.3121	8e-05	25.1791	-1.1706	0.272	8.1855	8.1855
1696	8.2009	25.3122	7.7e-05	25.1792	-1.1706	0.272	8.17612	8.17612
1697	8.21323	25.3123	6.6e-05	25.1792	-1.1705	0.273	8.17165	8.17165
1698	8.22327	25.3122	6.3e-05	25.1791	-1.1704	0.273	8.17128	8.17128
1699	8.22918	25.3123	6.6e-05	25.1792	-1.1703	0.273	8.1743	8.1743
1700	8.23264	25.3123	6.4e-05	25.1792	-1.1703	0.273	8.17785	8.17785
1701	8.21717	25.3122	6.2e-05	25.1791	-1.1702	0.273	8.17996	8.17996
1702	8.19793	25.312	6.1e-05	25.1788	-1.1701	0.273	8.17991	8.17991
1703	8.18097	25.3121	6e-05	25.1788	-1.17	0.273	8.17823	8.17823
1704	8.16723	25.3119	5.7e-05	25.1786	-1.1699	0.273	8.17426	8.17426
1705	8.16694	25.3119	5.4e-05	25.1786	-1.1698	0.273	8.17093	8.17093
1706	8.17107	25.312	5.4e-05	25.1786	-1.1698	0.273	8.1693	8.1693
1707	8.17422	25.312	5.1e-05	25.1786	-1.1698	0.274	8.16918	8.16918
1708	8.17521	25.312	5.1e-05	25.1787	-1.1698	0.274	8.17023	8.17023
1709	8.17382	25.3122	5.1e-05	25.1788	-1.1698	0.274	8.17402	8.17402
1710	8.17324	25.3123	5.4e-05	25.1788	-1.1698	0.274	8.17692	8.17692
1711	8.1745	25.3123	5.9e-05	25.1788	-1.1698	0.274	8.17782	8.17782
1712	8.17424	25.3127	6.5e-05	25.179	-1.1698	0.274	8.1779	8.1779
1713	8.17378	25.313	7.1e-05	25.1792	-1.1699	0.274	8.17789	8.17789
1714	8.17447	25.3128	7e-05	25.1789	-1.1699	0.274	8.177	8.177
1715	8.17526	25.313	7.3e-05	25.179	-1.1698	0.274	8.17682	8.17682
1716	8.17519	25.3132	7.5e-05	25.1792	-1.1698	0.274	8.17812	8.17812
1717	8.17539	25.313	7.1e-05	25.1791	-1.1697	0.274	8.1801	8.1801
1718	8.17613	25.3128	6.9e-05	25.1789	-1.1697	0.274	8.18129	8.18129
1719	8.17656	25.3132	7.2e-05	25.1793	-1.1697	0.275	8.18148	8.18148
1720	8.17636	25.3133	7e-05	25.1794	-1.1697	0.275	8.18095	8.18095
1721	8.17617	25.3134	6.7e-05	25.1794	-1.1697	0.275	8.17941	8.17941
1722	8.17645	25.3135	6.9e-05	25.1795	-1.1697	0.275	8.17725	8.17725
1723	8.17699	25.3136	6.9e-05	25.1795	-1.1696	0.275	8.17688	8.17688
1724	8.17761	25.3137	6.9e-05	25.1795	-1.1696	0.275	8.17705	8.17705
1725	8.17814	25.3136	6.6e-05	25.1795	-1.1697	0.276	8.17793	8.17793
1726	8.17845	25.3135	6.7e-05	25.1794	-1.1697	0.276	8.17913	8.17913
1727	8.17883	25.3135	6.9e-05	25.1793	-1.1697	0.276	8.18017	8.18017
1728	8.17887	25.3136	7e-05	25.1795	-1.1698	0.276	8.17973	8.17973
1729	8.17878	25.3134	6.7e-05	25.1793	-1.1697	0.276	8.18118	8.18118
1730	8.17889	25.3133	6.7e-05	25.1793	-1.1697	0.276	8.18261	8.18261
1731	8.17951	25.3131	6.5e-05	25.1791	-1.1697	0.276	8.18398	8.18398
1732	8.18017	25.3131	6e-05	25.1791	-1.1696	0.276	8.18667	8.18667
1733	8.1811	25.3129	5.1e-05	25.1789	-1.1697	0.276	8.1896	8.1896
1734	8.1819	25.3131	5.7e-05	25.179	-1.1697	0.276	8.19051	8.19051
1735	8.18255	25.3131	5.6e-05	25.1789	-1.1698	0.276	8.19185	8.19185
1736	8.18307	25.3133	6e-05	25.179	-1.1698	0.276	8.19336	8.19336
1737	8.18357	25.3133	6.4e-05	25.179	-1.1698	0.276	8.19338	8.19338
1738	8.18441	25.3134	7.2e-05	25.179	-1.1699	0.276	8.19314	8.19314
1739	8.18538	25.3135	7.2e-05	25.179	-1.1699	0.276	8.19278	8.19278
1740	8.18614	25.3136	7.1e-05	25.179	-1.1699	0.277	8.19136	8.19136
1741	8.18634	25.3136	7e-05	25.179	-1.1698	0.277	8.18938	8.18938
1742	8.18663	25.3137	7.1e-05	25.1792	-1.1699	0.277	8.18736	8.18736
1743	8.18704	25.3137	6.7e-05	25.1792	-1.1699	0.277	8.1862	8.1862
1744	8.18736	25.3135	5.6e-05	25.1789	-1.1699	0.277	8.1857	8.1857
1745	8.1877	25.3134	5.7e-05	25.1788	-1.1699	0.277	8.18551	8.18551
1746	8.18805	25.3134	5.5e-05	25.1788	-1.1699	0.278	8.18582	8.18582
1747	8.18878	25.3135	5.3e-05	25.1788	-1.1699	0.278	8.18642	8.18642
1748	8.18921	25.3136	5.8e-05	25.1789	-1.1698	0.278	8.18654	8.18654
1749	8.18899	25.3139	6.3e-05	25.1792	-1.1698	0.278	8.18591	8.18591
1750	8.18867	25.3139	5.9e-05	25.1792	-1.1698	0.278	8.18394	8.18394
1751	8.18824	25.3139	5.4e-05	25.1792	-1.1699	0.278	8.18087	8.18087
1752	8.18736	25.314	5.6e-05	25.1792	-1.1699	0.278	8.17751	8.17751
1753	8.1861	25.3138	5e-05	25.179	-1.1698	0.278	8.17392	8.17392
1754	8.1848	25.3138	5.3e-05	25.1789	-1.1697	0.278	8.17153	8.17153
1755	8.18338	25.3138	5.7e-05	25.1789	-1.1697	0.278	8.16996	8.16996
1756	8.18202	25.3139	6e-05	25.179	-1.1696	0.278	8.16997	8.16997
1757	8.18089	25.3139	5.5e-05	25.1789	-1.1696	0.278	8.17158	8.17158
1758	8.17993	25.314	5.7e-05	25.179	-1.1696	0.279	8.17366	8.17366
1759	8.17916	25.314	5.4e-05	25.1789	-1.1696	0.279	8.17558	8.17558
1760	8.17786	25.3141	5.1e-05	25.1789	-1.1697	0.279	8.17826	8.17826
1761	8.1771	25.3142	5.4e-05	25.1789	-1.1696	0.279	8.18101	8.18101
1762	8.17692	25.3142	6.3e-05	25.1789	-1.1696	0.279	8.18321	8.18321
1763	8.17621	25.3142	6.3e-05	25.1789	-1.1695	0.279	8.18573	8.18573
1764	8.17638	25.3143	5.8e-05	25.1789	-1.1695	0.279	8.18839	8.18839
1765	8.17623	25.3145	6.8e-05	25.179	-1.1696	0.279	8.18981	8.18981
1766	8.17682	25.3145	6.6e-05	25.1791	-1.1697	0.279	8.18989	8.18989
1767	8.17853	25.3145	6e-05	25.179	-1.1698	0.28	8.18933	8.18933
1768	8.17935	25.3145	6.2e-05	25.179	-1.1699	0.28	8.1878	8.1878
1769	8.18022	25.3147	7.1e-05	25.1792	-1.17	0.28	8.18567	8.18567
1770	8.18091	25.3147	6.9e-05	25.1792	-1.17	0.28	8.18367	8.18367
1771	8.18141	25.3146	7e-05	25.179	-1.1701	0.28	8.18252	8.18252
1772	8.1819	25.3146	6.7e-05	25.179	-1.1701	0.28	8.18075	8.18075
1773	8.18217	25.3147	6.7e-05	25.179	-1.17	0.28	8.17919	8.17919
1774	8.18213	25.3146	6.2e-05	25.1789	-1.17	0.28	8.17756	8.17756
1775	8.18307	25.3147	6.3e-05	25.1788	-1.17	0.28	8.17668	8.17668
1776	8.18328	25.3149	6.5e-05	25.1791	-1.17	0.28	8.17631	8.17631
1777	8.18326	25.315	6.7e-05	25.1792	-1.1701	0.281	8.1775	8.1775
1778	8.1832	25.3148	6.3e-05	25.1791	-1.1701	0.281	8.17851	8.17851
1779	8.183	25.3147	6.5e-05	25.179	-1.1701	0.281	8.18041	8.18041
1780	8.18251	25.3146	6.1e-05	25.1789	-1.1701	0.281	8.1812	8.1812
1781	8.18188	25.3145	5.4e-05	25.1788	-1.1701	0.281	8.18047	8.18047
1782	8.18071	25.3145	5.4e-05	25.1787	-1.1701	0.281	8.17852	8.17852
1783	8.18032	25.3146	5.5e-05	25.1787	-1.1701	0.281	8.17662	8.17662
1784	8.1797	25.3146	4.9e-05	25.1787	-1.1702	0.281	8.17426	8.17426
1785	8.17904	25.3146	4.6e-05	25.1787	-1.1702	0.281	8.17325	8.17325
1786	8.17816	25.3147	5e-05	25.1787	-1.1702	0.281	8.17271	8.17271
1787	8.17746	25.3147	5e-05	25.1787	-1.1703	0.281	8.17265	8.17265
1788	8.17704	25.3148	4.9e-05	25.1788	-1.1704	0.282	8.17332	8.17332
1789	8.17651	25.315	5.5e-05	25.1789	-1.1705	0.282	8.17308	8.17308
1790	8.17635	25.315	5.5e-05	25.1789	-1.1707	0.282	8.17392	8.17392
1791	8.17637	25.315	5.8e-05	25.1789	-1.1708	0.282	8.1763	8.1763
1792	8.17628	25.3149	6.4e-05	25.1788	-1.1708	0.282	8.17917	8.17917
1793	8.17559	25.3149	6.5e-05	25.1787	-1.1709	0.282	8.18008	8.18008
1794	8.17497	25.3149	6.3e-05	25.1787	-1.1709	0.282	8.1798	8.1798
1795	8.17541	25.315	6.7e-05	25.1788	-1.1709	0.282	8.17824	8.17824
1796	8.17511	25.315	6.8e-05	25.1787	-1.171	0.282	8.17614	8.17614
1797	8.17528	25.3152	6.6e-05	25.1789	-1.171	0.282	8.1761	8.1761
1798	8.17609	25.3152	6.7e-05	25.1789	-1.171	0.282	8.18041	8.18041
1799	8.17699	25.3152	6.6e-05	25.1788	-1.171	0.282	8.18935	8.18935
1800	8.17889	25.3151	6.2e-05	25.1788	-1.1709	0.282	8.19889	8.19889
1801	8.18368	25.3153	6.4e-05	25.1789	-1.1709	0.282	8.20569	8.20569
@17	2.0001	4	1800.01
1802	8.18616	25.3153	6.4e-05	25.1789	-1.1709	0.282	8.20684	8.20684
1803	8.17908	25.3155	6.7e-05	25.1791	-1.1711	0.282	8.20128	8.20128
1804	8.17538	25.3158	7.6e-05	25.1793	-1.1712	0.282	8.19085	8.19085
1805	8.17183	25.3159	7.9e-05	25.1793	-1.1714	0.283	8.17809	8.17809
1806	8.174	25.3158	7.7e-05	25.1792	-1.1716	0.282	8.16844	8.16844
1807	8.18662	25.3158	7.9e-05	25.1791	-1.1717	0.282	8.16166	8.16166
1808	8.20063	25.3156	7.5e-05	25.1789	-1.1718	0.283	8.1596	8.1596
1809	8.21386	25.3155	7.2e-05	25.1788	-1.1718	0.282	8.16025	8.16025
1810	8.21672	25.3155	6.9e-05	25.1787	-1.1718	0.282	8.16236	8.16236
1811	8.20813	25.3156	6.8e-05	25.1788	-1.1718	0.283	8.16371	8.16371
1812	8.19222	25.3156	6.3e-05	25.1788	-1.1719	0.283	8.16546	8.16546
1813	8.17281	25.3158	6.6e-05	25.1788	-1.1719	0.283	8.16642	8.16642
1814	8.16222	25.3158	6.4e-05	25.1789	-1.1719	0.283	8.16657	8.16657
1815	8.15827	25.3158	6.5e-05	25.1789	-1.1719	0.283	8.16615	8.16615
1816	8.15918	25.3157	6e-05	25.1787	-1.172	0.284	8.16559	8.16559
1817	8.16102	25.3156	5.7e-05	25.1786	-1.1719	0.284	8.16509	8.16509
1818	8.16236	25.3155	5.8e-05	25.1785	-1.172	0.284	8.16529	8.16529
1819	8.1632	25.3155	5.5e-05	25.1784	-1.172	0.284	8.16454	8.16454
1820	8.16331	25.3155	5.4e-05	25.1784	-1.172	0.284	8.16357	8.16357
1821	8.16365	25.3157	5.9e-05	25.1785	-1.172	0.284	8.16277	8.16277
1822	8.16343	25.3159	6e-05	25.1787	-1.172	0.284	8.16359	8.16359
1823	8.16339	25.316	6e-05	25.1788	-1.1721	0.284	8.16349	8.16349
1824	8.1638	25.316	6.2e-05	25.1787	-1.1721	0.284	8.16444	8.16444
1825	8.16427	25.3162	6.4e-05	25.1789	-1.1722	0.284	8.16621	8.16621
1826	8.16488	25.3162	6.6e-05	25.1789	-1.1724	0.284	8.16908	8.16908
1827	8.16562	25.3163	7.1e-05	25.179	-1.1725	0.284	8.16974	8.16974
1828	8.16612	25.3163	7e-05	25.1789	-1.1726	0.284	8.1705	8.1705
1829	8.16619	25.3164	7.4e-05	25.179	-1.1727	0.284	8.17175	8.17175
1830	8.16617	25.3164	7.2e-05	25.179	-1.1727	0.284	8.17426	8.17426
1831	8.1665	25.3165	7.2e-05	25.179	-1.1728	0.284	8.1749	8.1749
1832	8.16719	25.3164	7.1e-05	25.1789	-1.1728	0.284	8.17649	8.17649
1833	8.16844	25.3164	7.1e-05	25.179	-1.1729	0.284	8.17799	8.17799
1834	8.16947	25.3164	6.7e-05	25.179	-1.173	0.285	8.17855	8.17855
1835	8.17017	25.3165	6.8e-05	25.1789	-1.1731	0.284	8.17833	8.17833
1836	8.17092	25.3165	6.8e-05	25.179	-1.1731	0.285	8.17834	8.17834
1837	8.1716	25.3166	6.6e-05	25.179	-1.1732	0.285	8.17742	8.17742
1838	8.17201	25.3167	6.6e-05	25.1791	-1.1732	0.285	8.17504	8.17504
1839	8.17274	25.3167	6.6e-05	25.179	-1.1733	0.285	8.17372	8.17372
1840	8.17252	25.3167	6.8e-05	25.1791	-1.1734	0.285	8.17187	8.17187
1841	8.17294	25.3167	7.1e-05	25.1791	-1.1735	0.286	8.17054	8.17054
1842	8.1733	25.3167	7.5e-05	25.1791	-1.1736	0.286	8.16991	8.16991
1843	8.1736	25.3168	7.9e-05	25.1791	-1.1736	0.285	8.17194	8.17194
1844	8.17409	25.3166	7.5e-05	25.1789	-1.1736	0.285	8.17309	8.17309
1845	8.17463	25.3167	7e-05	25.1789	-1.1736	0.286	8.17423	8.17423
1846	8.17489	25.3167	6.5e-05	25.1789	-1.1736	0.286	8.17558	8.17558
1847	8.17517	25.3168	6.1e-05	25.1789	-1.1737	0.286	8.17602	8.17602
1848	8.17527	25.3168	5.5e-05	25.1789	-1.1738	0.286	8.1762	8.1762
1849	8.17543	25.317	6e-05	25.1791	-1.1739	0.286	8.17696	8.17696
1850	8.17562	25.3171	6.5e-05	25.1791	-1.1741	0.287	8.17814	8.17814
1851	8.17564	25.3171	6.8e-05	25.1792	-1.1742	0.287	8.17839	8.17839
1852	8.17536	25.317	6.8e-05	25.1791	-1.1744	0.287	8.1789	8.1789
1853	8.17541	25.3171	6.9e-05	25.1791	-1.1745	0.287	8.17816	8.17816
1854	8.17524	25.3171	6.6e-05	25.1791	-1.1746	0.287	8.17664	8.17664
1855	8.17499	25.3171	6.4e-05	25.1791	-1.1747	0.287	8.17526	8.17526
1856	8.17492	25.3172	6.2e-05	25.1791	-1.1748	0.287	8.17537	8.17537
1857	8.17507	25.3173	6.6e-05	25.1792	-1.1749	0.287	8.17617	8.17617
1858	8.1756	25.3173	6.6e-05	25.1791	-1.1749	0.287	8.17748	8.17748
1859	8.17604	25.3173	6.8e-05	25.1791	-1.1751	0.287	8.17748	8.17748
1860	8.17602	25.3173	6.8e-05	25.179	-1.1753	0.287	8.17623	8.17623
1861	8.17587	25.3173	6.7e-05	25.179	-1.1754	0.287	8.17395	8.17395
1862	8.17587	25.3172	5.9e-05	25.1788	-1.1755	0.287	8.17159	8.17159
1863	8.17555	25.3173	5.8e-05	25.1789	-1.1756	0.288	8.16981	8.16981
1864	8.17541	25.3173	5.6e-05	25.1788	-1.1756	0.288	8.17007	8.17007
1865	8.17534	25.3174	5.5e-05	25.1788	-1.1756	0.288	8.17111	8.17111
1866	8.17518	25.3173	5.4e-05	25.1788	-1.1757	0.288	8.17309	8.17309
1867	8.17474	25.3175	5.8e-05	25.1789	-1.1758	0.288	8.174	8.174
1868	8.17397	25.3175	5.7e-05	25.1789	-1.1759	0.288	8.17339	8.17339
1869	8.17357	25.3175	5.7e-05	25.1789	-1.176	0.288	8.17198	8.17198
1870	8.17386	25.3174	5.5e-05	25.1788	-1.1761	0.288	8.17166	8.17166
1871	8.17341	25.3174	5.4e-05	25.1788	-1.1762	0.288	8.17081	8.17081
1872	8.17302	25.3173	5e-05	25.1787	-1.1762	0.288	8.17113	8.17113
1873	8.17321	25.3174	5.2e-05	25.1787	-1.1763	0.288	8.17267	8.17267
1874	8.17354	25.3174	5.2e-05	25.1787	-1.1764	0.288	8.17562	8.17562
1875	8.17395	25.3176	5.4e-05	25.1789	-1.1766	0.288	8.17778	8.17778
1876	8.17355	25.3177	5.4e-05	25.1789	-1.1767	0.289	8.17873	8.17873
1877	8.17288	25.3178	5.9e-05	25.1789	-1.1769	0.289	8.17954	8.17954
1878	8.17349	25.3177	5.7e-05	25.1789	-1.1771	0.289	8.18045	8.18045
1879	8.17415	25.3178	5.9e-05	25.1789	-1.1773	0.289	8.18073	8.18073
1880	8.17492	25.3179	5.9e-05	25.1789	-1.1774	0.289	8.18183	8.18183
1881	8.17578	25.3179	6.1e-05	25.1789	-1.1775	0.289	8.1845	8.1845
1882	8.17713	25.3179	5.4e-05	25.1789	-1.1776	0.289	8.18513	8.18513
1883	8.1778	25.3179	5.5e-05	25.1789	-1.1777	0.289	8.18564	8.18564
1884	8.17829	25.318	5.5e-05	25.179	-1.1777	0.289	8.18635	8.18635
1885	8.1789	25.3181	5.4e-05	25.179	-1.1778	0.29	8.18677	8.18677
1886	8.17971	25.3182	5.5e-05	25.1791	-1.1778	0.29	8.18645	8.18645
1887	8.1805	25.3183	6.1e-05	25.1792	-1.178	0.29	8.18724	8.18724
1888	8.18182	25.3184	6.1e-05	25.1792	-1.1781	0.29	8.1873	8.1873
1889	8.1831	25.3183	5.8e-05	25.1791	-1.1782	0.29	8.18715	8.18715
1890	8.18383	25.3183	5.9e-05	25.1791	-1.1784	0.29	8.18617	8.18617
1891	8.18425	25.3182	5.5e-05	25.179	-1.1785	0.291	8.18698	8.18698
1892	8.18461	25.3183	5.7e-05	25.179	-1.1786	0.291	8.18935	8.18935
1893	8.1854	25.3183	5.6e-05	25.179	-1.1787	0.291	8.19216	8.19216
1894	8.18625	25.3183	6.1e-05	25.1789	-1.1788	0.291	8.19485	8.19485
1895	8.18742	25.3184	6.2e-05	25.179	-1.1789	0.291	8.19709	8.19709
1896	8.18845	25.3186	6.6e-05	25.1791	-1.1791	0.291	8.19695	8.19695
1897	8.18941	25.3185	6.2e-05	25.1791	-1.1791	0.291	8.19513	8.19513
1898	8.1901	25.3187	6.4e-05	25.1792	-1.1793	0.291	8.19365	8.19365
1899	8.19035	25.3188	6.2e-05	25.1792	-1.1794	0.291	8.19196	8.19196
1900	8.1914	25.3188	6.5e-05	25.1792	-1.1796	0.291	8.19015	8.19015
1901	8.19175	25.3188	6.3e-05	25.1791	-1.1797	0.291	8.18903	8.18903
1902	8.19155	25.3189	6.6e-05	25.1791	-1.1799	0.291	8.1882	8.1882
1903	8.19137	25.3188	6e-05	25.179	-1.18	0.291	8.18706	8.18706
1904	8.19142	25.3188	6.5e-05	25.1789	-1.18	0.291	8.18543	8.18543
1905	8.19134	25.3187	5.8e-05	25.1787	-1.1801	0.291	8.18414	8.18414
1906	8.19217	25.3187	5.4e-05	25.1787	-1.1802	0.292	8.18338	8.18338
1907	8.19223	25.3187	5.4e-05	25.1787	-1.1803	0.292	8.18699	8.18699
1908	8.1908	25.3187	5.8e-05	25.1788	-1.1805	0.292	8.19341	8.19341
1909	8.189	25.3188	5.4e-05	25.1788	-1.1807	0.292	8.20054	8.20054
1910	8.18805	25.3186	5.7e-05	25.1786	-1.1808	0.292	8.20762	8.20762
1911	8.18673	25.3186	6.2e-05	25.1786	-1.1809	0.292	8.21163	8.21163
@18	2.0001	4	1910.21
1912	8.1853	25.3187	6.5e-05	25.1787	-1.181	0.292	8.2099	8.2099
1913	8.18431	25.3187	6.1e-05	25.1786	-1.1811	0.292	8.20144	8.20144
1914	8.18265	25.3187	6.2e-05	25.1786	-1.1812	0.292	8.19124	8.19124
1915	8.18107	25.3189	6.5e-05	25.1788	-1.1813	0.292	8.18064	8.18064
1916	8.18431	25.3191	7e-05	25.179	-1.1815	0.292	8.1722	8.1722
1917	8.20316	25.3193	7.5e-05	25.1791	-1.1816	0.292	8.16614	8.16614
1918	8.21665	25.3195	7.9e-05	25.1793	-1.1818	0.292	8.16439	8.16439
1919	8.21713	25.3195	7.7e-05	25.1794	-1.1819	0.292	8.16413	8.16413
1920	8.21483	25.3196	7.5e-05	25.1794	-1.1821	0.292	8.16527	8.16527
1921	8.2042	25.3195	7.2e-05	25.1793	-1.1822	0.292	8.16707	8.16707
1922	8.19424	25.3194	6.4e-05	25.1792	-1.1824	0.292	8.16867	8.16867
1923	8.17508	25.3194	6.6e-05	25.1791	-1.1825	0.292	8.16956	8.16956
1924	8.16648	25.3194	7.2e-05	25.1791	-1.1826	0.292	8.17046	8.17046
1925	8.164	25.3193	7e-05	25.1789	-1.1827	0.292	8.17039	8.17039
1926	8.16422	25.3193	6.7e-05	25.1789	-1.1829	0.292	8.16905	8.16905
1927	8.16508	25.3194	6.6e-05	25.1789	-1.183	0.292	8.16714	8.16714
1928	8.16645	25.3196	6.8e-05	25.1791	-1.1832	0.292	8.16538	8.16538
1929	8.16718	25.3199	6.7e-05	25.1792	-1.1833	0.293	8.1636	8.1636
1930	8.16709	25.3201	6.6e-05	25.1794	-1.1834	0.293	8.16262	8.16262
[truncated: 313 more rows]

## Sheet: 400μM SAM to 40μM C93S
$ITC
19
$NOT
25
60
750
10
2
$ADCGainCode: 0
$False	TRUE	TRUE
0.4	0.8	90	5
2	4	90	5
2	4	90	5
2	4	90	5
2	4	90	5
2	4	90	5
2	4	90	5
2	4	90	5
2	4	90	5
2	4	90	5
2	4	90	5
2	4	90	5
2	4	90	5
2	4	90	5
2	4	90	5
2	4	90	5
2	4	90	5
2	4	90	5
2	4	90	5
# 0
# 0.4
# 0.04
# 0.2097
# 25
# 4.0004
# 8.06
?
% MICROCALITC_MAL1134773
0.002097
0.040004
-0.00485476	29.6544
-0.00337137	29.3699
0.00833333
1681.7	168160
0.0025	81
-0.00015042	-0.033987
-0.2	8
0	0
0
% 128000 127393
0.431
5	750	1000	750
0.0004936	-0.00158	-1.54392e-05	6.03594e-07	-2.58552e-09
% MicroCalITC Ver: 1.28.230 Run time:5/10/2021 5:08:21 PM
@0
5	9.12334	25.1576	2.5e-05	25.079	-1.7818	0.061	9.12954	9.12954
6	9.12485	25.1577	2.6e-05	25.0791	-1.7818	0.061	9.12959	9.12959
7	9.12539	25.1577	2.6e-05	25.079	-1.7817	0.061	9.12956	9.12956
8	9.12607	25.1578	2.5e-05	25.0791	-1.7817	0.061	9.13045	9.13045
9	9.12664	25.1579	2.2e-05	25.0791	-1.7817	0.061	9.13159	9.13159
10	9.12719	25.158	2.4e-05	25.0792	-1.7817	0.061	9.13202	9.13202
11	9.12784	25.158	2.3e-05	25.0791	-1.7817	0.061	9.13287	9.13287
12	9.12857	25.1581	2.6e-05	25.0792	-1.7818	0.061	9.1346	9.1346
13	9.12935	25.158	2.7e-05	25.0791	-1.7818	0.062	9.13526	9.13526
14	9.13015	25.1581	2.9e-05	25.0791	-1.7818	0.062	9.13534	9.13534
15	9.13064	25.1581	2.8e-05	25.0791	-1.7818	0.062	9.13601	9.13601
16	9.13119	25.1583	2.8e-05	25.0792	-1.7818	0.062	9.13609	9.13609
17	9.13185	25.1583	2.6e-05	25.0792	-1.7819	0.062	9.13532	9.13532
18	9.13238	25.1584	2.4e-05	25.0792	-1.7818	0.062	9.13475	9.13475
19	9.13285	25.1584	2.6e-05	25.0792	-1.7817	0.062	9.13477	9.13477
20	9.13319	25.1584	3e-05	25.0792	-1.7817	0.062	9.1348	9.1348
21	9.13369	25.1583	2.9e-05	25.0791	-1.7818	0.062	9.13475	9.13475
22	9.13381	25.1583	2.9e-05	25.0791	-1.7818	0.062	9.13526	9.13526
23	9.13403	25.1583	3.2e-05	25.0791	-1.7819	0.063	9.13638	9.13638
24	9.13456	25.1584	3.1e-05	25.0791	-1.7819	0.063	9.13642	9.13642
25	9.13457	25.1584	2.9e-05	25.0791	-1.7819	0.063	9.13485	9.13485
26	9.13539	25.1585	3.2e-05	25.0791	-1.7818	0.063	9.1322	9.1322
27	9.13576	25.1586	3.1e-05	25.079	-1.7818	0.063	9.12796	9.12796
28	9.13575	25.1587	3e-05	25.079	-1.7818	0.063	9.12386	9.12386
29	9.13566	25.1588	2.8e-05	25.079	-1.7817	0.063	9.1196	9.1196
30	9.13584	25.1588	2.7e-05	25.079	-1.7816	0.063	9.1178	9.1178
31	9.13623	25.1588	2.4e-05	25.079	-1.7817	0.063	9.11802	9.11802
32	9.13711	25.1589	2.6e-05	25.079	-1.7815	0.064	9.11967	9.11967
33	9.1381	25.159	2.8e-05	25.0791	-1.7813	0.064	9.12063	9.12063
34	9.13466	25.1591	3.1e-05	25.0792	-1.7813	0.064	9.12299	9.12299
35	9.12744	25.159	2.9e-05	25.0791	-1.7813	0.064	9.12506	9.12506
36	9.1219	25.1591	3.4e-05	25.0791	-1.7812	0.064	9.12569	9.12569
37	9.11839	25.159	3.1e-05	25.079	-1.7813	0.064	9.12544	9.12544
38	9.11726	25.159	3.1e-05	25.079	-1.7814	0.064	9.12599	9.12599
39	9.11815	25.159	3.6e-05	25.0789	-1.7814	0.064	9.12659	9.12659
40	9.11862	25.1591	3.9e-05	25.079	-1.7815	0.064	9.12694	9.12694
41	9.12193	25.1591	3.7e-05	25.079	-1.7816	0.064	9.12888	9.12888
42	9.12306	25.1593	3.9e-05	25.0791	-1.7816	0.064	9.13168	9.13168
43	9.12418	25.1593	3.6e-05	25.079	-1.7816	0.065	9.13361	9.13361
44	9.12443	25.1594	3.3e-05	25.079	-1.7817	0.065	9.13565	9.13565
45	9.12537	25.1595	3.4e-05	25.0791	-1.7818	0.065	9.13744	9.13744
46	9.12664	25.1595	3.3e-05	25.0791	-1.7819	0.065	9.1377	9.1377
47	9.12731	25.1595	3.2e-05	25.0791	-1.7819	0.066	9.13783	9.13783
48	9.12792	25.1596	3.6e-05	25.0791	-1.7818	0.065	9.13757	9.13757
49	9.12866	25.1596	3.9e-05	25.0791	-1.7819	0.065	9.13521	9.13521
50	9.13146	25.1596	4.1e-05	25.0791	-1.7819	0.065	9.13202	9.13202
51	9.13376	25.1596	4.2e-05	25.0791	-1.7819	0.065	9.12871	9.12871
52	9.1351	25.1596	4.3e-05	25.079	-1.7819	0.065	9.12466	9.12466
53	9.13576	25.1597	4.3e-05	25.0791	-1.782	0.066	9.11608	9.11608
54	9.13697	25.1597	3.8e-05	25.0791	-1.7819	0.066	9.09812	9.09812
55	9.1377	25.1598	3.7e-05	25.0791	-1.7818	0.066	9.06559	9.06559
56	9.13805	25.1599	3.7e-05	25.079	-1.7818	0.066	9.01967	9.01967
57	9.13765	25.1599	4e-05	25.0791	-1.7818	0.066	8.96535	8.96535
58	9.13408	25.1599	3.9e-05	25.0791	-1.7818	0.066	8.91322	8.91322
59	9.12675	25.16	4.3e-05	25.0791	-1.7819	0.066	8.87417	8.87417
60	9.12352	25.16	3.9e-05	25.079	-1.782	0.066	8.85519	8.85519
@1	0.4	0.8	60.023
61	9.12057	25.16	3.8e-05	25.079	-1.782	0.066	8.85583	8.85583
62	9.11807	25.1601	3.7e-05	25.079	-1.782	0.067	8.87084	8.87084
63	9.09112	25.1602	3.8e-05	25.079	-1.782	0.067	8.89347	8.89347
64	9.03665	25.1601	3.3e-05	25.0789	-1.782	0.067	8.91846	8.91846
65	8.96096	25.1602	3.5e-05	25.079	-1.7819	0.067	8.94239	8.94239
66	8.89106	25.1603	3.6e-05	25.0791	-1.7818	0.067	8.96433	8.96433
67	8.84715	25.1603	3.4e-05	25.079	-1.7818	0.067	8.98411	8.98411
68	8.83104	25.1603	2.9e-05	25.079	-1.7817	0.067	9.00189	9.00189
69	8.84173	25.1603	3.1e-05	25.079	-1.7817	0.067	9.01707	9.01707
70	8.86595	25.1602	3e-05	25.079	-1.7817	0.068	9.03015	9.03015
71	8.89402	25.1603	2.9e-05	25.079	-1.7818	0.068	9.04094	9.04094
72	8.92181	25.1603	2.8e-05	25.079	-1.7819	0.068	9.04971	9.04971
73	8.94391	25.1604	3.4e-05	25.079	-1.7819	0.068	9.05705	9.05705
74	8.96658	25.1604	3.4e-05	25.0791	-1.7819	0.068	9.06296	9.06296
75	8.98561	25.1604	3.6e-05	25.0791	-1.7818	0.068	9.06827	9.06827
76	9.00371	25.1604	3.7e-05	25.079	-1.7818	0.068	9.07293	9.07293
77	9.02061	25.1605	4e-05	25.079	-1.7818	0.068	9.07789	9.07789
78	9.03271	25.1605	3.8e-05	25.079	-1.7818	0.068	9.08304	9.08304
79	9.04258	25.1605	3.5e-05	25.0789	-1.7819	0.068	9.08918	9.08918
80	9.05097	25.1606	3.5e-05	25.0789	-1.7821	0.068	9.09533	9.09533
81	9.05772	25.1607	3.4e-05	25.079	-1.7821	0.069	9.10096	9.10096
82	9.06453	25.1607	3e-05	25.0789	-1.7822	0.069	9.1054	9.1054
83	9.0694	25.1607	3e-05	25.0789	-1.7822	0.069	9.1098	9.1098
84	9.07218	25.1607	3.4e-05	25.0789	-1.7822	0.069	9.11295	9.11295
85	9.0776	25.1607	3.5e-05	25.0789	-1.7822	0.069	9.11532	9.11532
86	9.08102	25.1606	3.4e-05	25.0788	-1.7824	0.069	9.11797	9.11797
87	9.08931	25.1607	3.4e-05	25.0788	-1.7824	0.069	9.12088	9.12088
88	9.09522	25.1608	3.5e-05	25.0788	-1.7824	0.069	9.12254	9.12254
89	9.10272	25.1608	3.5e-05	25.0789	-1.7824	0.069	9.12334	9.12334
90	9.10829	25.1609	3.3e-05	25.0789	-1.7824	0.07	9.12448	9.12448
91	9.10978	25.161	3.5e-05	25.0789	-1.7823	0.07	9.1259	9.1259
92	9.1129	25.161	3.6e-05	25.0789	-1.7823	0.07	9.1262	9.1262
93	9.11547	25.1611	3.7e-05	25.0789	-1.7824	0.07	9.12622	9.12622
94	9.11794	25.1612	3.7e-05	25.0789	-1.7823	0.07	9.1276	9.1276
95	9.11993	25.1612	3.7e-05	25.0789	-1.7824	0.07	9.12777	9.12777
96	9.12104	25.1613	3.3e-05	25.0789	-1.7824	0.07	9.12661	9.12661
97	9.1223	25.1614	3.6e-05	25.0789	-1.7825	0.07	9.12575	9.12575
98	9.12309	25.1615	3.8e-05	25.079	-1.7825	0.07	9.12568	9.12568
99	9.12339	25.1616	3.8e-05	25.0791	-1.7825	0.071	9.12506	9.12506
100	9.12408	25.1616	4e-05	25.0791	-1.7826	0.071	9.12559	9.12559
101	9.12461	25.1616	4.4e-05	25.0791	-1.7826	0.071	9.12725	9.12725
102	9.12519	25.1616	4.3e-05	25.0791	-1.7825	0.071	9.12894	9.12894
103	9.12589	25.1616	4.3e-05	25.0791	-1.7824	0.071	9.13015	9.13015
104	9.1266	25.1616	4e-05	25.079	-1.7823	0.071	9.13038	9.13038
105	9.12688	25.1616	4e-05	25.079	-1.7822	0.071	9.13009	9.13009
106	9.12728	25.1616	4.2e-05	25.0789	-1.7822	0.071	9.12953	9.12953
107	9.12768	25.1616	4.2e-05	25.0788	-1.7822	0.071	9.12968	9.12968
108	9.12765	25.1617	4.1e-05	25.0789	-1.7822	0.071	9.13025	9.13025
109	9.12779	25.1617	4.4e-05	25.0789	-1.7822	0.071	9.13061	9.13061
110	9.12788	25.1618	4.3e-05	25.0789	-1.7823	0.071	9.1312	9.1312
111	9.12847	25.1618	3.9e-05	25.0789	-1.7823	0.072	9.13105	9.13105
112	9.12871	25.1619	3.8e-05	25.0789	-1.7822	0.072	9.13041	9.13041
113	9.12881	25.1619	3.9e-05	25.0789	-1.7821	0.072	9.12894	9.12894
114	9.12897	25.1619	4e-05	25.0789	-1.782	0.072	9.12813	9.12813
115	9.12952	25.1619	4e-05	25.0788	-1.7819	0.072	9.12739	9.12739
116	9.13009	25.1619	4.2e-05	25.0788	-1.7818	0.072	9.12783	9.12783
117	9.12986	25.1619	4.1e-05	25.0787	-1.7817	0.072	9.12727	9.12727
118	9.12962	25.1619	3.7e-05	25.0787	-1.7817	0.072	9.12766	9.12766
119	9.12942	25.162	3.7e-05	25.0787	-1.7816	0.072	9.12888	9.12888
120	9.12939	25.1621	3.9e-05	25.0788	-1.7815	0.072	9.12903	9.12903
121	9.12925	25.1622	4e-05	25.0789	-1.7816	0.073	9.12731	9.12731
122	9.12908	25.1623	4.1e-05	25.0789	-1.7816	0.073	9.12537	9.12537
123	9.12927	25.1623	4e-05	25.079	-1.7817	0.073	9.12218	9.12218
124	9.12892	25.1623	3.5e-05	25.0789	-1.7817	0.073	9.11859	9.11859
125	9.12848	25.1623	3.2e-05	25.0789	-1.7818	0.073	9.11562	9.11562
126	9.12824	25.1624	3e-05	25.0789	-1.7819	0.073	9.11272	9.11272
127	9.12851	25.1624	3e-05	25.0789	-1.7819	0.073	9.11161	9.11161
128	9.1291	25.1624	3.2e-05	25.0788	-1.7819	0.073	9.11178	9.11178
129	9.12986	25.1624	3.5e-05	25.0788	-1.7818	0.073	9.1121	9.1121
130	9.12746	25.1625	3.7e-05	25.0789	-1.7818	0.073	9.11261	9.11261
131	9.12215	25.1625	3.5e-05	25.0789	-1.7817	0.074	9.11453	9.11453
132	9.11707	25.1626	4.1e-05	25.0789	-1.7816	0.074	9.11625	9.11625
133	9.11395	25.1627	4.5e-05	25.079	-1.7814	0.074	9.11783	9.11783
134	9.11279	25.1627	4.6e-05	25.079	-1.7812	0.074	9.11919	9.11919
135	9.1124	25.1628	4.5e-05	25.079	-1.781	0.074	9.12137	9.12137
136	9.11301	25.1629	4.6e-05	25.0791	-1.7808	0.074	9.12441	9.12441
137	9.11397	25.1629	4.4e-05	25.0791	-1.7808	0.074	9.1277	9.1277
138	9.11474	25.163	4.2e-05	25.0791	-1.7808	0.074	9.1314	9.1314
139	9.11575	25.163	4.2e-05	25.0791	-1.7808	0.074	9.13445	9.13445
140	9.11632	25.163	4.3e-05	25.0791	-1.7808	0.074	9.13558	9.13558
141	9.11792	25.163	4.3e-05	25.079	-1.7809	0.074	9.13614	9.13614
142	9.11943	25.163	3.9e-05	25.079	-1.7809	0.075	9.13463	9.13463
143	9.12121	25.163	3.6e-05	25.079	-1.7809	0.075	9.12068	9.12068
144	9.12289	25.1631	3.6e-05	25.0791	-1.7807	0.075	9.07864	9.07864
145	9.12661	25.1632	3.7e-05	25.0791	-1.7806	0.075	8.99618	8.99618
146	9.13231	25.1632	3.8e-05	25.0791	-1.7806	0.075	8.86773	8.86773
147	9.13638	25.1632	4e-05	25.0791	-1.7804	0.075	8.70124	8.70124
148	9.13713	25.1633	4.2e-05	25.0791	-1.7804	0.075	8.51322	8.51322
149	9.13597	25.1633	4.2e-05	25.079	-1.7803	0.075	8.32749	8.32749
150	9.13327	25.1633	4.2e-05	25.079	-1.7802	0.075	8.16295	8.16295
@2	2.0001	4	150.019
151	9.13521	25.1633	4.3e-05	25.079	-1.78	0.075	8.02966	8.02966
152	9.12835	25.1633	4.6e-05	25.079	-1.78	0.075	7.92659	7.92659
153	9.06916	25.1634	4.7e-05	25.079	-1.7799	0.075	7.85509	7.85509
154	8.92626	25.1635	5.1e-05	25.0791	-1.78	0.075	7.81477	7.81477
155	8.71953	25.1635	5.2e-05	25.079	-1.78	0.075	7.80574	7.80574
156	8.49341	25.1636	5.2e-05	25.0791	-1.7801	0.075	7.82802	7.82802
157	8.29658	25.1637	5.4e-05	25.0791	-1.78	0.075	7.87854	7.87854
158	8.1305	25.1637	5.7e-05	25.0791	-1.7798	0.075	7.95129	7.95129
159	7.99843	25.1638	5.3e-05	25.0791	-1.7796	0.076	8.03919	8.03919
160	7.89753	25.1638	5.3e-05	25.0792	-1.7795	0.076	8.13446	8.13446
161	7.82667	25.1638	5.1e-05	25.0791	-1.7795	0.076	8.22923	8.22923
162	7.78136	25.1638	5e-05	25.0791	-1.7794	0.076	8.3193	8.3193
163	7.77299	25.1638	5.2e-05	25.0791	-1.7794	0.076	8.40292	8.40292
164	7.79701	25.1638	5.3e-05	25.0791	-1.7794	0.076	8.47737	8.47737
165	7.85228	25.1639	5.7e-05	25.0791	-1.7792	0.076	8.54366	8.54366
166	7.93792	25.164	6.1e-05	25.0791	-1.779	0.076	8.60281	8.60281
167	8.03375	25.1641	5.9e-05	25.0792	-1.7788	0.076	8.6556	8.6556
168	8.1363	25.1641	5.7e-05	25.0792	-1.7787	0.076	8.7026	8.7026
169	8.23591	25.1641	5.7e-05	25.0791	-1.7786	0.076	8.74551	8.74551
170	8.32826	25.1642	5.2e-05	25.0792	-1.7785	0.076	8.78421	8.78421
171	8.41165	25.1642	4.7e-05	25.0791	-1.7784	0.076	8.81843	8.81843
172	8.48401	25.1642	4.9e-05	25.0791	-1.7784	0.076	8.84834	8.84834
173	8.55423	25.1643	4.9e-05	25.0791	-1.7783	0.076	8.8739	8.8739
174	8.60831	25.1642	4.6e-05	25.079	-1.7782	0.077	8.89699	8.89699
175	8.65984	25.1641	4.8e-05	25.0789	-1.7781	0.077	8.91826	8.91826
176	8.70729	25.1642	4.5e-05	25.0789	-1.778	0.077	8.93848	8.93848
177	8.74802	25.1643	4.6e-05	25.079	-1.7779	0.077	8.95801	8.95801
178	8.78941	25.1643	4.8e-05	25.079	-1.7778	0.077	8.97611	8.97611
179	8.82287	25.1644	4.8e-05	25.079	-1.7777	0.077	8.99306	8.99306
180	8.85322	25.1645	4.3e-05	25.079	-1.7776	0.077	9.00845	9.00845
181	8.87845	25.1645	4.6e-05	25.079	-1.7775	0.077	9.02181	9.02181
182	8.89753	25.1645	4.7e-05	25.0791	-1.7773	0.077	9.03345	9.03345
183	8.91723	25.1645	4.4e-05	25.079	-1.7771	0.077	9.04421	9.04421
184	8.93837	25.1646	4.2e-05	25.079	-1.7769	0.077	9.05296	9.05296
185	8.95966	25.1647	4.8e-05	25.0791	-1.7768	0.077	9.06026	9.06026
186	8.97964	25.1647	4.4e-05	25.0791	-1.7766	0.077	9.0665	9.0665
187	8.99509	25.1648	4e-05	25.079	-1.7766	0.078	9.0726	9.0726
188	9.00772	25.1649	3.9e-05	25.079	-1.7765	0.078	9.07868	9.07868
189	9.02312	25.165	3.9e-05	25.079	-1.7763	0.078	9.08422	9.08422
190	9.03656	25.1651	3.8e-05	25.079	-1.7762	0.078	9.08883	9.08883
191	9.0464	25.1652	4.1e-05	25.079	-1.7759	0.078	9.09337	9.09337
192	9.05342	25.1652	3.9e-05	25.079	-1.7757	0.078	9.09714	9.09714
193	9.06149	25.1653	3.9e-05	25.079	-1.7755	0.078	9.09983	9.09983
194	9.06686	25.1652	3.8e-05	25.079	-1.7753	0.079	9.10312	9.10312
195	9.07315	25.1653	4e-05	25.079	-1.7751	0.079	9.10515	9.10515
196	9.07759	25.1653	3.9e-05	25.079	-1.775	0.079	9.10631	9.10631
197	9.0839	25.1653	3.8e-05	25.0789	-1.7749	0.079	9.10755	9.10755
198	9.09181	25.1653	3.7e-05	25.0789	-1.7748	0.079	9.10933	9.10933
199	9.09495	25.1653	3.9e-05	25.0789	-1.7748	0.079	9.11093	9.11093
200	9.09717	25.1653	3.8e-05	25.0788	-1.7747	0.08	9.11391	9.11391
201	9.09978	25.1653	3.9e-05	25.0788	-1.7746	0.08	9.11716	9.11716
202	9.10272	25.1653	4e-05	25.0788	-1.7745	0.08	9.11991	9.11991
203	9.10592	25.1654	4e-05	25.0788	-1.7744	0.08	9.12171	9.12171
204	9.1064	25.1655	4.1e-05	25.0789	-1.7742	0.08	9.12239	9.12239
205	9.10752	25.1655	4.1e-05	25.079	-1.7739	0.08	9.12305	9.12305
206	9.10705	25.1655	4e-05	25.079	-1.7737	0.08	9.12304	9.12304
207	9.10878	25.1656	4e-05	25.079	-1.7736	0.08	9.12303	9.12303
208	9.11437	25.1657	4e-05	25.079	-1.7734	0.08	9.12339	9.12339
209	9.11878	25.1656	4.1e-05	25.079	-1.7732	0.08	9.12462	9.12462
210	9.12073	25.1657	3.9e-05	25.079	-1.7731	0.081	9.12489	9.12489
211	9.12159	25.1657	3.9e-05	25.079	-1.7729	0.081	9.12549	9.12549
212	9.12208	25.1657	4.1e-05	25.079	-1.7727	0.081	9.12689	9.12689
213	9.12225	25.1658	4.3e-05	25.079	-1.7725	0.081	9.12746	9.12746
214	9.12301	25.1658	4.3e-05	25.0791	-1.7724	0.081	9.12759	9.12759
215	9.12352	25.1659	4.6e-05	25.079	-1.7722	0.081	9.12845	9.12845
216	9.1242	25.166	4.7e-05	25.0791	-1.7721	0.081	9.12916	9.12916
217	9.1248	25.166	4.5e-05	25.079	-1.772	0.081	9.12959	9.12959
218	9.12526	25.166	4.3e-05	25.0789	-1.772	0.081	9.13015	9.13015
219	9.12589	25.166	4.2e-05	25.0789	-1.7719	0.081	9.13102	9.13102
220	9.1265	25.1661	4.2e-05	25.0789	-1.7718	0.081	9.13182	9.13182
221	9.12721	25.1662	4.1e-05	25.0789	-1.7717	0.082	9.13294	9.13294
222	9.12792	25.1662	4e-05	25.079	-1.7715	0.082	9.13339	9.13339
223	9.12846	25.1663	3.8e-05	25.079	-1.7713	0.082	9.13382	9.13382
224	9.12894	25.1663	3.5e-05	25.079	-1.771	0.082	9.13354	9.13354
225	9.1294	25.1663	3e-05	25.0789	-1.7708	0.082	9.13334	9.13334
226	9.12996	25.1663	3e-05	25.0789	-1.7706	0.082	9.13355	9.13355
227	9.1307	25.1663	3.4e-05	25.079	-1.7705	0.083	9.13302	9.13302
228	9.13111	25.1664	3.5e-05	25.079	-1.7704	0.083	9.13263	9.13263
229	9.13121	25.1665	3.8e-05	25.079	-1.7702	0.083	9.13344	9.13344
230	9.13169	25.1665	3.7e-05	25.0791	-1.77	0.083	9.13367	9.13367
231	9.13211	25.1666	3.4e-05	25.0791	-1.7698	0.083	9.13316	9.13316
232	9.13241	25.1666	3.4e-05	25.079	-1.7696	0.083	9.13351	9.13351
233	9.13282	25.1666	3.7e-05	25.0789	-1.7693	0.083	9.12898	9.12898
234	9.13323	25.1665	3.9e-05	25.0789	-1.7691	0.083	9.10985	9.10985
235	9.13351	25.1667	4.5e-05	25.0789	-1.769	0.083	9.07019	9.07019
236	9.13341	25.1667	4.8e-05	25.079	-1.7689	0.083	9.0071	9.0071
237	9.1333	25.1668	5e-05	25.079	-1.7687	0.083	8.92316	8.92316
238	9.13352	25.1669	5.2e-05	25.0791	-1.7686	0.083	8.82652	8.82652
239	9.13337	25.1669	4.7e-05	25.0792	-1.7686	0.083	8.73013	8.73013
240	9.13423	25.1669	4.5e-05	25.0791	-1.7684	0.083	8.64546	8.64546
@3	2.0001	4	240.005
241	9.13298	25.1669	4.6e-05	25.0791	-1.7682	0.083	8.57786	8.57786
242	9.13281	25.167	4.5e-05	25.079	-1.7681	0.083	8.52734	8.52734
243	9.10779	25.167	4.3e-05	25.0789	-1.7679	0.084	8.49479	8.49479
244	9.04015	25.167	4.7e-05	25.0789	-1.7677	0.084	8.4789	8.4789
245	8.93584	25.167	4.9e-05	25.0789	-1.7675	0.084	8.478	8.478
246	8.81786	25.167	4.9e-05	25.0789	-1.7674	0.084	8.4924	8.4924
247	8.71352	25.167	4.8e-05	25.0789	-1.7672	0.084	8.51977	8.51977
248	8.62526	25.167	4.5e-05	25.0789	-1.767	0.084	8.5564	8.5564
249	8.55885	25.1671	4.3e-05	25.079	-1.7668	0.084	8.5986	8.5986
250	8.51278	25.1672	4.5e-05	25.079	-1.7666	0.084	8.64411	8.64411
251	8.4796	25.1672	4.6e-05	25.079	-1.7664	0.084	8.68972	8.68972
252	8.46112	25.1673	4.6e-05	25.079	-1.7661	0.085	8.73325	8.73325
253	8.46256	25.1673	4.9e-05	25.079	-1.7658	0.085	8.77415	8.77415
254	8.47909	25.1673	4.9e-05	25.079	-1.7656	0.085	8.81227	8.81227
255	8.50841	25.1673	4.6e-05	25.079	-1.7655	0.085	8.84678	8.84678
256	8.55154	25.1673	4.6e-05	25.0791	-1.7653	0.085	8.87685	8.87685
257	8.59767	25.1674	4.2e-05	25.0791	-1.7651	0.085	8.90407	8.90407
258	8.64545	25.1674	4.2e-05	25.0792	-1.7648	0.085	8.92814	8.92814
259	8.69018	25.1675	4.5e-05	25.0792	-1.7644	0.085	8.94956	8.94956
260	8.73567	25.1675	4.3e-05	25.0791	-1.764	0.085	8.96692	8.96692
261	8.77952	25.1675	4.2e-05	25.0791	-1.7637	0.086	8.98361	8.98361
262	8.81534	25.1675	4.6e-05	25.0791	-1.7633	0.085	8.99873	8.99873
263	8.8499	25.1675	4.2e-05	25.0791	-1.763	0.086	9.01235	9.01235
264	8.88061	25.1675	4.1e-05	25.0791	-1.7628	0.086	9.02485	9.02485
265	8.9083	25.1676	4.1e-05	25.0791	-1.7625	0.086	9.03824	9.03824
266	8.93008	25.1676	4e-05	25.0791	-1.7622	0.086	9.04942	9.04942
267	8.9513	25.1677	3.9e-05	25.0791	-1.7619	0.086	9.05959	9.05959
268	8.97043	25.1677	4e-05	25.079	-1.7617	0.086	9.06837	9.06837
269	8.98753	25.1677	4e-05	25.079	-1.7614	0.086	9.07532	9.07532
270	8.99539	25.1677	4.5e-05	25.079	-1.7611	0.086	9.08036	9.08036
271	9.01328	25.1678	4.6e-05	25.0791	-1.7609	0.086	9.08543	9.08543
272	9.02694	25.1678	4.4e-05	25.0791	-1.7605	0.086	9.09013	9.09013
273	9.03841	25.1679	4.5e-05	25.0791	-1.7602	0.086	9.09529	9.09529
274	9.05038	25.1678	3.9e-05	25.079	-1.76	0.087	9.10059	9.10059
275	9.06194	25.1678	3.4e-05	25.079	-1.7599	0.087	9.1058	9.1058
276	9.06947	25.1679	3.3e-05	25.079	-1.7596	0.087	9.10976	9.10976
277	9.07768	25.1679	3.1e-05	25.0789	-1.7594	0.087	9.11343	9.11343
278	9.08269	25.168	3.2e-05	25.0789	-1.7592	0.087	9.11622	9.11622
279	9.08446	25.1681	3.6e-05	25.0789	-1.759	0.087	9.1185	9.1185
280	9.08727	25.1682	3.5e-05	25.0789	-1.7588	0.087	9.12078	9.12078
281	9.09462	25.1683	3.4e-05	25.0789	-1.7585	0.088	9.12311	9.12311
282	9.10148	25.1683	3.8e-05	25.079	-1.7583	0.088	9.12462	9.12462
283	9.10813	25.1683	3.7e-05	25.079	-1.758	0.088	9.12582	9.12582
284	9.1114	25.1683	3.9e-05	25.079	-1.7577	0.088	9.12718	9.12718
285	9.11332	25.1683	4.3e-05	25.0791	-1.7574	0.088	9.12771	9.12771
286	9.11616	25.1683	4.3e-05	25.0791	-1.7571	0.088	9.1286	9.1286
287	9.11842	25.1684	4.2e-05	25.0791	-1.7569	0.088	9.1291	9.1291
288	9.12033	25.1685	3.6e-05	25.0791	-1.7567	0.088	9.12963	9.12963
289	9.1219	25.1685	3.1e-05	25.0792	-1.7564	0.088	9.13022	9.13022
290	9.12305	25.1685	2.9e-05	25.0791	-1.7562	0.089	9.13105	9.13105
291	9.12406	25.1686	3.2e-05	25.0791	-1.756	0.089	9.13115	9.13115
292	9.12503	25.1686	3.2e-05	25.079	-1.7557	0.089	9.13133	9.13133
293	9.1257	25.1687	3.6e-05	25.079	-1.7555	0.089	9.13186	9.13186
294	9.12644	25.1687	3.8e-05	25.0789	-1.7552	0.089	9.13176	9.13176
295	9.12734	25.1687	3.8e-05	25.0789	-1.755	0.089	9.13169	9.13169
296	9.12814	25.1687	3.4e-05	25.0789	-1.7547	0.089	9.13096	9.13096
297	9.12855	25.1688	3.4e-05	25.0789	-1.7545	0.089	9.12959	9.12959
298	9.12874	25.1688	3.6e-05	25.0789	-1.7542	0.09	9.12742	9.12742
299	9.12907	25.1688	3.7e-05	25.0788	-1.754	0.09	9.12544	9.12544
300	9.12947	25.1688	3.8e-05	25.0788	-1.7539	0.09	9.12407	9.12407
301	9.12967	25.1689	4e-05	25.0789	-1.7536	0.09	9.1239	9.1239
302	9.12982	25.1689	4.2e-05	25.0789	-1.7534	0.09	9.12472	9.12472
303	9.12982	25.1689	3.9e-05	25.0789	-1.7531	0.09	9.12663	9.12663
304	9.12938	25.169	3.8e-05	25.079	-1.7528	0.09	9.12873	9.12873
305	9.12877	25.169	3.7e-05	25.0791	-1.7525	0.09	9.13048	9.13048
306	9.12744	25.169	3.7e-05	25.0791	-1.7523	0.09	9.13196	9.13196
307	9.1265	25.1691	3.5e-05	25.0791	-1.7521	0.091	9.13395	9.13395
308	9.12678	25.1691	3.3e-05	25.079	-1.7519	0.091	9.13486	9.13486
309	9.12774	25.1692	3.4e-05	25.079	-1.7518	0.091	9.13589	9.13589
310	9.12844	25.1692	3.6e-05	25.0789	-1.7515	0.091	9.13656	9.13656
311	9.12809	25.1692	3.7e-05	25.0789	-1.7513	0.091	9.13635	9.13635
312	9.12888	25.1693	3.6e-05	25.0789	-1.7511	0.091	9.13523	9.13523
313	9.13007	25.1694	3.7e-05	25.0789	-1.7509	0.091	9.13464	9.13464
314	9.13084	25.1694	3.8e-05	25.0789	-1.7507	0.091	9.13421	9.13421
315	9.13111	25.1695	3.6e-05	25.079	-1.7504	0.091	9.13431	9.13431
316	9.13169	25.1696	3.6e-05	25.079	-1.7502	0.091	9.13481	9.13481
317	9.13225	25.1696	3.7e-05	25.079	-1.75	0.092	9.1355	9.1355
318	9.13321	25.1697	4.1e-05	25.079	-1.7498	0.092	9.13607	9.13607
319	9.13427	25.1697	4.2e-05	25.0791	-1.7495	0.092	9.13588	9.13588
320	9.13503	25.1698	4.5e-05	25.0791	-1.7493	0.092	9.13541	9.13541
321	9.13518	25.1698	4e-05	25.0791	-1.749	0.092	9.1358	9.1358
322	9.13519	25.1698	3.8e-05	25.0791	-1.7486	0.092	9.13648	9.13648
323	9.13537	25.1699	3.5e-05	25.0791	-1.7484	0.092	9.13178	9.13178
324	9.13545	25.17	3.6e-05	25.0791	-1.7481	0.092	9.11898	9.11898
325	9.13515	25.17	3.5e-05	25.079	-1.7478	0.092	9.09389	9.09389
326	9.13502	25.17	4e-05	25.079	-1.7476	0.092	9.05584	9.05584
327	9.13555	25.17	4e-05	25.0791	-1.7474	0.092	9.00655	9.00655
328	9.13558	25.1701	4.2e-05	25.079	-1.7471	0.092	8.95389	8.95389
329	9.13538	25.17	4e-05	25.079	-1.7468	0.093	8.90325	8.90325
330	9.135	25.1701	4e-05	25.0791	-1.7464	0.093	8.86016	8.86016
@4	2.0001	4	330.111
331	9.13748	25.1702	3.7e-05	25.0791	-1.7461	0.093	8.82758	8.82758
332	9.13863	25.1702	3.8e-05	25.0791	-1.7456	0.093	8.80565	8.80565
333	9.11302	25.1702	4.1e-05	25.0791	-1.7452	0.093	8.79406	8.79406
334	9.07047	25.1704	4.2e-05	25.0792	-1.7448	0.093	8.79171	8.79171
335	9.00917	25.1703	4e-05	25.0791	-1.7445	0.093	8.79728	8.79728
336	8.94726	25.1704	4.1e-05	25.0791	-1.7442	0.093	8.80929	8.80929
337	8.89261	25.1704	4.3e-05	25.0791	-1.744	0.093	8.82571	8.82571
338	8.85	25.1704	4.2e-05	25.0791	-1.7436	0.093	8.84547	8.84547
339	8.8176	25.1704	4.1e-05	25.0791	-1.7434	0.094	8.86752	8.86752
340	8.79388	25.1705	4e-05	25.0791	-1.7432	0.094	8.89107	8.89107
341	8.78437	25.1705	4.2e-05	25.079	-1.743	0.094	8.91501	8.91501
342	8.7831	25.1706	4.1e-05	25.0791	-1.7428	0.094	8.93871	8.93871
343	8.79186	25.1708	3.9e-05	25.0791	-1.7426	0.094	8.96037	8.96037
344	8.80573	25.1707	4e-05	25.0791	-1.7424	0.094	8.97991	8.97991
345	8.8217	25.1708	4.3e-05	25.0791	-1.7421	0.094	8.99687	8.99687
346	8.84422	25.1707	4.3e-05	25.0791	-1.7417	0.094	9.01142	9.01142
347	8.86499	25.1708	4.3e-05	25.0791	-1.7413	0.094	9.02466	9.02466
348	8.89068	25.1707	4.1e-05	25.0789	-1.7409	0.094	9.03611	9.03611
349	8.91599	25.1708	4.1e-05	25.0789	-1.7404	0.095	9.04675	9.04675
350	8.93941	25.1707	3.7e-05	25.0789	-1.74	0.095	9.05692	9.05692
351	8.96399	25.1707	3.6e-05	25.0789	-1.7395	0.095	9.06564	9.06564
352	8.98348	25.1707	3.7e-05	25.0788	-1.7391	0.095	9.07346	9.07346
353	8.99894	25.1708	3.9e-05	25.0789	-1.7387	0.095	9.08094	9.08094
354	9.01364	25.1708	3.7e-05	25.0789	-1.7384	0.095	9.08662	9.08662
355	9.0243	25.1709	4e-05	25.079	-1.7381	0.095	9.09142	9.09142
356	9.03676	25.1709	3.8e-05	25.079	-1.7378	0.096	9.0963	9.0963
357	9.04969	25.1709	3.4e-05	25.079	-1.7375	0.096	9.10057	9.10057
358	9.05621	25.171	3e-05	25.079	-1.7371	0.096	9.10508	9.10508
359	9.06684	25.171	2.9e-05	25.079	-1.7368	0.096	9.10988	9.10988
360	9.075	25.1711	2.8e-05	25.0789	-1.7364	0.096	9.11431	9.11431
361	9.08035	25.1712	3e-05	25.079	-1.7362	0.096	9.11776	9.11776
362	9.08881	25.1713	3.2e-05	25.079	-1.7359	0.096	9.12047	9.12047
363	9.09357	25.1713	3.4e-05	25.079	-1.7356	0.096	9.12168	9.12168
364	9.09576	25.1714	3.5e-05	25.079	-1.7353	0.096	9.12242	9.12242
365	9.09891	25.1713	2.8e-05	25.079	-1.735	0.097	9.12329	9.12329
366	9.10465	25.1713	2.5e-05	25.079	-1.7346	0.097	9.12442	9.12442
367	9.1103	25.1713	2e-05	25.0789	-1.7343	0.097	9.1259	9.1259
368	9.1161	25.1714	2e-05	25.079	-1.734	0.097	9.1285	9.1285
369	9.11877	25.1713	2.2e-05	25.0789	-1.7337	0.097	9.13147	9.13147
370	9.12061	25.1714	2.9e-05	25.079	-1.7334	0.097	9.13469	9.13469
371	9.12138	25.1715	2.8e-05	25.079	-1.733	0.097	9.13754	9.13754
372	9.12235	25.1716	2.9e-05	25.079	-1.7326	0.097	9.13933	9.13933
373	9.12413	25.1715	2.9e-05	25.079	-1.7322	0.098	9.14049	9.14049
374	9.12591	25.1716	2.6e-05	25.079	-1.7319	0.098	9.14162	9.14162
375	9.12714	25.1716	2.4e-05	25.079	-1.7315	0.098	9.14239	9.14239
376	9.12878	25.1716	2.6e-05	25.079	-1.7313	0.098	9.14274	9.14274
377	9.13152	25.1717	3.1e-05	25.079	-1.7311	0.098	9.14353	9.14353
378	9.13465	25.1718	3.2e-05	25.079	-1.7308	0.098	9.14393	9.14393
379	9.13701	25.1718	2.8e-05	25.0789	-1.7306	0.098	9.14396	9.14396
380	9.13809	25.1717	2.6e-05	25.0789	-1.7303	0.098	9.14311	9.14311
381	9.13937	25.1718	2.5e-05	25.0789	-1.73	0.098	9.1426	9.1426
382	9.1401	25.1719	2.1e-05	25.0789	-1.7298	0.099	9.14222	9.14222
383	9.14054	25.172	2.1e-05	25.079	-1.7295	0.099	9.14283	9.14283
384	9.14119	25.172	2.3e-05	25.079	-1.7292	0.099	9.14322	9.14322
385	9.14147	25.1721	2.3e-05	25.079	-1.7288	0.099	9.14375	9.14375
386	9.14187	25.1721	2.5e-05	25.0789	-1.7284	0.099	9.14414	9.14414
387	9.14203	25.1721	2.5e-05	25.0789	-1.7279	0.1	9.144	9.144
388	9.14259	25.172	2.3e-05	25.0789	-1.7276	0.1	9.14376	9.14376
389	9.14294	25.172	2.4e-05	25.0789	-1.7272	0.1	9.14356	9.14356
390	9.14318	25.1721	2.9e-05	25.0789	-1.7269	0.1	9.14298	9.14298
391	9.14345	25.1722	3.1e-05	25.0789	-1.7266	0.1	9.14234	9.14234
392	9.14357	25.1722	3.1e-05	25.0789	-1.7263	0.1	9.14172	9.14172
393	9.14327	25.1724	3.5e-05	25.079	-1.7259	0.1	9.14047	9.14047
394	9.14278	25.1725	3.9e-05	25.0791	-1.7255	0.1	9.13878	9.13878
395	9.14241	25.1725	3.5e-05	25.0791	-1.725	0.1	9.13679	9.13679
396	9.14177	25.1726	3.5e-05	25.0791	-1.7245	0.101	9.13414	9.13414
397	9.14177	25.1727	3.9e-05	25.079	-1.7241	0.101	9.13123	9.13123
398	9.1418	25.1726	3.6e-05	25.079	-1.7237	0.101	9.12772	9.12772
399	9.14147	25.1726	3.7e-05	25.0789	-1.7233	0.101	9.12449	9.12449
400	9.14073	25.1726	3.8e-05	25.0789	-1.723	0.101	9.1234	9.1234
401	9.1402	25.1726	3.6e-05	25.079	-1.7226	0.101	9.1237	9.1237
402	9.13878	25.1726	3.6e-05	25.0789	-1.7222	0.101	9.12488	9.12488
403	9.13751	25.1727	3.6e-05	25.0791	-1.7219	0.101	9.12612	9.12612
404	9.13555	25.1728	3.2e-05	25.0791	-1.7216	0.102	9.12836	9.12836
405	9.13106	25.1728	3.5e-05	25.0791	-1.7212	0.102	9.1306	9.1306
406	9.12682	25.1728	3.3e-05	25.0791	-1.7209	0.102	9.13262	9.13262
407	9.12393	25.1729	3.3e-05	25.0791	-1.7206	0.102	9.13505	9.13505
408	9.12362	25.1729	3.2e-05	25.0791	-1.7202	0.102	9.13824	9.13824
409	9.12494	25.1729	3.1e-05	25.0791	-1.7197	0.102	9.14049	9.14049
410	9.12502	25.1729	2.6e-05	25.079	-1.7194	0.102	9.14118	9.14118
411	9.12629	25.1729	2.5e-05	25.079	-1.719	0.102	9.14091	9.14091
412	9.12831	25.1729	2.1e-05	25.079	-1.7187	0.103	9.14078	9.14078
413	9.13002	25.173	1.9e-05	25.079	-1.7184	0.103	9.13813	9.13813
414	9.13163	25.173	2.1e-05	25.079	-1.7182	0.103	9.13067	9.13067
415	9.13653	25.1731	2e-05	25.0791	-1.7179	0.103	9.11583	9.11583
416	9.13894	25.1732	2.2e-05	25.079	-1.7175	0.103	9.09268	9.09268
417	9.1407	25.1732	2.6e-05	25.0791	-1.7172	0.103	9.06232	9.06232
418	9.14065	25.1733	3.3e-05	25.0791	-1.7168	0.103	9.02858	9.02858
419	9.14102	25.1733	3.7e-05	25.0791	-1.7164	0.103	8.99668	8.99668
420	9.13958	25.1733	4.3e-05	25.0791	-1.716	0.103	8.96982	8.96982
@5	2.0001	4	420.244
421	9.13742	25.1734	4.5e-05	25.0791	-1.7157	0.103	8.95065	8.95065
422	9.14107	25.1734	4.5e-05	25.079	-1.7152	0.103	8.9379	8.9379
423	9.1297	25.1734	4e-05	25.079	-1.7148	0.103	8.93171	8.93171
424	9.1049	25.1735	3.7e-05	25.079	-1.7144	0.104	8.9295	8.9295
425	9.06599	25.1735	3.1e-05	25.079	-1.714	0.104	8.93205	8.93205
426	9.0213	25.1735	2.6e-05	25.079	-1.7137	0.105	8.9388	8.9388
427	8.98938	25.1735	2.8e-05	25.079	-1.7134	0.105	8.94844	8.94844
428	8.96148	25.1735	3.2e-05	25.079	-1.7131	0.104	8.96057	8.96057
429	8.94552	25.1736	3.4e-05	25.079	-1.7128	0.104	8.97503	8.97503
430	8.93176	25.1736	3.4e-05	25.079	-1.7125	0.105	8.99015	8.99015
431	8.92542	25.1737	3.5e-05	25.079	-1.7121	0.105	9.00494	9.00494
432	8.92574	25.1738	3.3e-05	25.0789	-1.7117	0.105	9.01939	9.01939
433	8.93027	25.1738	2.9e-05	25.0789	-1.7114	0.105	9.03234	9.03234
434	8.93464	25.1738	2.8e-05	25.0789	-1.7111	0.105	9.04364	9.04364
435	8.94449	25.1739	3.4e-05	25.0789	-1.7107	0.105	9.05358	9.05358
436	8.95887	25.174	3.5e-05	25.079	-1.7103	0.105	9.06286	9.06286
437	8.97401	25.174	3.7e-05	25.0791	-1.71	0.105	9.07111	9.07111
438	8.99095	25.1741	3.9e-05	25.0791	-1.7096	0.105	9.07883	9.07883
439	9.00694	25.1742	4e-05	25.0791	-1.7091	0.106	9.08603	9.08603
440	9.01986	25.1742	3.8e-05	25.0791	-1.7087	0.106	9.09255	9.09255
441	9.03297	25.1742	3.5e-05	25.0791	-1.7083	0.106	9.09728	9.09728
442	9.04613	25.1741	3.1e-05	25.079	-1.7079	0.106	9.10176	9.10176
443	9.05572	25.1741	2.8e-05	25.0791	-1.7075	0.106	9.10558	9.10558
444	9.06334	25.1741	2.4e-05	25.079	-1.7071	0.106	9.1091	9.1091
445	9.06972	25.1741	2.4e-05	25.079	-1.7068	0.106	9.11325	9.11325
446	9.07929	25.1742	3e-05	25.079	-1.7065	0.106	9.11728	9.11728
447	9.08752	25.1742	3.1e-05	25.079	-1.7062	0.106	9.11938	9.11938
448	9.09431	25.1742	3.3e-05	25.079	-1.7059	0.106	9.12112	9.12112
449	9.09938	25.1743	3.7e-05	25.079	-1.7056	0.106	9.12166	9.12166
450	9.10155	25.1742	3.4e-05	25.079	-1.7051	0.107	9.12179	9.12179
451	9.10318	25.1742	3.2e-05	25.0789	-1.7046	0.107	9.12246	9.12246
452	9.10923	25.1742	2.9e-05	25.0789	-1.704	0.107	9.12369	9.12369
453	9.11336	25.1743	2.5e-05	25.0788	-1.7035	0.107	9.12557	9.12557
454	9.11687	25.1743	1.8e-05	25.0787	-1.703	0.108	9.12884	9.12884
455	9.12202	25.1743	1.8e-05	25.0787	-1.7027	0.108	9.13141	9.13141
456	9.1218	25.1744	1.5e-05	25.0787	-1.7023	0.108	9.13322	9.13322
457	9.12163	25.1744	1.7e-05	25.0788	-1.702	0.108	9.13562	9.13562
458	9.12268	25.1744	1.7e-05	25.0788	-1.7017	0.108	9.1376	9.1376
459	9.12438	25.1745	2.3e-05	25.0789	-1.7013	0.108	9.13837	9.13837
460	9.12583	25.1747	2.6e-05	25.079	-1.7009	0.109	9.13912	9.13912
461	9.12675	25.1747	3e-05	25.079	-1.7006	0.109	9.13977	9.13977
462	9.12879	25.1747	3.2e-05	25.079	-1.7002	0.109	9.13979	9.13979
463	9.1314	25.1747	3.3e-05	25.079	-1.6998	0.109	9.13922	9.13922
464	9.1333	25.1748	3.2e-05	25.079	-1.6995	0.109	9.1398	9.1398
465	9.13506	25.1748	2.8e-05	25.079	-1.6991	0.109	9.14067	9.14067
466	9.13618	25.1749	2.7e-05	25.079	-1.6988	0.11	9.14202	9.14202
467	9.13669	25.175	2.7e-05	25.079	-1.6984	0.11	9.14346	9.14346
468	9.13729	25.1751	2.3e-05	25.079	-1.698	0.11	9.14554	9.14554
469	9.13831	25.1751	2.2e-05	25.0789	-1.6975	0.11	9.14588	9.14588
470	9.13934	25.1751	2.4e-05	25.0789	-1.697	0.11	9.14582	9.14582
471	9.14034	25.1751	2.4e-05	25.0789	-1.6966	0.11	9.14527	9.14527
472	9.14133	25.1752	2.4e-05	25.079	-1.6962	0.11	9.14529	9.14529
473	9.14209	25.1752	2.6e-05	25.0791	-1.6959	0.11	9.14496	9.14496
474	9.1426	25.1753	2.8e-05	25.0792	-1.6956	0.111	9.14542	9.14542
475	9.14276	25.1753	3.2e-05	25.0792	-1.6953	0.111	9.14567	9.14567
476	9.14316	25.1755	3.3e-05	25.0792	-1.6949	0.111	9.14597	9.14597
477	9.14357	25.1754	3.2e-05	25.0792	-1.6946	0.111	9.14549	9.14549
478	9.14386	25.1755	3.8e-05	25.0791	-1.6943	0.111	9.14535	9.14535
479	9.14448	25.1756	3.6e-05	25.0791	-1.694	0.111	9.14518	9.14518
480	9.14475	25.1757	3.1e-05	25.0792	-1.6937	0.111	9.14497	9.14497
481	9.14488	25.1757	3e-05	25.0791	-1.6934	0.111	9.14547	9.14547
482	9.14507	25.1757	3.2e-05	25.0791	-1.6931	0.111	9.14605	9.14605
483	9.14553	25.1758	2.7e-05	25.0791	-1.6928	0.112	9.14572	9.14572
484	9.14555	25.1757	3e-05	25.0791	-1.6925	0.112	9.14524	9.14524
485	9.14549	25.1757	3e-05	25.0791	-1.6922	0.112	9.14478	9.14478
486	9.1454	25.1756	2.8e-05	25.0791	-1.692	0.112	9.14375	9.14375
487	9.14505	25.1756	2.5e-05	25.0791	-1.6918	0.112	9.14309	9.14309
488	9.14478	25.1757	2.7e-05	25.0791	-1.6915	0.113	9.14257	9.14257
489	9.14441	25.1757	2.7e-05	25.0791	-1.6912	0.113	9.14104	9.14104
490	9.144	25.1758	3e-05	25.0792	-1.6909	0.113	9.13992	9.13992
491	9.14366	25.1759	3.3e-05	25.0791	-1.6906	0.113	9.13883	9.13883
492	9.14342	25.1759	3.3e-05	25.0791	-1.6902	0.113	9.13715	9.13715
493	9.14297	25.1759	3.2e-05	25.0792	-1.6899	0.113	9.13553	9.13553
494	9.14216	25.1759	2.9e-05	25.0791	-1.6896	0.113	9.13554	9.13554
495	9.14169	25.176	3e-05	25.0791	-1.6893	0.113	9.13575	9.13575
496	9.14128	25.1761	3.1e-05	25.0791	-1.689	0.113	9.13566	9.13566
497	9.14063	25.1762	3.3e-05	25.0791	-1.6888	0.113	9.13619	9.13619
498	9.13964	25.1762	3.5e-05	25.0791	-1.6885	0.113	9.13687	9.13687
499	9.13878	25.1762	3.5e-05	25.079	-1.6882	0.114	9.13738	9.13738
500	9.13845	25.1763	3.6e-05	25.079	-1.6878	0.114	9.13826	9.13826
501	9.1383	25.1762	3.5e-05	25.079	-1.6873	0.114	9.13882	9.13882
502	9.13845	25.1763	3.5e-05	25.079	-1.6869	0.114	9.13974	9.13974
503	9.13822	25.1763	3.4e-05	25.0791	-1.6864	0.114	9.13926	9.13926
504	9.13767	25.1764	3.3e-05	25.0791	-1.6858	0.114	9.13484	9.13484
505	9.13709	25.1764	3.2e-05	25.0791	-1.6855	0.115	9.12281	9.12281
506	9.13721	25.1764	2.9e-05	25.0791	-1.6852	0.115	9.10521	9.10521
507	9.1377	25.1765	2.8e-05	25.0791	-1.6849	0.115	9.08113	9.08113
508	9.13833	25.1765	3e-05	25.0791	-1.6846	0.115	9.05433	9.05433
509	9.1391	25.1766	3.6e-05	25.0791	-1.6844	0.115	9.0297	9.0297
510	9.14037	25.1767	3.6e-05	25.0792	-1.684	0.115	9.01059	9.01059
@6	2.0001	4	510.024
511	9.13958	25.1768	4.3e-05	25.0792	-1.6836	0.115	8.99829	8.99829
512	9.14162	25.1768	4.3e-05	25.0791	-1.6832	0.115	8.99239	8.99239
513	9.13519	25.1768	3.7e-05	25.0791	-1.6829	0.115	8.99146	8.99146
514	9.11602	25.1768	3.5e-05	25.0791	-1.6825	0.115	8.99355	8.99355
515	9.08208	25.1768	3.3e-05	25.079	-1.6822	0.116	8.99889	8.99889
516	9.05074	25.1768	2.8e-05	25.0789	-1.6817	0.116	9.00585	9.00585
517	9.02153	25.1769	2.8e-05	25.079	-1.6813	0.116	9.01481	9.01481
518	9.00142	25.177	3.2e-05	25.079	-1.681	0.116	9.0249	9.0249
519	8.99303	25.1771	3.2e-05	25.079	-1.6807	0.116	9.0352	9.0352
520	8.98663	25.1771	3.3e-05	25.079	-1.6804	0.116	9.04632	9.04632
521	8.98919	25.1772	3.3e-05	25.079	-1.6802	0.116	9.05662	9.05662
522	8.99189	25.1772	3.4e-05	25.079	-1.6799	0.116	9.0664	9.0664
523	8.99671	25.1773	3.1e-05	25.079	-1.6795	0.117	9.07578	9.07578
524	9.00357	25.1772	2.7e-05	25.079	-1.6792	0.117	9.0854	9.0854
525	9.0132	25.1773	2.5e-05	25.079	-1.6789	0.117	9.09311	9.09311
526	9.02393	25.1773	2.3e-05	25.0789	-1.6787	0.117	9.09995	9.09995
527	9.03678	25.1773	2e-05	25.0789	-1.6784	0.117	9.10541	9.10541
528	9.04696	25.1773	1.9e-05	25.0789	-1.6782	0.118	9.10978	9.10978
529	9.05517	25.1774	2.2e-05	25.0789	-1.6779	0.118	9.11357	9.11357
530	9.06863	25.1775	2.5e-05	25.079	-1.6776	0.118	9.11768	9.11768
531	9.07564	25.1776	2.7e-05	25.0791	-1.6773	0.118	9.12132	9.12132
532	9.08549	25.1776	3.1e-05	25.0791	-1.6771	0.118	9.12469	9.12469
533	9.09406	25.1777	3.5e-05	25.0791	-1.6768	0.118	9.1276	9.1276
534	9.10296	25.1778	3.3e-05	25.0791	-1.6765	0.118	9.12933	9.12933
535	9.10691	25.1777	3e-05	25.079	-1.6762	0.118	9.13037	9.13037
536	9.11023	25.1777	3e-05	25.079	-1.6757	0.118	9.13149	9.13149
537	9.113	25.1778	3.3e-05	25.0791	-1.6753	0.119	9.13364	9.13364
538	9.11588	25.1778	3e-05	25.0791	-1.675	0.119	9.13642	9.13642
539	9.12212	25.1779	3.2e-05	25.0791	-1.6745	0.119	9.13789	9.13789
540	9.12726	25.1779	3.5e-05	25.0791	-1.6742	0.119	9.13896	9.13896
541	9.12842	25.1779	3.7e-05	25.0791	-1.674	0.119	9.14021	9.14021
542	9.12938	25.1779	3.3e-05	25.0791	-1.6738	0.119	9.1404	9.1404
543	9.13044	25.1779	3.5e-05	25.0791	-1.6735	0.119	9.14048	9.14048
544	9.13144	25.178	3.7e-05	25.0791	-1.6733	0.119	9.14169	9.14169
545	9.13249	25.178	3.5e-05	25.0791	-1.673	0.12	9.14281	9.14281
546	9.1338	25.1781	3.1e-05	25.0791	-1.6727	0.12	9.14334	9.14334
547	9.13954	25.1781	3.1e-05	25.079	-1.6724	0.12	9.14313	9.14313
548	9.14023	25.178	3.1e-05	25.079	-1.6721	0.12	9.14244	9.14244
549	9.13992	25.1781	2.8e-05	25.079	-1.6718	0.12	9.14176	9.14176
550	9.14085	25.1782	3.1e-05	25.079	-1.6714	0.12	9.14241	9.14241
551	9.14145	25.1783	3.4e-05	25.079	-1.6712	0.12	9.14366	9.14366
552	9.14145	25.1784	3.5e-05	25.0791	-1.6708	0.121	9.14576	9.14576
553	9.14154	25.1785	3.3e-05	25.0791	-1.6705	0.121	9.14705	9.14705
554	9.1424	25.1786	3.3e-05	25.0791	-1.6702	0.121	9.14811	9.14811
555	9.14316	25.1786	2.9e-05	25.0791	-1.67	0.121	9.14764	9.14764
556	9.14341	25.1785	2.2e-05	25.079	-1.6698	0.121	9.14713	9.14713
557	9.1442	25.1786	2e-05	25.0791	-1.6696	0.122	9.14627	9.14627
558	9.14461	25.1786	1.9e-05	25.0791	-1.6694	0.122	9.14641	9.14641
559	9.14475	25.1786	1.8e-05	25.0792	-1.6691	0.122	9.14658	9.14658
560	9.14536	25.1786	1.7e-05	25.0792	-1.6689	0.122	9.14702	9.14702
561	9.14577	25.1787	2.2e-05	25.0792	-1.6686	0.122	9.14719	9.14719
562	9.14581	25.1786	2.2e-05	25.0791	-1.6684	0.122	9.14822	9.14822
563	9.14608	25.1787	2.3e-05	25.0791	-1.6681	0.122	9.14652	9.14652
564	9.14621	25.1788	2.5e-05	25.0791	-1.6679	0.122	9.14361	9.14361
565	9.1468	25.1788	2.8e-05	25.0792	-1.6677	0.122	9.14097	9.14097
566	9.14757	25.1789	2.7e-05	25.0792	-1.6675	0.122	9.13834	9.13834
567	9.14747	25.1789	2.8e-05	25.0792	-1.6672	0.123	9.13458	9.13458
568	9.14724	25.1789	2.7e-05	25.0792	-1.6669	0.123	9.13386	9.13386
569	9.14773	25.1789	2.9e-05	25.0792	-1.6665	0.123	9.13512	9.13512
570	9.14814	25.1789	2.8e-05	25.0791	-1.6662	0.123	9.1365	9.1365
571	9.14885	25.179	3e-05	25.0791	-1.6658	0.123	9.1373	9.1373
572	9.15118	25.1789	3.3e-05	25.0791	-1.6655	0.124	9.13899	9.13899
573	9.14002	25.179	3.4e-05	25.0791	-1.6652	0.124	9.13982	9.13982
574	9.13266	25.179	3.2e-05	25.0791	-1.6649	0.124	9.13991	9.13991
575	9.13319	25.1791	3.3e-05	25.0792	-1.6645	0.124	9.13962	9.13962
576	9.13368	25.1791	3.3e-05	25.0791	-1.6642	0.124	9.14006	9.14006
577	9.13529	25.1792	3.5e-05	25.0792	-1.6638	0.124	9.1403	9.1403
578	9.13633	25.1792	3.7e-05	25.0792	-1.6635	0.124	9.14059	9.14059
579	9.13709	25.1792	3.9e-05	25.0791	-1.6633	0.124	9.14057	9.14057
580	9.13749	25.1791	4.1e-05	25.0791	-1.6631	0.124	9.14062	9.14062
581	9.13809	25.1791	4.1e-05	25.0791	-1.6629	0.124	9.14006	9.14006
582	9.13828	25.1791	3.4e-05	25.079	-1.6626	0.124	9.1395	9.1395
583	9.13832	25.179	3.1e-05	25.079	-1.6623	0.125	9.13938	9.13938
584	9.13864	25.179	2.5e-05	25.079	-1.6619	0.125	9.13991	9.13991
585	9.13913	25.1791	2.2e-05	25.079	-1.6616	0.125	9.14031	9.14031
586	9.13957	25.1791	2e-05	25.079	-1.6612	0.126	9.14181	9.14181
587	9.14014	25.1792	2.2e-05	25.0791	-1.661	0.126	9.14311	9.14311
588	9.14046	25.1793	2.3e-05	25.0791	-1.6607	0.126	9.14366	9.14366
589	9.14064	25.1793	2.6e-05	25.0791	-1.6604	0.126	9.1439	9.1439
590	9.1411	25.1794	2.4e-05	25.0791	-1.66	0.126	9.14388	9.14388
591	9.14128	25.1794	2.2e-05	25.0791	-1.6596	0.126	9.14314	9.14314
592	9.14126	25.1795	2.3e-05	25.079	-1.6592	0.126	9.14266	9.14266
593	9.14145	25.1795	2e-05	25.079	-1.6589	0.126	9.14027	9.14027
594	9.14163	25.1795	1.8e-05	25.0789	-1.6587	0.127	9.13465	9.13465
595	9.14164	25.1795	2e-05	25.079	-1.6585	0.127	9.1246	9.1246
596	9.14215	25.1795	2.5e-05	25.079	-1.6583	0.126	9.11036	9.11036
597	9.14284	25.1795	2.3e-05	25.079	-1.6581	0.127	9.0915	9.0915
598	9.14328	25.1796	2.7e-05	25.079	-1.6579	0.127	9.07238	9.07238
599	9.14293	25.1797	2.9e-05	25.0791	-1.6576	0.127	9.05563	9.05563
600	9.14155	25.1797	3.2e-05	25.079	-1.6574	0.127	9.04221	9.04221
@7	2.0001	4	600.008
601	9.14145	25.1798	3.1e-05	25.079	-1.6571	0.127	9.03333	9.03333
602	9.14365	25.1798	3.2e-05	25.0791	-1.6568	0.127	9.02976	9.02976
603	9.13201	25.1799	3.1e-05	25.0791	-1.6565	0.127	9.02916	9.02916
604	9.11464	25.1799	2.9e-05	25.0791	-1.6563	0.127	9.03141	9.03141
605	9.09132	25.1799	2.7e-05	25.0791	-1.6561	0.127	9.03685	9.03685
606	9.06983	25.1799	2.7e-05	25.079	-1.6559	0.127	9.04346	9.04346
607	9.04966	25.18	3e-05	25.079	-1.6557	0.127	9.05021	9.05021
608	9.03661	25.18	3e-05	25.079	-1.6554	0.127	9.05782	9.05782
609	9.03089	25.1801	3.2e-05	25.079	-1.6551	0.128	9.06621	9.06621
610	9.02428	25.1802	3e-05	25.079	-1.6549	0.128	9.07501	9.07501
611	9.02548	25.1802	3.2e-05	25.079	-1.6547	0.128	9.08325	9.08325
612	9.03161	25.1803	3.2e-05	25.079	-1.6545	0.128	9.09043	9.09043
613	9.03371	25.1802	3.2e-05	25.079	-1.6544	0.128	9.09667	9.09667
614	9.04214	25.1803	3.4e-05	25.0789	-1.6541	0.128	9.10101	9.10101
615	9.0513	25.1803	3.7e-05	25.0789	-1.6539	0.128	9.10459	9.10459
616	9.05847	25.1803	3.4e-05	25.0789	-1.6536	0.128	9.10812	9.10812
617	9.06545	25.1802	3.3e-05	25.0789	-1.6533	0.128	9.11221	9.11221
618	9.07165	25.1803	3.2e-05	25.079	-1.6529	0.128	9.11613	9.11613
619	9.08412	25.1804	3e-05	25.079	-1.6526	0.129	9.11966	9.11966
620	9.09534	25.1805	3e-05	25.079	-1.6523	0.129	9.12204	9.12204
621	9.09986	25.1805	3.1e-05	25.079	-1.652	0.129	9.12367	9.12367
622	9.10128	25.1806	2.7e-05	25.079	-1.6518	0.129	9.12491	9.12491
623	9.10258	25.1807	2.8e-05	25.079	-1.6517	0.13	9.12652	9.12652
624	9.10579	25.1806	2.3e-05	25.079	-1.6516	0.13	9.12883	9.12883
625	9.11325	25.1807	2e-05	25.079	-1.6514	0.13	9.13084	9.13084
626	9.11732	25.1807	2.1e-05	25.079	-1.6513	0.13	9.1334	9.1334
627	9.1209	25.1808	2.5e-05	25.0791	-1.6511	0.13	9.13595	9.13595
628	9.1223	25.1808	2.7e-05	25.0791	-1.6508	0.13	9.13816	9.13816
629	9.12353	25.1809	2.8e-05	25.0791	-1.6505	0.13	9.13923	9.13923
630	9.12544	25.1809	2.8e-05	25.0791	-1.6502	0.131	9.14029	9.14029
631	9.12742	25.1809	2.8e-05	25.0791	-1.6499	0.131	9.14079	9.14079
632	9.12901	25.1809	2.7e-05	25.0791	-1.6496	0.131	9.14077	9.14077
633	9.13106	25.181	2.2e-05	25.0791	-1.6494	0.131	9.14059	9.14059
634	9.13326	25.181	2.1e-05	25.0791	-1.6493	0.131	9.1397	9.1397
635	9.13465	25.181	2.2e-05	25.0791	-1.6492	0.131	9.13796	9.13796
636	9.1357	25.181	2.3e-05	25.0791	-1.649	0.131	9.13505	9.13505
637	9.13644	25.181	2.1e-05	25.079	-1.6488	0.131	9.13196	9.13196
638	9.13776	25.181	2.6e-05	25.079	-1.6485	0.131	9.12861	9.12861
639	9.13919	25.1811	2.7e-05	25.079	-1.6481	0.131	9.12686	9.12686
640	9.14007	25.1812	2.9e-05	25.079	-1.6477	0.131	9.12659	9.12659
641	9.14013	25.1812	2.4e-05	25.079	-1.6474	0.132	9.12824	9.12824
642	9.13983	25.1813	2.2e-05	25.0791	-1.6473	0.132	9.12956	9.12956
643	9.13922	25.1813	1.8e-05	25.079	-1.6471	0.132	9.13144	9.13144
644	9.13605	25.1813	1.7e-05	25.079	-1.6469	0.132	9.13299	9.13299
645	9.13175	25.1813	1.7e-05	25.079	-1.6466	0.133	9.13416	9.13416
646	9.12765	25.1814	2e-05	25.079	-1.6462	0.133	9.13551	9.13551
647	9.12627	25.1815	2.2e-05	25.0791	-1.6458	0.133	9.13737	9.13737
648	9.12763	25.1817	2.6e-05	25.0792	-1.6453	0.133	9.13882	9.13882
649	9.12851	25.1817	2.8e-05	25.0791	-1.6449	0.133	9.13941	9.13941
650	9.1294	25.1818	2.9e-05	25.0792	-1.6446	0.133	9.14018	9.14018
651	9.13075	25.1818	3e-05	25.0791	-1.6444	0.133	9.1407	9.1407
652	9.13256	25.1817	2.8e-05	25.0789	-1.6441	0.134	9.14145	9.14145
653	9.1341	25.1817	2.3e-05	25.0789	-1.6439	0.134	9.14228	9.14228
654	9.13588	25.1818	2.5e-05	25.079	-1.6437	0.134	9.14411	9.14411
655	9.13676	25.1818	2.4e-05	25.0789	-1.6434	0.134	9.14488	9.14488
656	9.1378	25.1818	2.4e-05	25.0789	-1.6432	0.134	9.1443	9.1443
657	9.13887	25.1819	2.5e-05	25.079	-1.643	0.134	9.14394	9.14394
658	9.13969	25.1819	2.7e-05	25.0789	-1.6427	0.134	9.1441	9.1441
659	9.14033	25.1819	2.3e-05	25.0789	-1.6424	0.135	9.14345	9.14345
660	9.14149	25.182	2.2e-05	25.079	-1.6421	0.135	9.14292	9.14292
661	9.14206	25.182	2e-05	25.0789	-1.6417	0.135	9.14346	9.14346
662	9.14237	25.182	2e-05	25.0789	-1.6413	0.135	9.14303	9.14303
663	9.14237	25.1821	2.6e-05	25.0789	-1.6411	0.135	9.14226	9.14226
664	9.14245	25.182	2.9e-05	25.0789	-1.6409	0.135	9.14254	9.14254
665	9.14265	25.182	3.1e-05	25.0789	-1.6407	0.135	9.14278	9.14278
666	9.1429	25.1821	3.3e-05	25.079	-1.6406	0.135	9.14249	9.14249
667	9.14304	25.1821	3.1e-05	25.079	-1.6404	0.135	9.14284	9.14284
668	9.14306	25.1821	2.4e-05	25.079	-1.6402	0.136	9.14316	9.14316
669	9.14319	25.1822	2.5e-05	25.079	-1.64	0.136	9.14296	9.14296
670	9.14342	25.1823	2.3e-05	25.079	-1.6397	0.136	9.14308	9.14308
671	9.14338	25.1823	2.1e-05	25.079	-1.6394	0.136	9.14307	9.14307
672	9.14336	25.1824	2.4e-05	25.0791	-1.6392	0.136	9.14381	9.14381
673	9.14342	25.1823	2.5e-05	25.079	-1.6388	0.136	9.14395	9.14395
674	9.14326	25.1823	2.4e-05	25.079	-1.6385	0.136	9.14437	9.14437
675	9.14329	25.1823	2.6e-05	25.079	-1.6383	0.136	9.14485	9.14485
676	9.14352	25.1824	2.8e-05	25.079	-1.638	0.136	9.14558	9.14558
677	9.14375	25.1824	2.6e-05	25.079	-1.6378	0.137	9.14571	9.14571
678	9.14386	25.1825	3e-05	25.0791	-1.6376	0.137	9.14568	9.14568
679	9.14364	25.1826	3.1e-05	25.0792	-1.6374	0.137	9.14452	9.14452
680	9.14359	25.1827	3e-05	25.0792	-1.6372	0.137	9.14377	9.14377
681	9.14362	25.1827	2.6e-05	25.0793	-1.637	0.138	9.14347	9.14347
682	9.14381	25.1828	2.9e-05	25.0792	-1.6367	0.138	9.14338	9.14338
683	9.14384	25.1827	2.7e-05	25.0792	-1.6365	0.138	9.14225	9.14225
684	9.14403	25.1828	2.9e-05	25.0792	-1.6362	0.138	9.13844	9.13844
685	9.14416	25.1828	3.1e-05	25.0791	-1.6359	0.138	9.13048	9.13048
686	9.14432	25.1827	3.2e-05	25.079	-1.6357	0.138	9.11683	9.11683
687	9.14433	25.1828	3.3e-05	25.079	-1.6355	0.138	9.1005	9.1005
688	9.14395	25.1828	3.5e-05	25.079	-1.6353	0.138	9.08416	9.08416
689	9.14314	25.1828	3e-05	25.079	-1.6351	0.138	9.07038	9.07038
690	9.1422	25.1827	2.9e-05	25.0789	-1.635	0.138	9.05939	9.05939
@8	2.0001	4	690.097
691	9.14413	25.1828	3.5e-05	25.079	-1.6349	0.138	9.05414	9.05414
692	9.14612	25.1829	3.6e-05	25.079	-1.6347	0.138	9.05175	9.05175
693	9.1377	25.183	3.7e-05	25.0791	-1.6345	0.138	9.05199	9.05199
694	9.12161	25.1831	4.1e-05	25.0791	-1.6344	0.138	9.05405	9.05405
695	9.10214	25.1832	4.1e-05	25.0792	-1.6342	0.139	9.05829	9.05829
696	9.07601	25.1832	3.4e-05	25.0791	-1.634	0.139	9.06346	9.06346
697	9.0649	25.1833	3.2e-05	25.0791	-1.6339	0.139	9.06882	9.06882
698	9.05639	25.1833	3e-05	25.0791	-1.6337	0.139	9.07416	9.07416
699	9.05262	25.1833	2.8e-05	25.079	-1.6334	0.14	9.07902	9.07902
700	9.04959	25.1833	3.1e-05	25.0791	-1.6331	0.14	9.0827	9.0827
701	9.05027	25.1834	3.5e-05	25.0791	-1.6329	0.14	9.08597	9.08597
702	9.05308	25.1835	3.9e-05	25.0791	-1.6326	0.14	9.08864	9.08864
703	9.05742	25.1835	3.9e-05	25.0791	-1.6323	0.14	9.0908	9.0908
704	9.06297	25.1836	4e-05	25.0792	-1.6321	0.14	9.09376	9.09376
705	9.06856	25.1836	3.8e-05	25.0791	-1.6319	0.14	9.09822	9.09822
706	9.07531	25.1837	4e-05	25.0792	-1.6316	0.14	9.10353	9.10353
707	9.07982	25.1837	3.6e-05	25.0791	-1.6314	0.14	9.10879	9.10879
708	9.08426	25.1837	3.5e-05	25.0791	-1.6313	0.14	9.11442	9.11442
709	9.08627	25.1837	3.3e-05	25.0791	-1.631	0.14	9.12012	9.12012
710	9.08859	25.1837	3.2e-05	25.0791	-1.6308	0.141	9.12408	9.12408
711	9.09067	25.1836	3e-05	25.079	-1.6306	0.141	9.12618	9.12618
712	9.09301	25.1838	3.5e-05	25.0791	-1.6303	0.141	9.12832	9.12832
713	9.09498	25.1837	3.3e-05	25.0791	-1.6301	0.141	9.13078	9.13078
714	9.10202	25.1838	3.5e-05	25.0792	-1.6299	0.141	9.13172	9.13172
715	9.10926	25.1839	3.5e-05	25.0792	-1.6297	0.141	9.13293	9.13293
716	9.11811	25.184	3.4e-05	25.0792	-1.6296	0.141	9.13465	9.13465
717	9.11958	25.1841	3.1e-05	25.0793	-1.6293	0.141	9.13702	9.13702
718	9.12349	25.1842	3.3e-05	25.0793	-1.629	0.142	9.1388	9.1388
719	9.12753	25.1842	3.4e-05	25.0793	-1.6288	0.142	9.14119	9.14119
720	9.12847	25.1842	3.8e-05	25.0793	-1.6285	0.142	9.14321	9.14321
721	9.13028	25.1842	3.9e-05	25.0793	-1.6282	0.142	9.1454	9.1454
722	9.13171	25.1842	3.8e-05	25.0792	-1.628	0.142	9.14623	9.14623
723	9.13372	25.1842	3.6e-05	25.0791	-1.6279	0.142	9.14635	9.14635
724	9.13548	25.1842	3.6e-05	25.0792	-1.6277	0.142	9.14591	9.14591
725	9.13717	25.1843	3.6e-05	25.0792	-1.6274	0.143	9.14621	9.14621
726	9.13904	25.1844	3.5e-05	25.0792	-1.6272	0.143	9.14552	9.14552
727	9.14124	25.1845	3.7e-05	25.0792	-1.6269	0.143	9.14587	9.14587
728	9.14308	25.1846	3.9e-05	25.0792	-1.6266	0.143	9.14662	9.14662
729	9.14402	25.1846	3.9e-05	25.0791	-1.6263	0.143	9.14668	9.14668
730	9.14429	25.1846	3.5e-05	25.0791	-1.6261	0.143	9.14691	9.14691
731	9.1446	25.1846	3.4e-05	25.0791	-1.6258	0.143	9.14826	9.14826
732	9.14503	25.1847	3.1e-05	25.0792	-1.6256	0.143	9.14869	9.14869
733	9.14538	25.1848	3.3e-05	25.0792	-1.6253	0.143	9.14893	9.14893
734	9.14596	25.1848	3.1e-05	25.0792	-1.6251	0.144	9.15021	9.15021
735	9.14643	25.1848	3.2e-05	25.0793	-1.6248	0.144	9.1502	9.1502
736	9.14683	25.1847	3.6e-05	25.0792	-1.6245	0.144	9.14925	9.14925
737	9.14731	25.1847	3.7e-05	25.0791	-1.6242	0.144	9.14925	9.14925
738	9.14769	25.1847	3.1e-05	25.0791	-1.624	0.144	9.14929	9.14929
739	9.14785	25.1847	3.2e-05	25.0791	-1.6238	0.144	9.14849	9.14849
740	9.14796	25.1848	3.2e-05	25.079	-1.6236	0.144	9.14855	9.14855
741	9.14803	25.1849	2.8e-05	25.079	-1.6235	0.144	9.14958	9.14958
742	9.14825	25.185	2.9e-05	25.0791	-1.6234	0.145	9.15003	9.15003
743	9.14858	25.1851	3.2e-05	25.0791	-1.6232	0.145	9.14995	9.14995
744	9.14882	25.1851	3.3e-05	25.0792	-1.623	0.145	9.15013	9.15013
745	9.14892	25.1851	3.4e-05	25.0792	-1.6228	0.145	9.15023	9.15023
746	9.14913	25.1851	3.2e-05	25.0792	-1.6226	0.145	9.1495	9.1495
747	9.14932	25.1851	3.3e-05	25.0791	-1.6222	0.145	9.14844	9.14844
748	9.14938	25.1851	3.3e-05	25.079	-1.6218	0.145	9.14782	9.14782
749	9.1493	25.1851	3e-05	25.079	-1.6216	0.145	9.14729	9.14729
750	9.14915	25.1852	2.8e-05	25.079	-1.6213	0.145	9.14697	9.14697
751	9.14896	25.1852	3e-05	25.079	-1.621	0.145	9.14674	9.14674
752	9.14872	25.1852	2.8e-05	25.079	-1.6208	0.146	9.14699	9.14699
753	9.14847	25.1853	2.5e-05	25.079	-1.6205	0.146	9.14777	9.14777
754	9.14846	25.1853	2.8e-05	25.079	-1.6202	0.146	9.14808	9.14808
755	9.1484	25.1854	2.4e-05	25.079	-1.62	0.146	9.14781	9.14781
756	9.14839	25.1854	2.3e-05	25.0791	-1.6199	0.146	9.14776	9.14776
757	9.14838	25.1854	2.3e-05	25.0791	-1.6197	0.147	9.14794	9.14794
758	9.14831	25.1855	2.3e-05	25.0791	-1.6194	0.147	9.14773	9.14773
759	9.14837	25.1856	2.3e-05	25.0791	-1.6191	0.147	9.14842	9.14842
760	9.14864	25.1857	2.6e-05	25.0791	-1.6189	0.147	9.1501	9.1501
761	9.14866	25.1857	2.5e-05	25.0791	-1.6186	0.147	9.15212	9.15212
762	9.14904	25.1857	2.3e-05	25.0791	-1.6184	0.147	9.15322	9.15322
763	9.14908	25.1858	2.1e-05	25.079	-1.6182	0.147	9.15432	9.15432
764	9.14923	25.1858	2.2e-05	25.0791	-1.6181	0.147	9.15498	9.15498
765	9.14971	25.1859	2.3e-05	25.0791	-1.618	0.148	9.15429	9.15429
766	9.15001	25.186	2.2e-05	25.0791	-1.6177	0.148	9.15304	9.15304
767	9.15051	25.1861	2.4e-05	25.0791	-1.6176	0.148	9.15227	9.15227
768	9.15102	25.1861	2.5e-05	25.0791	-1.6175	0.148	9.15162	9.15162
769	9.15138	25.1861	2.5e-05	25.0791	-1.6174	0.148	9.15058	9.15058
770	9.15184	25.1861	2.1e-05	25.0791	-1.6173	0.148	9.14973	9.14973
771	9.15166	25.1861	2.4e-05	25.0791	-1.6172	0.149	9.1489	9.1489
772	9.1515	25.1861	2.6e-05	25.079	-1.6171	0.149	9.14865	9.14865
773	9.15106	25.1861	3e-05	25.079	-1.617	0.149	9.14722	9.14722
774	9.15143	25.1862	2.8e-05	25.0791	-1.6169	0.149	9.144	9.144
775	9.15174	25.1863	3.2e-05	25.0792	-1.6167	0.149	9.13813	9.13813
776	9.15148	25.1862	3.4e-05	25.0792	-1.6165	0.149	9.12807	9.12807
777	9.1505	25.1863	3.7e-05	25.0792	-1.6163	0.149	9.11536	9.11536
778	9.14946	25.1863	3.7e-05	25.0793	-1.6161	0.149	9.10186	9.10186
779	9.14884	25.1865	4e-05	25.0793	-1.616	0.149	9.08955	9.08955
780	9.14725	25.1864	4.2e-05	25.0792	-1.6159	0.149	9.08053	9.08053
@9	2.0001	4	780.076
781	9.1471	25.1865	4.2e-05	25.0792	-1.6158	0.149	9.07558	9.07558
782	9.14875	25.1865	3.5e-05	25.0791	-1.6157	0.149	9.07183	9.07183
783	9.14445	25.1865	3.3e-05	25.0791	-1.6154	0.15	9.07065	9.07065
784	9.13292	25.1864	3.1e-05	25.0791	-1.6152	0.15	9.0717	9.0717
785	9.11696	25.1865	3.1e-05	25.0791	-1.615	0.15	9.07379	9.07379
786	9.09669	25.1865	3e-05	25.0792	-1.6148	0.15	9.0777	9.0777
787	9.08586	25.1866	3.3e-05	25.0793	-1.6147	0.15	9.0844	9.0844
788	9.07701	25.1866	3.4e-05	25.0793	-1.6145	0.15	9.09154	9.09154
789	9.0719	25.1867	3.6e-05	25.0793	-1.6144	0.15	9.09812	9.09812
790	9.07135	25.1868	3.5e-05	25.0793	-1.6142	0.151	9.1037	9.1037
791	9.07043	25.1868	3.4e-05	25.0793	-1.614	0.151	9.10817	9.10817
792	9.07002	25.1868	3.1e-05	25.0793	-1.6138	0.151	9.11124	9.11124
793	9.07174	25.1868	3.2e-05	25.0793	-1.6136	0.151	9.11438	9.11438
794	9.0767	25.1868	3.1e-05	25.0792	-1.6134	0.151	9.11787	9.11787
795	9.08238	25.1869	3.1e-05	25.0791	-1.6132	0.151	9.12166	9.12166
796	9.09142	25.1869	3.1e-05	25.0792	-1.613	0.151	9.12549	9.12549
797	9.10048	25.1871	3.5e-05	25.0791	-1.6127	0.151	9.1299	9.1299
798	9.10688	25.1871	3.3e-05	25.0791	-1.6125	0.152	9.13249	9.13249
799	9.10928	25.1871	3.2e-05	25.0792	-1.6121	0.152	9.13434	9.13434
800	9.11129	25.1871	3.3e-05	25.0792	-1.6119	0.152	9.13583	9.13583
801	9.11383	25.1871	3.7e-05	25.0792	-1.6118	0.152	9.13657	9.13657
802	9.11613	25.1871	3.5e-05	25.0792	-1.6117	0.152	9.13615	9.13615
803	9.12238	25.1871	3.8e-05	25.0792	-1.6116	0.152	9.1368	9.1368
804	9.12666	25.1872	3.9e-05	25.0792	-1.6116	0.152	9.13768	9.13768
805	9.12957	25.1872	4e-05	25.0792	-1.6115	0.152	9.13848	9.13848
806	9.13301	25.1873	4.2e-05	25.0793	-1.6113	0.152	9.13979	9.13979
807	9.13415	25.1875	4.5e-05	25.0794	-1.6111	0.152	9.14172	9.14172
808	9.13478	25.1875	4.5e-05	25.0793	-1.6108	0.153	9.14318	9.14318
809	9.13544	25.1875	4.7e-05	25.0793	-1.6106	0.153	9.14436	9.14436
810	9.1364	25.1876	4.5e-05	25.0793	-1.6104	0.153	9.14503	9.14503
811	9.13762	25.1875	4.1e-05	25.0792	-1.6102	0.153	9.14528	9.14528
812	9.13868	25.1875	4e-05	25.0792	-1.61	0.153	9.14424	9.14424
813	9.13947	25.1876	4.1e-05	25.0793	-1.6099	0.153	9.14372	9.14372
814	9.14003	25.1876	4.3e-05	25.0793	-1.6098	0.153	9.14323	9.14323
815	9.14069	25.1878	4.5e-05	25.0794	-1.6096	0.153	9.14289	9.14289
816	9.14127	25.1878	4.7e-05	25.0794	-1.6094	0.153	9.14258	9.14258
817	9.14173	25.1878	4.8e-05	25.0794	-1.6092	0.153	9.1434	9.1434
818	9.14188	25.1879	4.7e-05	25.0794	-1.6089	0.153	9.14311	9.14311
819	9.14239	25.1879	4.7e-05	25.0794	-1.6086	0.154	9.14195	9.14195
820	9.14319	25.1878	4.9e-05	25.0793	-1.6084	0.154	9.14132	9.14132
821	9.14327	25.1879	4.9e-05	25.0793	-1.6082	0.154	9.14101	9.14101
822	9.14279	25.1878	4.5e-05	25.0793	-1.608	0.154	9.14071	9.14071
823	9.14271	25.1878	4.1e-05	25.0793	-1.6079	0.154	9.14102	9.14102
824	9.14277	25.1879	4.1e-05	25.0793	-1.6077	0.154	9.14165	9.14165
825	9.14292	25.1879	3.8e-05	25.0793	-1.6076	0.154	9.1409	9.1409
826	9.14273	25.188	3.7e-05	25.0793	-1.6074	0.155	9.13913	9.13913
827	9.14229	25.1881	3.9e-05	25.0794	-1.6073	0.155	9.13787	9.13787
828	9.14205	25.1882	4.4e-05	25.0794	-1.6071	0.155	9.13639	9.13639
829	9.14198	25.1882	4.2e-05	25.0794	-1.607	0.155	9.13645	9.13645
830	9.14172	25.1882	4.4e-05	25.0794	-1.6068	0.155	9.138	9.138
831	9.14122	25.1882	4.6e-05	25.0794	-1.6067	0.155	9.14039	9.14039
832	9.14171	25.1882	4.3e-05	25.0794	-1.6066	0.155	9.14286	9.14286
833	9.14259	25.1882	4.1e-05	25.0793	-1.6066	0.155	9.14484	9.14484
834	9.14116	25.1882	4e-05	25.0794	-1.6064	0.155	9.14492	9.14492
835	9.13633	25.1884	3.9e-05	25.0795	-1.6062	0.155	9.1456	9.1456
836	9.13552	25.1884	3.8e-05	25.0794	-1.606	0.156	9.14652	9.14652
837	9.13711	25.1884	3.9e-05	25.0795	-1.6059	0.156	9.14567	9.14567
838	9.13908	25.1884	3.8e-05	25.0794	-1.6057	0.156	9.14629	9.14629
839	9.14056	25.1884	3.7e-05	25.0794	-1.6054	0.156	9.14795	9.14795
840	9.14169	25.1884	3.5e-05	25.0793	-1.6052	0.156	9.14841	9.14841
841	9.14256	25.1885	3.3e-05	25.0793	-1.6049	0.156	9.14796	9.14796
842	9.1433	25.1885	3.3e-05	25.0792	-1.6046	0.156	9.14862	9.14862
843	9.14419	25.1886	3.3e-05	25.0792	-1.6045	0.157	9.14849	9.14849
844	9.14479	25.1887	3.2e-05	25.0793	-1.6044	0.157	9.14841	9.14841
845	9.14522	25.1887	3e-05	25.0793	-1.6043	0.157	9.14896	9.14896
846	9.14591	25.1887	2.8e-05	25.0793	-1.6042	0.157	9.15004	9.15004
847	9.14676	25.1888	2.9e-05	25.0793	-1.604	0.157	9.15043	9.15043
848	9.14763	25.1888	3e-05	25.0793	-1.6038	0.158	9.15059	9.15059
849	9.14811	25.1888	2.8e-05	25.0792	-1.6035	0.158	9.15104	9.15104
850	9.14837	25.1889	3e-05	25.0793	-1.6034	0.158	9.15071	9.15071
851	9.14861	25.189	3.3e-05	25.0793	-1.6033	0.158	9.15033	9.15033
852	9.14871	25.189	3e-05	25.0793	-1.6032	0.158	9.15046	9.15046
853	9.14899	25.1891	2.8e-05	25.0794	-1.6031	0.158	9.15148	9.15148
854	9.14959	25.1891	3e-05	25.0794	-1.6029	0.158	9.1518	9.1518
855	9.15005	25.1891	2.8e-05	25.0794	-1.6027	0.158	9.15299	9.15299
856	9.1504	25.1892	2.8e-05	25.0794	-1.6024	0.158	9.15377	9.15377
857	9.15074	25.1892	2.9e-05	25.0794	-1.6022	0.158	9.1542	9.1542
858	9.15095	25.1892	3.2e-05	25.0793	-1.602	0.158	9.15328	9.15328
859	9.15096	25.1893	3.3e-05	25.0793	-1.6019	0.159	9.15257	9.15257
860	9.15107	25.1893	3.6e-05	25.0793	-1.6017	0.159	9.15172	9.15172
861	9.15138	25.1893	3.4e-05	25.0793	-1.6015	0.159	9.15166	9.15166
862	9.1517	25.1894	3.3e-05	25.0793	-1.6013	0.159	9.15116	9.15116
863	9.15192	25.1894	3.1e-05	25.0793	-1.601	0.159	9.1502	9.1502
864	9.15194	25.1894	2.6e-05	25.0793	-1.6009	0.159	9.14631	9.14631
865	9.15223	25.1894	2.4e-05	25.0793	-1.6007	0.16	9.13851	9.13851
866	9.15249	25.1895	2.8e-05	25.0793	-1.6007	0.16	9.12802	9.12802
867	9.15286	25.1895	3.5e-05	25.0794	-1.6007	0.16	9.11574	9.11574
868	9.15249	25.1895	3.6e-05	25.0793	-1.6007	0.16	9.10361	9.10361
869	9.15159	25.1896	4.3e-05	25.0794	-1.6006	0.16	9.09362	9.09362
870	9.15199	25.1896	4.8e-05	25.0794	-1.6005	0.16	9.08756	9.08756
@10	2.0001	4	870.073
871	9.15307	25.1898	4.9e-05	25.0794	-1.6004	0.16	9.08442	9.08442
872	9.15024	25.1898	5e-05	25.0794	-1.6002	0.16	9.08386	9.08386
873	9.14472	25.1899	5.4e-05	25.0794	-1.6001	0.16	9.08507	9.08507
874	9.13079	25.1899	5.2e-05	25.0794	-1.5999	0.16	9.08783	9.08783
875	9.1129	25.1899	5e-05	25.0794	-1.5997	0.16	9.09146	9.09146
876	9.10121	25.1899	4.7e-05	25.0794	-1.5995	0.16	9.09559	9.09559
877	9.08904	25.19	4.3e-05	25.0795	-1.5993	0.161	9.10059	9.10059
878	9.08436	25.1901	3.8e-05	25.0795	-1.5992	0.161	9.10517	9.10517
879	9.08221	25.1901	3.7e-05	25.0795	-1.599	0.161	9.10944	9.10944
880	9.08356	25.1901	3.5e-05	25.0795	-1.5989	0.161	9.11313	9.11313
881	9.08504	25.1901	3.6e-05	25.0794	-1.5988	0.161	9.11622	9.11622
882	9.08716	25.1901	3.6e-05	25.0793	-1.5986	0.161	9.11875	9.11875
883	9.09002	25.1901	3.7e-05	25.0792	-1.5985	0.161	9.12123	9.12123
884	9.09465	25.1901	3.8e-05	25.0792	-1.5985	0.161	9.12365	9.12365
885	9.10063	25.1902	3.5e-05	25.0792	-1.5984	0.161	9.1259	9.1259
886	9.10608	25.1902	3.5e-05	25.0792	-1.5984	0.162	9.12861	9.12861
887	9.11065	25.1904	3.5e-05	25.0794	-1.5984	0.162	9.13158	9.13158
888	9.11394	25.1904	3.6e-05	25.0794	-1.5983	0.162	9.13419	9.13419
889	9.1165	25.1905	3.5e-05	25.0793	-1.5982	0.162	9.13574	9.13574
890	9.11885	25.1907	3.9e-05	25.0794	-1.5981	0.162	9.13617	9.13617
891	9.12115	25.1906	3.8e-05	25.0794	-1.5979	0.162	9.13488	9.13488
892	9.12376	25.1906	3.7e-05	25.0794	-1.5977	0.162	9.13286	9.13286
893	9.12633	25.1907	3.8e-05	25.0793	-1.5976	0.162	9.13212	9.13212
894	9.12869	25.1906	3.7e-05	25.0792	-1.5974	0.163	9.13297	9.13297
895	9.13133	25.1905	3.6e-05	25.0791	-1.5973	0.163	9.13514	9.13514
896	9.13488	25.1906	3.5e-05	25.0791	-1.5971	0.163	9.13831	9.13831
897	9.13638	25.1906	3.4e-05	25.079	-1.597	0.163	9.14238	9.14238
898	9.13506	25.1906	3.4e-05	25.0791	-1.5968	0.163	9.14483	9.14483
899	9.13437	25.1907	3.5e-05	25.0792	-1.5966	0.163	9.14645	9.14645
900	9.13304	25.1908	3.5e-05	25.0792	-1.5965	0.163	9.14758	9.14758
901	9.13062	25.1908	3.6e-05	25.0792	-1.5964	0.163	9.14852	9.14852
902	9.1295	25.1909	3.4e-05	25.0792	-1.5964	0.164	9.14948	9.14948
903	9.13494	25.1909	2.8e-05	25.0792	-1.5964	0.164	9.15042	9.15042
904	9.13974	25.1909	2.8e-05	25.0791	-1.5963	0.164	9.15108	9.15108
905	9.14326	25.1909	2.9e-05	25.0792	-1.5963	0.164	9.15113	9.15113
906	9.14528	25.1911	2.9e-05	25.0793	-1.5961	0.164	9.15197	9.15197
907	9.14618	25.191	2.9e-05	25.0792	-1.596	0.164	9.15223	9.15223
908	9.14725	25.1911	3.3e-05	25.0793	-1.5959	0.164	9.15325	9.15325
909	9.1482	25.1913	3.6e-05	25.0794	-1.5957	0.164	9.15486	9.15486
910	9.14868	25.1914	3.7e-05	25.0795	-1.5956	0.165	9.15623	9.15623
911	9.14963	25.1915	3.9e-05	25.0795	-1.5956	0.165	9.15749	9.15749
912	9.15067	25.1916	4.4e-05	25.0797	-1.5954	0.165	9.15766	9.15766
913	9.15163	25.1917	4.6e-05	25.0797	-1.5953	0.165	9.15738	9.15738
914	9.15258	25.1916	4.3e-05	25.0796	-1.5952	0.165	9.15664	9.15664
915	9.15334	25.1916	4.1e-05	25.0795	-1.595	0.165	9.15672	9.15672
916	9.15427	25.1915	3.8e-05	25.0794	-1.5949	0.165	9.15607	9.15607
917	9.15485	25.1914	3.2e-05	25.0793	-1.5948	0.165	9.15591	9.15591
918	9.15501	25.1914	3.1e-05	25.0793	-1.5947	0.165	9.15573	9.15573
919	9.15518	25.1914	3.4e-05	25.0793	-1.5946	0.165	9.15604	9.15604
920	9.1552	25.1914	3.2e-05	25.0792	-1.5945	0.165	9.15572	9.15572
921	9.15529	25.1914	2.8e-05	25.0793	-1.5945	0.166	9.15532	9.15532
922	9.15531	25.1916	3e-05	25.0793	-1.5943	0.166	9.15501	9.15501
923	9.15536	25.1915	2.6e-05	25.0793	-1.5942	0.166	9.15477	9.15477
924	9.15521	25.1916	2.3e-05	25.0793	-1.594	0.166	9.15327	9.15327
925	9.15523	25.1916	2.7e-05	25.0793	-1.5938	0.166	9.15238	9.15238
926	9.15527	25.1916	3e-05	25.0793	-1.5937	0.166	9.1523	9.1523
927	9.15533	25.1916	3e-05	25.0793	-1.5935	0.166	9.15304	9.15304
928	9.15538	25.1917	3.3e-05	25.0793	-1.5934	0.166	9.15347	9.15347
929	9.15519	25.1917	3e-05	25.0793	-1.5931	0.166	9.15413	9.15413
930	9.15492	25.1917	2.9e-05	25.0794	-1.5929	0.166	9.15442	9.15442
931	9.15459	25.1918	2.8e-05	25.0794	-1.5928	0.167	9.15376	9.15376
932	9.1544	25.1918	3.1e-05	25.0794	-1.5927	0.167	9.15248	9.15248
933	9.15416	25.1919	3.3e-05	25.0794	-1.5926	0.167	9.1514	9.1514
934	9.15395	25.192	3.5e-05	25.0794	-1.5926	0.167	9.15138	9.15138
935	9.15359	25.1921	3.6e-05	25.0794	-1.5926	0.167	9.1519	9.1519
936	9.15321	25.1921	3.8e-05	25.0794	-1.5926	0.167	9.15328	9.15328
937	9.15282	25.1922	3.7e-05	25.0794	-1.5925	0.167	9.15515	9.15515
938	9.15282	25.1922	3.7e-05	25.0794	-1.5924	0.167	9.15622	9.15622
939	9.153	25.1923	3.7e-05	25.0794	-1.5923	0.167	9.15622	9.15622
940	9.15363	25.1924	3.9e-05	25.0794	-1.5922	0.167	9.15577	9.15577
941	9.15372	25.1925	3.7e-05	25.0795	-1.5921	0.167	9.15479	9.15479
942	9.15411	25.1925	3.6e-05	25.0794	-1.592	0.167	9.1527	9.1527
943	9.15413	25.1924	3.3e-05	25.0794	-1.5917	0.168	9.15164	9.15164
944	9.15387	25.1924	3.2e-05	25.0793	-1.5915	0.168	9.15126	9.15126
945	9.15418	25.1924	2.8e-05	25.0793	-1.5914	0.168	9.15132	9.15132
946	9.15393	25.1925	2.9e-05	25.0793	-1.5912	0.168	9.15124	9.15124
947	9.15384	25.1926	2.4e-05	25.0793	-1.5911	0.169	9.15165	9.15165
948	9.15432	25.1928	2.3e-05	25.0794	-1.5911	0.169	9.1524	9.1524
949	9.15382	25.1928	2.4e-05	25.0794	-1.591	0.169	9.15269	9.15269
950	9.15357	25.1928	2.2e-05	25.0794	-1.5909	0.169	9.15227	9.15227
951	9.15342	25.1927	1.9e-05	25.0793	-1.5909	0.17	9.15196	9.15196
952	9.15328	25.1928	2.5e-05	25.0793	-1.5909	0.169	9.15239	9.15239
953	9.15307	25.1927	2.7e-05	25.0793	-1.5908	0.17	9.15072	9.15072
954	9.15258	25.1927	2.8e-05	25.0793	-1.5907	0.17	9.14812	9.14812
955	9.15186	25.1929	3.2e-05	25.0794	-1.5906	0.17	9.14399	9.14399
956	9.15169	25.193	3.5e-05	25.0795	-1.5905	0.17	9.13526	9.13526
957	9.15183	25.1931	3.9e-05	25.0796	-1.5903	0.17	9.12389	9.12389
958	9.15209	25.1932	4.3e-05	25.0796	-1.5903	0.17	9.11293	9.11293
959	9.15195	25.1932	4.4e-05	25.0795	-1.5903	0.17	9.10319	9.10319
960	9.15137	25.1932	5e-05	25.0795	-1.5902	0.17	9.095	9.095
@11	2.0001	4	960.055
961	9.15136	25.1932	4.9e-05	25.0794	-1.5901	0.17	9.09169	9.09169
962	9.15235	25.1932	4.2e-05	25.0794	-1.59	0.17	9.09107	9.09107
963	9.14582	25.1932	3.9e-05	25.0793	-1.5898	0.17	9.09256	9.09256
964	9.13949	25.1932	3.8e-05	25.0794	-1.5896	0.17	9.09469	9.09469
965	9.12963	25.1933	3.4e-05	25.0794	-1.5894	0.171	9.09864	9.09864
966	9.1076	25.1933	3.9e-05	25.0794	-1.5893	0.17	9.104	9.104
967	9.09689	25.1933	4.1e-05	25.0793	-1.5891	0.17	9.10945	9.10945
968	9.09139	25.1933	3.9e-05	25.0792	-1.5891	0.17	9.11419	9.11419
969	9.09041	25.1933	3.8e-05	25.0792	-1.5891	0.171	9.11954	9.11954
970	9.0909	25.1933	3.7e-05	25.0792	-1.589	0.171	9.12387	9.12387
971	9.09151	25.1933	3.3e-05	25.0792	-1.589	0.171	9.12657	9.12657
972	9.09441	25.1934	3.7e-05	25.0793	-1.589	0.171	9.12997	9.12997
973	9.0981	25.1935	3.8e-05	25.0794	-1.5889	0.171	9.13293	9.13293
974	9.10145	25.1934	3.9e-05	25.0793	-1.5888	0.171	9.13489	9.13489
975	9.10868	25.1934	3.9e-05	25.0793	-1.5887	0.172	9.1364	9.1364
976	9.11752	25.1934	3.5e-05	25.0792	-1.5887	0.172	9.13859	9.13859
977	9.12077	25.1934	3.2e-05	25.0792	-1.5886	0.172	9.14014	9.14014
978	9.12363	25.1935	2.9e-05	25.0792	-1.5884	0.172	9.14223	9.14223
979	9.12673	25.1936	3.3e-05	25.0792	-1.5883	0.172	9.14427	9.14427
980	9.12999	25.1937	3.7e-05	25.0793	-1.5881	0.172	9.1465	9.1465
981	9.13253	25.1937	4e-05	25.0792	-1.588	0.172	9.14782	9.14782
982	9.13411	25.1938	4.1e-05	25.0793	-1.5879	0.172	9.14916	9.14916
983	9.13641	25.1939	4.2e-05	25.0794	-1.5878	0.172	9.15077	9.15077
984	9.1387	25.1939	4.2e-05	25.0794	-1.5877	0.172	9.15107	9.15107
985	9.14068	25.1939	3.7e-05	25.0793	-1.5876	0.173	9.15174	9.15174
986	9.14221	25.194	3.6e-05	25.0794	-1.5875	0.173	9.15184	9.15184
987	9.14409	25.194	3.6e-05	25.0793	-1.5874	0.173	9.15192	9.15192
988	9.14554	25.194	3.8e-05	25.0793	-1.5873	0.173	9.1511	9.1511
989	9.14714	25.194	3.6e-05	25.0793	-1.5872	0.173	9.15115	9.15115
990	9.14782	25.1942	3.9e-05	25.0794	-1.5871	0.173	9.15151	9.15151
991	9.14859	25.1942	3.7e-05	25.0793	-1.587	0.173	9.15204	9.15204
992	9.14942	25.1942	3.7e-05	25.0793	-1.5869	0.173	9.15132	9.15132
993	9.14976	25.1941	3.7e-05	25.0791	-1.5868	0.173	9.15092	9.15092
994	9.15019	25.1942	3.8e-05	25.0792	-1.5867	0.173	9.15043	9.15043
995	9.15057	25.1941	3.9e-05	25.0792	-1.5867	0.173	9.14832	9.14832
996	9.15023	25.1943	4.1e-05	25.0793	-1.5867	0.174	9.14627	9.14627
997	9.14949	25.1943	3.9e-05	25.0793	-1.5867	0.174	9.14497	9.14497
998	9.14931	25.1944	3.7e-05	25.0794	-1.5867	0.174	9.14472	9.14472
999	9.14945	25.1944	3.4e-05	25.0793	-1.5866	0.174	9.14556	9.14556
1000	9.14951	25.1945	3.1e-05	25.0794	-1.5865	0.174	9.14741	9.14741
1001	9.14914	25.1945	2.9e-05	25.0793	-1.5863	0.174	9.14976	9.14976
1002	9.14877	25.1945	3.4e-05	25.0792	-1.5861	0.174	9.1515	9.1515
1003	9.14839	25.1945	3.4e-05	25.0792	-1.586	0.174	9.15231	9.15231
1004	9.14779	25.1945	3.6e-05	25.0793	-1.5859	0.174	9.1517	9.1517
1005	9.14691	25.1945	3.3e-05	25.0792	-1.5857	0.174	9.14984	9.14984
1006	9.14589	25.1945	3.3e-05	25.0792	-1.5856	0.174	9.14789	9.14789
1007	9.14523	25.1945	2.8e-05	25.0792	-1.5855	0.175	9.14634	9.14634
1008	9.1476	25.1945	2.7e-05	25.0792	-1.5852	0.175	9.14589	9.14589
1009	9.15021	25.1946	2.8e-05	25.0792	-1.5851	0.175	9.14529	9.14529
1010	9.15093	25.1947	3.3e-05	25.0793	-1.5851	0.175	9.14628	9.14628
1011	9.15025	25.1948	3.2e-05	25.0793	-1.585	0.175	9.1476	9.1476
1012	9.14911	25.1949	3.6e-05	25.0794	-1.5849	0.175	9.14846	9.14846
1013	9.14908	25.195	3.7e-05	25.0795	-1.585	0.175	9.14765	9.14765
1014	9.14821	25.195	3.8e-05	25.0795	-1.5849	0.175	9.1492	9.1492
1015	9.14802	25.195	3.4e-05	25.0795	-1.5848	0.175	9.15039	9.15039
1016	9.14807	25.195	3.7e-05	25.0795	-1.5848	0.176	9.15113	9.15113
1017	9.14806	25.195	3.6e-05	25.0794	-1.5848	0.176	9.15227	9.15227
1018	9.14863	25.1949	3.4e-05	25.0793	-1.5847	0.176	9.15358	9.15358
1019	9.14921	25.1949	3.5e-05	25.0792	-1.5847	0.176	9.15251	9.15251
1020	9.14896	25.195	3.5e-05	25.0792	-1.5846	0.176	9.15201	9.15201
1021	9.14888	25.195	3.3e-05	25.0792	-1.5846	0.176	9.15227	9.15227
1022	9.14984	25.195	3e-05	25.0792	-1.5844	0.176	9.15224	9.15224
1023	9.15054	25.1952	3e-05	25.0793	-1.5842	0.176	9.15198	9.15198
1024	9.15137	25.1952	2.8e-05	25.0793	-1.5841	0.177	9.15253	9.15253
1025	9.15114	25.1953	2.9e-05	25.0793	-1.584	0.177	9.15254	9.15254
1026	9.15155	25.1953	2.9e-05	25.0793	-1.5839	0.177	9.1521	9.1521
1027	9.15168	25.1955	3.4e-05	25.0794	-1.5839	0.177	9.15237	9.15237
1028	9.15164	25.1955	3.2e-05	25.0793	-1.5839	0.177	9.15228	9.15228
1029	9.15187	25.1955	3.2e-05	25.0793	-1.5839	0.177	9.15227	9.15227
1030	9.15244	25.1955	3e-05	25.0793	-1.5839	0.177	9.15172	9.15172
1031	9.1527	25.1956	3.4e-05	25.0793	-1.5838	0.177	9.15095	9.15095
1032	9.15239	25.1955	3e-05	25.0793	-1.5836	0.178	9.1499	9.1499
1033	9.15207	25.1955	3.1e-05	25.0793	-1.5835	0.178	9.15065	9.15065
1034	9.15198	25.1956	2.9e-05	25.0794	-1.5832	0.178	9.15135	9.15135
1035	9.15187	25.1957	3e-05	25.0794	-1.583	0.178	9.15149	9.15149
1036	9.15182	25.1958	2.6e-05	25.0794	-1.5829	0.179	9.15162	9.15162
1037	9.15166	25.1957	2.6e-05	25.0793	-1.5828	0.179	9.1516	9.1516
1038	9.15184	25.1958	3.1e-05	25.0794	-1.5827	0.179	9.15074	9.15074
1039	9.15162	25.1957	3.8e-05	25.0793	-1.5827	0.179	9.14951	9.14951
1040	9.15137	25.1957	4e-05	25.0793	-1.5828	0.178	9.14995	9.14995
1041	9.15114	25.1958	4.2e-05	25.0792	-1.5827	0.178	9.15044	9.15044
1042	9.15112	25.1959	4.4e-05	25.0793	-1.5826	0.178	9.15151	9.15151
1043	9.15104	25.1959	4.5e-05	25.0792	-1.5825	0.178	9.15069	9.15069
1044	9.15102	25.196	4.3e-05	25.0793	-1.5824	0.178	9.14888	9.14888
1045	9.15073	25.1961	4.4e-05	25.0792	-1.5822	0.178	9.14429	9.14429
1046	9.15087	25.1961	4.7e-05	25.0792	-1.5821	0.178	9.13667	9.13667
1047	9.15111	25.1961	5e-05	25.0793	-1.582	0.178	9.12584	9.12584
1048	9.15049	25.1962	4.7e-05	25.0793	-1.5819	0.179	9.11618	9.11618
1049	9.15057	25.1962	4.5e-05	25.0793	-1.5818	0.179	9.10719	9.10719
1050	9.15112	25.1963	4.5e-05	25.0793	-1.5817	0.179	9.10063	9.10063
@12	2.0001	4	1050.04
1051	9.15271	25.1965	4.3e-05	25.0794	-1.5816	0.179	9.09717	9.09717
1052	9.15439	25.1964	4.1e-05	25.0793	-1.5816	0.179	9.09734	9.09734
1053	9.14606	25.1964	4.2e-05	25.0793	-1.5816	0.179	9.0995	9.0995
1054	9.13873	25.1964	4.1e-05	25.0793	-1.5816	0.18	9.1026	9.1026
1055	9.12924	25.1964	3.7e-05	25.0793	-1.5815	0.18	9.1051	9.1051
1056	9.11426	25.1963	3.3e-05	25.0792	-1.5814	0.18	9.10893	9.10893
1057	9.10096	25.1964	3e-05	25.0793	-1.5813	0.18	9.11256	9.11256
1058	9.09714	25.1965	2.9e-05	25.0793	-1.5812	0.181	9.11498	9.11498
1059	9.09586	25.1966	3e-05	25.0793	-1.5812	0.181	9.11756	9.11756
1060	9.09612	25.1967	3.6e-05	25.0794	-1.5811	0.18	9.12152	9.12152
1061	9.09693	25.1967	4e-05	25.0793	-1.581	0.18	9.12545	9.12545
1062	9.10173	25.1968	3.9e-05	25.0793	-1.5809	0.18	9.12812	9.12812
1063	9.10815	25.1969	3.9e-05	25.0793	-1.5808	0.18	9.13184	9.13184
1064	9.10923	25.1969	3.8e-05	25.0793	-1.5808	0.18	9.13582	9.13582
1065	9.1103	25.1969	3.4e-05	25.0793	-1.5808	0.181	9.13864	9.13864
1066	9.11607	25.197	3.1e-05	25.0793	-1.5809	0.181	9.14107	9.14107
1067	9.11917	25.197	3.1e-05	25.0793	-1.5809	0.181	9.14369	9.14369
1068	9.12072	25.1971	3.4e-05	25.0794	-1.5808	0.181	9.14607	9.14607
1069	9.12252	25.1971	3.2e-05	25.0793	-1.5807	0.181	9.14796	9.14796
1070	9.12862	25.1971	3.3e-05	25.0793	-1.5805	0.181	9.15015	9.15015
1071	9.13413	25.1971	3.6e-05	25.0793	-1.5803	0.181	9.15105	9.15105
1072	9.13603	25.1972	3.9e-05	25.0793	-1.5801	0.181	9.15268	9.15268
1073	9.13852	25.1972	3.8e-05	25.0793	-1.58	0.181	9.15449	9.15449
1074	9.14115	25.1973	3.9e-05	25.0793	-1.5799	0.181	9.15546	9.15546
1075	9.14358	25.1974	4e-05	25.0794	-1.5799	0.182	9.15535	9.15535
1076	9.14573	25.1974	4e-05	25.0794	-1.5799	0.182	9.15499	9.15499
1077	9.14729	25.1974	3.9e-05	25.0794	-1.5799	0.182	9.15444	9.15444
1078	9.14909	25.1974	3.8e-05	25.0793	-1.5799	0.182	9.15326	9.15326
1079	9.15021	25.1975	3.9e-05	25.0794	-1.5801	0.182	9.15336	9.15336
1080	9.15057	25.1975	3.9e-05	25.0794	-1.5801	0.182	9.154	9.154
1081	9.15188	25.1975	3.7e-05	25.0793	-1.5801	0.182	9.15515	9.15515
1082	9.15267	25.1975	3.3e-05	25.0792	-1.58	0.182	9.15606	9.15606
1083	9.15358	25.1975	3e-05	25.0792	-1.58	0.183	9.15615	9.15615
1084	9.15401	25.1975	2.9e-05	25.0792	-1.5798	0.183	9.15533	9.15533
1085	9.15446	25.1975	2.6e-05	25.0791	-1.5797	0.183	9.1543	9.1543
1086	9.15491	25.1976	2.5e-05	25.0791	-1.5795	0.183	9.15372	9.15372
1087	9.1551	25.1976	2.5e-05	25.0791	-1.5795	0.183	9.15351	9.15351
1088	9.15495	25.1976	2.9e-05	25.0791	-1.5794	0.183	9.1536	9.1536
1089	9.15464	25.1976	3.3e-05	25.0791	-1.5793	0.183	9.15442	9.15442
1090	9.15471	25.1977	4e-05	25.0792	-1.5793	0.183	9.15561	9.15561
1091	9.15493	25.1977	4.2e-05	25.0792	-1.5792	0.183	9.15564	9.15564
1092	9.15479	25.1978	4.7e-05	25.0793	-1.5792	0.183	9.15571	9.15571
1093	9.15452	25.1979	4.8e-05	25.0794	-1.5791	0.183	9.15575	9.15575
1094	9.1546	25.1979	3.9e-05	25.0793	-1.5789	0.183	9.15513	9.15513
1095	9.15467	25.1979	3.2e-05	25.0793	-1.5788	0.184	9.15452	9.15452
1096	9.155	25.198	3.2e-05	25.0793	-1.5787	0.184	9.15448	9.15448
1097	9.15503	25.198	3.2e-05	25.0793	-1.5786	0.184	9.15375	9.15375
1098	9.1548	25.198	2.6e-05	25.0792	-1.5786	0.184	9.15313	9.15313
1099	9.15463	25.198	2.9e-05	25.0792	-1.5786	0.184	9.15376	9.15376
1100	9.15467	25.198	2.8e-05	25.0792	-1.5786	0.184	9.15396	9.15396
1101	9.15449	25.1979	2.4e-05	25.0792	-1.5786	0.184	9.15396	9.15396
1102	9.15436	25.198	2.2e-05	25.0793	-1.5786	0.185	9.15406	9.15406
1103	9.15419	25.198	2.1e-05	25.0793	-1.5786	0.185	9.15413	9.15413
1104	9.15413	25.1981	2.3e-05	25.0793	-1.5786	0.185	9.15329	9.15329
1105	9.15422	25.1981	2.5e-05	25.0793	-1.5785	0.185	9.15301	9.15301
1106	9.15424	25.1981	2.3e-05	25.0792	-1.5784	0.185	9.15266	9.15266
1107	9.15415	25.1981	2.1e-05	25.0792	-1.5784	0.185	9.15241	9.15241
1108	9.15387	25.1981	2.1e-05	25.0792	-1.5784	0.185	9.1528	9.1528
1109	9.15369	25.1982	1.8e-05	25.0792	-1.5783	0.185	9.15251	9.15251
1110	9.15357	25.1982	2e-05	25.0792	-1.5783	0.185	9.15176	9.15176
1111	9.15338	25.1983	2.4e-05	25.0793	-1.5783	0.185	9.15161	9.15161
1112	9.15306	25.1984	2.8e-05	25.0793	-1.5783	0.185	9.15095	9.15095
1113	9.1526	25.1984	2.9e-05	25.0793	-1.5782	0.185	9.14951	9.14951
1114	9.15216	25.1984	3.1e-05	25.0793	-1.5782	0.186	9.14797	9.14797
1115	9.1516	25.1986	3e-05	25.0792	-1.5782	0.186	9.14676	9.14676
1116	9.15111	25.1986	2.8e-05	25.0792	-1.578	0.186	9.14514	9.14514
1117	9.15069	25.1986	2.7e-05	25.0792	-1.5779	0.187	9.14499	9.14499
1118	9.15057	25.1987	2.8e-05	25.0792	-1.5778	0.187	9.14576	9.14576
1119	9.15014	25.1988	2.9e-05	25.0793	-1.5777	0.187	9.14763	9.14763
1120	9.14963	25.1989	3.4e-05	25.0794	-1.5777	0.187	9.15055	9.15055
1121	9.14918	25.1989	3.5e-05	25.0793	-1.5777	0.187	9.15303	9.15303
1122	9.14857	25.1989	3.5e-05	25.0794	-1.5778	0.187	9.15422	9.15422
1123	9.14784	25.1989	3.6e-05	25.0793	-1.5779	0.187	9.15533	9.15533
1124	9.14683	25.1987	3.4e-05	25.0791	-1.5779	0.187	9.15666	9.15666
1125	9.14585	25.1987	3.1e-05	25.0791	-1.5779	0.187	9.15584	9.15584
1126	9.14543	25.1987	3e-05	25.0792	-1.5778	0.187	9.15599	9.15599
1127	9.14723	25.1987	3.1e-05	25.0791	-1.5777	0.187	9.15729	9.15729
1128	9.15098	25.1987	3.4e-05	25.0791	-1.5776	0.187	9.1587	9.1587
1129	9.15379	25.1989	3.5e-05	25.0792	-1.5775	0.187	9.15833	9.15833
1130	9.15482	25.1989	3.1e-05	25.0792	-1.5774	0.188	9.15849	9.15849
1131	9.15534	25.1989	3.3e-05	25.0792	-1.5774	0.188	9.15832	9.15832
1132	9.15561	25.1989	3.4e-05	25.0792	-1.5774	0.188	9.15833	9.15833
1133	9.15639	25.199	3.5e-05	25.0793	-1.5774	0.188	9.15706	9.15706
1134	9.15697	25.1989	3.2e-05	25.0792	-1.5773	0.188	9.15469	9.15469
1135	9.15737	25.199	3.8e-05	25.0793	-1.5773	0.188	9.15023	9.15023
1136	9.15788	25.1991	3.7e-05	25.0793	-1.5772	0.188	9.14133	9.14133
1137	9.15805	25.1992	3.7e-05	25.0793	-1.5771	0.188	9.12904	9.12904
1138	9.15762	25.1993	3.8e-05	25.0794	-1.577	0.188	9.11663	9.11663
1139	9.15816	25.1994	4.2e-05	25.0795	-1.5769	0.188	9.10669	9.10669
1140	9.15686	25.1993	4e-05	25.0794	-1.5769	0.188	9.09986	9.09986
@13	2.0001	4	1140.03
1141	9.15579	25.1993	4.4e-05	25.0793	-1.5768	0.188	9.09857	9.09857
1142	9.15895	25.1993	4.3e-05	25.0793	-1.5768	0.188	9.10045	9.10045
1143	9.15735	25.1993	4.3e-05	25.0792	-1.5769	0.189	9.10298	9.10298
1144	9.14607	25.1993	4.4e-05	25.0792	-1.5769	0.189	9.10548	9.10548
1145	9.1328	25.1994	4.6e-05	25.0792	-1.5769	0.189	9.10879	9.10879
1146	9.11058	25.1995	4.2e-05	25.0792	-1.5769	0.189	9.11293	9.11293
1147	9.09835	25.1997	4.4e-05	25.0793	-1.5769	0.189	9.11727	9.11727
1148	9.09589	25.1997	4.2e-05	25.0793	-1.5768	0.189	9.12118	9.12118
1149	9.0969	25.1998	4.1e-05	25.0793	-1.5767	0.189	9.12559	9.12559
1150	9.09883	25.1998	4.2e-05	25.0794	-1.5765	0.189	9.12855	9.12855
1151	9.10335	25.1997	4.5e-05	25.0792	-1.5765	0.189	9.12976	9.12976
1152	9.10586	25.1996	4.1e-05	25.0792	-1.5764	0.189	9.13043	9.13043
1153	9.10799	25.1996	4e-05	25.0792	-1.5763	0.19	9.13214	9.13214
1154	9.10913	25.1995	3.9e-05	25.0791	-1.5763	0.19	9.13364	9.13364
1155	9.11527	25.1996	4.3e-05	25.0792	-1.5763	0.189	9.13544	9.13544
1156	9.12473	25.1997	4.3e-05	25.0794	-1.5763	0.19	9.13799	9.13799
1157	9.12851	25.1997	4.2e-05	25.0793	-1.5763	0.19	9.14066	9.14066
1158	9.12918	25.1998	4.6e-05	25.0794	-1.5764	0.19	9.14207	9.14207
1159	9.1298	25.1998	4.8e-05	25.0793	-1.5764	0.19	9.14279	9.14279
1160	9.13119	25.1999	4.3e-05	25.0792	-1.5764	0.19	9.14361	9.14361
1161	9.1328	25.1998	4e-05	25.0791	-1.5763	0.19	9.14393	9.14393
1162	9.13423	25.1999	4.4e-05	25.0792	-1.5763	0.19	9.14418	9.14418
1163	9.13637	25.2	3.9e-05	25.0792	-1.5763	0.19	9.14525	9.14525
1164	9.13761	25.2001	3.8e-05	25.0792	-1.5764	0.19	9.14673	9.14673
1165	9.13893	25.2	3.6e-05	25.0792	-1.5764	0.19	9.1479	9.1479
1166	9.14006	25.2001	3.4e-05	25.0792	-1.5763	0.191	9.14878	9.14878
1167	9.14123	25.2001	3.1e-05	25.0792	-1.5761	0.191	9.14989	9.14989
1168	9.14231	25.2001	3.1e-05	25.0792	-1.576	0.191	9.15064	9.15064
1169	9.14336	25.2002	3e-05	25.0792	-1.5759	0.191	9.15082	9.15082
1170	9.14472	25.2003	3.1e-05	25.0793	-1.5758	0.191	9.15039	9.15039
1171	9.14601	25.2005	3.3e-05	25.0794	-1.5759	0.191	9.15051	9.15051
1172	9.14668	25.2005	3.2e-05	25.0794	-1.5759	0.191	9.15072	9.15072
1173	9.14696	25.2005	3.5e-05	25.0794	-1.5759	0.191	9.15155	9.15155
1174	9.14785	25.2005	3.5e-05	25.0794	-1.576	0.191	9.15296	9.15296
1175	9.14869	25.2005	3.6e-05	25.0794	-1.576	0.191	9.15433	9.15433
1176	9.14923	25.2004	3.4e-05	25.0793	-1.576	0.192	9.15479	9.15479
1177	9.15019	25.2004	3.1e-05	25.0793	-1.5759	0.192	9.15447	9.15447
1178	9.15099	25.2006	3e-05	25.0794	-1.5758	0.192	9.15366	9.15366
1179	9.15146	25.2006	2.5e-05	25.0793	-1.5756	0.192	9.15332	9.15332
1180	9.15199	25.2006	2.6e-05	25.0793	-1.5755	0.192	9.15391	9.15391
1181	9.152	25.2007	2.9e-05	25.0793	-1.5754	0.192	9.15547	9.15547
1182	9.15298	25.2008	3.4e-05	25.0793	-1.5754	0.193	9.15698	9.15698
1183	9.15347	25.2007	3.6e-05	25.0792	-1.5755	0.193	9.15878	9.15878
1184	9.15319	25.2008	4.3e-05	25.0793	-1.5755	0.192	9.16003	9.16003
1185	9.15356	25.2009	4e-05	25.0793	-1.5754	0.193	9.16066	9.16066
1186	9.1545	25.2009	4.2e-05	25.0793	-1.5755	0.193	9.16016	9.16016
1187	9.15544	25.2009	4e-05	25.0793	-1.5754	0.193	9.15959	9.15959
1188	9.15642	25.2008	3.8e-05	25.0792	-1.5753	0.193	9.1591	9.1591
1189	9.15691	25.2008	3.8e-05	25.0792	-1.5753	0.193	9.15858	9.15858
1190	9.15694	25.2009	4e-05	25.0792	-1.5753	0.193	9.15846	9.15846
1191	9.15705	25.2009	3.8e-05	25.0792	-1.5752	0.193	9.15888	9.15888
1192	9.15732	25.201	3.9e-05	25.0792	-1.5752	0.193	9.15957	9.15957
1193	9.15757	25.2011	4.3e-05	25.0794	-1.5752	0.193	9.16	9.16
1194	9.15793	25.2012	4.2e-05	25.0795	-1.5753	0.193	9.16086	9.16086
1195	9.15861	25.2013	4.2e-05	25.0795	-1.5753	0.194	9.16233	9.16233
1196	9.15919	25.2013	4.3e-05	25.0795	-1.5753	0.194	9.16279	9.16279
1197	9.1598	25.2014	4.3e-05	25.0795	-1.5753	0.194	9.16281	9.16281
1198	9.15986	25.2015	4e-05	25.0795	-1.5752	0.194	9.16188	9.16188
1199	9.16001	25.2016	3.6e-05	25.0794	-1.5752	0.194	9.1599	9.1599
1200	9.16025	25.2015	3.6e-05	25.0794	-1.5752	0.194	9.15728	9.15728
1201	9.16022	25.2016	3.6e-05	25.0795	-1.5752	0.194	9.15607	9.15607
1202	9.1601	25.2015	3.3e-05	25.0794	-1.5752	0.194	9.15533	9.15533
1203	9.16047	25.2014	3.3e-05	25.0793	-1.5752	0.194	9.15477	9.15477
1204	9.16082	25.2014	3.2e-05	25.0793	-1.5752	0.194	9.15427	9.15427
1205	9.1612	25.2015	3.1e-05	25.0793	-1.5752	0.194	9.15473	9.15473
1206	9.16138	25.2015	3e-05	25.0793	-1.5753	0.195	9.15472	9.15472
1207	9.1598	25.2016	3e-05	25.0794	-1.5753	0.195	9.15447	9.15447
1208	9.15787	25.2018	3.2e-05	25.0795	-1.5753	0.195	9.15492	9.15492
1209	9.15734	25.2019	3.3e-05	25.0796	-1.5753	0.195	9.15614	9.15614
1210	9.15646	25.2019	3.6e-05	25.0795	-1.5753	0.195	9.1567	9.1567
1211	9.15633	25.2019	3.4e-05	25.0794	-1.5752	0.195	9.15733	9.15733
1212	9.15631	25.2018	3.4e-05	25.0794	-1.5751	0.195	9.15849	9.15849
1213	9.15632	25.2019	3.6e-05	25.0794	-1.575	0.196	9.15926	9.15926
1214	9.15677	25.2018	3.8e-05	25.0793	-1.5749	0.195	9.1595	9.1595
1215	9.15677	25.2018	3.6e-05	25.0794	-1.5749	0.196	9.15961	9.15961
1216	9.1568	25.2018	3.8e-05	25.0794	-1.575	0.196	9.15957	9.15957
1217	9.15698	25.2019	3.7e-05	25.0794	-1.575	0.196	9.15992	9.15992
1218	9.15714	25.2019	3.4e-05	25.0794	-1.575	0.196	9.16002	9.16002
1219	9.15739	25.202	3.4e-05	25.0794	-1.5748	0.196	9.15998	9.15998
1220	9.15763	25.2021	3.7e-05	25.0794	-1.5747	0.196	9.15999	9.15999
1221	9.15784	25.2022	3.7e-05	25.0795	-1.5747	0.196	9.16024	9.16024
1222	9.15803	25.2022	4.1e-05	25.0795	-1.5747	0.196	9.15976	9.15976
1223	9.15858	25.2022	4.1e-05	25.0795	-1.5748	0.196	9.1601	9.1601
1224	9.15902	25.2023	4.1e-05	25.0795	-1.5749	0.197	9.15802	9.15802
1225	9.1595	25.2022	4.3e-05	25.0796	-1.575	0.197	9.15324	9.15324
1226	9.15983	25.2022	4.2e-05	25.0795	-1.5751	0.197	9.14606	9.14606
1227	9.15978	25.2022	4.1e-05	25.0795	-1.5752	0.197	9.13617	9.13617
1228	9.15988	25.2023	4.1e-05	25.0795	-1.5751	0.197	9.12474	9.12474
1229	9.16007	25.2023	3.7e-05	25.0794	-1.5751	0.197	9.11613	9.11613
1230	9.15941	25.2023	3.5e-05	25.0793	-1.575	0.197	9.11027	9.11027
@14	2.0001	4	1230.01
1231	9.15999	25.2024	3.8e-05	25.0793	-1.575	0.197	9.10706	9.10706
1232	9.16096	25.2024	3.9e-05	25.0793	-1.5749	0.197	9.10784	9.10784
1233	9.16189	25.2025	3.9e-05	25.0793	-1.5749	0.197	9.11011	9.11011
1234	9.14787	25.2025	4.4e-05	25.0793	-1.5748	0.197	9.11258	9.11258
1235	9.13535	25.2025	4.2e-05	25.0793	-1.5748	0.197	9.11548	9.11548
1236	9.12443	25.2026	3.8e-05	25.0793	-1.5747	0.198	9.11885	9.11885
1237	9.11125	25.2027	3.8e-05	25.0794	-1.5747	0.198	9.12192	9.12192
1238	9.10495	25.2028	3.6e-05	25.0794	-1.5746	0.198	9.12581	9.12581
1239	9.10503	25.2028	3.5e-05	25.0794	-1.5745	0.198	9.12968	9.12968
1240	9.10725	25.2029	4.2e-05	25.0794	-1.5745	0.198	9.13323	9.13323
1241	9.10999	25.203	4.6e-05	25.0794	-1.5745	0.198	9.13616	9.13616
1242	9.11309	25.2029	4.2e-05	25.0793	-1.5745	0.198	9.13909	9.13909
1243	9.11557	25.2029	4.7e-05	25.0793	-1.5746	0.198	9.14141	9.14141
1244	9.11791	25.203	4.8e-05	25.0794	-1.5746	0.198	9.14376	9.14376
1245	9.1208	25.203	4.5e-05	25.0793	-1.5746	0.198	9.14594	9.14594
1246	9.12532	25.2029	4.1e-05	25.0792	-1.5746	0.199	9.14866	9.14866
1247	9.13039	25.2031	4.7e-05	25.0793	-1.5746	0.198	9.15072	9.15072
1248	9.13449	25.2031	4.4e-05	25.0793	-1.5746	0.199	9.15216	9.15216
1249	9.13644	25.2031	4.7e-05	25.0792	-1.5745	0.199	9.15408	9.15408
1250	9.13897	25.2031	4.7e-05	25.0792	-1.5745	0.199	9.15609	9.15609
1251	9.14151	25.2032	4.8e-05	25.0793	-1.5744	0.199	9.15671	9.15671
1252	9.1436	25.2033	4.8e-05	25.0793	-1.5745	0.199	9.15656	9.15656
1253	9.14588	25.2034	4.9e-05	25.0794	-1.5745	0.199	9.15582	9.15582
1254	9.14788	25.2035	4.9e-05	25.0795	-1.5746	0.199	9.15533	9.15533
1255	9.14979	25.2035	5e-05	25.0796	-1.5746	0.199	9.15481	9.15481
1256	9.15129	25.2035	5.1e-05	25.0795	-1.5746	0.199	9.15557	9.15557
1257	9.15159	25.2035	5.1e-05	25.0795	-1.5746	0.199	9.15651	9.15651
1258	9.15233	25.2035	5.1e-05	25.0796	-1.5745	0.199	9.15842	9.15842
1259	9.15377	25.2035	4.7e-05	25.0795	-1.5744	0.199	9.1582	9.1582
1260	9.15486	25.2034	4.1e-05	25.0795	-1.5744	0.199	9.15742	9.15742
1261	9.15572	25.2035	3.7e-05	25.0795	-1.5743	0.2	9.15636	9.15636
1262	9.15641	25.2035	3.1e-05	25.0794	-1.5742	0.2	9.15633	9.15633
1263	9.1569	25.2035	3.2e-05	25.0795	-1.5742	0.2	9.15656	9.15656
1264	9.15701	25.2036	3.1e-05	25.0794	-1.5743	0.2	9.15812	9.15812
1265	9.15647	25.2037	3.6e-05	25.0795	-1.5742	0.2	9.15938	9.15938
1266	9.15609	25.2038	3.8e-05	25.0794	-1.5742	0.2	9.16007	9.16007
1267	9.15659	25.2039	4e-05	25.0795	-1.5742	0.2	9.15956	9.15956
1268	9.15698	25.2039	3.9e-05	25.0794	-1.5742	0.2	9.15912	9.15912
1269	9.1578	25.204	4.1e-05	25.0795	-1.5741	0.2	9.15795	9.15795
1270	9.15827	25.2039	3.6e-05	25.0795	-1.5741	0.201	9.15657	9.15657
1271	9.15823	25.2039	3.6e-05	25.0795	-1.5741	0.201	9.15604	9.15604
1272	9.15793	25.204	4e-05	25.0795	-1.5742	0.201	9.1555	9.1555
1273	9.15781	25.2039	3.4e-05	25.0795	-1.5743	0.201	9.15371	9.15371
1274	9.15756	25.204	3.4e-05	25.0794	-1.5744	0.201	9.15404	9.15404
1275	9.1571	25.204	3.8e-05	25.0794	-1.5746	0.201	9.15509	9.15509
1276	9.15655	25.204	3.8e-05	25.0794	-1.5746	0.202	9.15566	9.15566
1277	9.15661	25.2039	3.6e-05	25.0793	-1.5746	0.202	9.15766	9.15766
1278	9.15688	25.204	4e-05	25.0793	-1.5746	0.202	9.16102	9.16102
1279	9.15756	25.2041	4.4e-05	25.0793	-1.5746	0.202	9.16259	9.16259
1280	9.15834	25.2041	4.4e-05	25.0794	-1.5746	0.202	9.16344	9.16344
1281	9.15832	25.2042	4.4e-05	25.0794	-1.5747	0.202	9.16378	9.16378
1282	9.15792	25.2043	4.5e-05	25.0794	-1.5748	0.202	9.16288	9.16288
1283	9.15788	25.2044	4.3e-05	25.0794	-1.5749	0.202	9.16215	9.16215
1284	9.1579	25.2044	4.2e-05	25.0794	-1.5749	0.202	9.16208	9.16208
1285	9.15882	25.2044	3.9e-05	25.0794	-1.5749	0.202	9.16266	9.16266
1286	9.16064	25.2044	3.9e-05	25.0794	-1.5749	0.202	9.16329	9.16329
1287	9.16239	25.2045	4e-05	25.0794	-1.5747	0.202	9.16383	9.16383
1288	9.16205	25.2045	3.9e-05	25.0794	-1.5746	0.203	9.16252	9.16252
1289	9.16199	25.2047	3.7e-05	25.0795	-1.5744	0.203	9.16188	9.16188
1290	9.16272	25.2048	3.9e-05	25.0794	-1.5743	0.203	9.16126	9.16126
1291	9.16293	25.2048	3.7e-05	25.0794	-1.5743	0.203	9.16048	9.16048
1292	9.16247	25.2048	3.5e-05	25.0794	-1.5744	0.203	9.15911	9.15911
1293	9.16273	25.2048	3.6e-05	25.0794	-1.5744	0.203	9.15889	9.15889
1294	9.16253	25.2048	3.6e-05	25.0793	-1.5745	0.203	9.15773	9.15773
1295	9.16207	25.2048	4e-05	25.0794	-1.5745	0.203	9.15743	9.15743
1296	9.16171	25.2049	4.5e-05	25.0794	-1.5744	0.203	9.15778	9.15778
1297	9.1611	25.205	4.6e-05	25.0794	-1.5744	0.203	9.15909	9.15909
1298	9.16047	25.205	4.5e-05	25.0794	-1.5745	0.203	9.15959	9.15959
1299	9.16048	25.2051	4.6e-05	25.0794	-1.5745	0.204	9.15987	9.15987
1300	9.15993	25.2052	4e-05	25.0795	-1.5746	0.204	9.15966	9.15966
1301	9.15955	25.2052	3.6e-05	25.0794	-1.5746	0.204	9.15827	9.15827
1302	9.15954	25.2052	3.6e-05	25.0794	-1.5747	0.204	9.15688	9.15688
1303	9.15935	25.2052	3.4e-05	25.0794	-1.5747	0.204	9.15645	9.15645
1304	9.15887	25.2052	3.1e-05	25.0794	-1.5746	0.205	9.15607	9.15607
1305	9.15856	25.2052	3.4e-05	25.0793	-1.5745	0.204	9.15542	9.15542
1306	9.15823	25.2052	3.4e-05	25.0793	-1.5744	0.205	9.15561	9.15561
1307	9.15795	25.2052	3.5e-05	25.0793	-1.5744	0.205	9.1566	9.1566
1308	9.15793	25.2052	3.5e-05	25.0793	-1.5744	0.205	9.15741	9.15741
1309	9.15795	25.2054	3.8e-05	25.0793	-1.5744	0.205	9.15764	9.15764
1310	9.15765	25.2054	3.7e-05	25.0793	-1.5745	0.205	9.15752	9.15752
1311	9.15744	25.2055	4e-05	25.0794	-1.5746	0.205	9.15796	9.15796
1312	9.15744	25.2055	4.2e-05	25.0794	-1.5746	0.205	9.15747	9.15747
1313	9.15758	25.2056	4.5e-05	25.0794	-1.5747	0.205	9.15665	9.15665
1314	9.15735	25.2056	4.6e-05	25.0794	-1.5747	0.205	9.1544	9.1544
1315	9.15687	25.2057	4.6e-05	25.0795	-1.5748	0.205	9.15054	9.15054
1316	9.15663	25.2057	4.3e-05	25.0794	-1.5748	0.205	9.14438	9.14438
1317	9.15681	25.2058	4.2e-05	25.0794	-1.5748	0.206	9.13591	9.13591
1318	9.15708	25.2058	3.9e-05	25.0794	-1.5748	0.206	9.12698	9.12698
1319	9.15754	25.2058	3.6e-05	25.0793	-1.5747	0.206	9.12002	9.12002
1320	9.15685	25.2058	3.7e-05	25.0793	-1.5747	0.206	9.11493	9.11493
1321	9.15651	25.2058	3.9e-05	25.0793	-1.5748	0.206	9.11117	9.11117
@15	2.0001	4	1320
1322	9.15719	25.2058	3.8e-05	25.0792	-1.5748	0.206	9.10901	9.10901
1323	9.15609	25.2058	4e-05	25.0792	-1.5749	0.206	9.1085	9.1085
1324	9.1458	25.2059	4e-05	25.0792	-1.5749	0.206	9.10918	9.10918
1325	9.13564	25.2059	3.8e-05	25.0792	-1.5748	0.206	9.11077	9.11077
1326	9.12693	25.2059	3.7e-05	25.0792	-1.5747	0.206	9.11392	9.11392
1327	9.11517	25.206	3.9e-05	25.0793	-1.5748	0.206	9.11851	9.11851
1328	9.11189	25.2061	3.6e-05	25.0794	-1.5747	0.206	9.12288	9.12288
1329	9.11081	25.206	3.5e-05	25.0793	-1.5747	0.207	9.12644	9.12644
1330	9.10919	25.2061	3.7e-05	25.0794	-1.5746	0.207	9.1303	9.1303
1331	9.10843	25.2062	3.8e-05	25.0794	-1.5746	0.207	9.13379	9.13379
1332	9.10712	25.2062	3.7e-05	25.0794	-1.5745	0.207	9.13663	9.13663
1333	9.10975	25.2061	4.2e-05	25.0794	-1.5744	0.207	9.13931	9.13931
1334	9.11442	25.2062	4.8e-05	25.0794	-1.5744	0.207	9.14136	9.14136
1335	9.11818	25.2062	4.5e-05	25.0794	-1.5745	0.207	9.14209	9.14209
1336	9.12379	25.2063	4.4e-05	25.0795	-1.5746	0.207	9.1424	9.1424
1337	9.12694	25.2064	4.6e-05	25.0795	-1.5747	0.207	9.14368	9.14368
1338	9.13007	25.2065	4.6e-05	25.0795	-1.5747	0.207	9.14383	9.14383
1339	9.13334	25.2065	5e-05	25.0795	-1.5747	0.207	9.14487	9.14487
1340	9.13668	25.2065	5.3e-05	25.0795	-1.5746	0.207	9.14642	9.14642
1341	9.13895	25.2065	5.2e-05	25.0795	-1.5745	0.207	9.14755	9.14755
1342	9.13976	25.2065	5.1e-05	25.0795	-1.5745	0.208	9.14782	9.14782
1343	9.14094	25.2065	5e-05	25.0794	-1.5744	0.208	9.14986	9.14986
1344	9.14198	25.2066	4.4e-05	25.0794	-1.5743	0.208	9.15159	9.15159
1345	9.14299	25.2067	4.4e-05	25.0795	-1.5743	0.208	9.15313	9.15313
1346	9.14428	25.2066	4.4e-05	25.0794	-1.5743	0.208	9.15477	9.15477
1347	9.14582	25.2067	4.3e-05	25.0794	-1.5744	0.208	9.15573	9.15573
1348	9.14722	25.2066	3.8e-05	25.0794	-1.5745	0.209	9.15519	9.15519
1349	9.14826	25.2067	3.6e-05	25.0794	-1.5746	0.209	9.15395	9.15395
1350	9.14911	25.2067	3.4e-05	25.0794	-1.5746	0.209	9.15359	9.15359
1351	9.15046	25.2067	3.3e-05	25.0794	-1.5746	0.209	9.15309	9.15309
1352	9.15167	25.2067	3.7e-05	25.0793	-1.5747	0.209	9.15394	9.15394
1353	9.15297	25.2068	4e-05	25.0794	-1.5746	0.209	9.15528	9.15528
1354	9.15308	25.2068	4.4e-05	25.0793	-1.5745	0.209	9.15673	9.15673
1355	9.15293	25.2068	4.5e-05	25.0794	-1.5745	0.209	9.15698	9.15698
1356	9.15345	25.2068	4.7e-05	25.0794	-1.5745	0.209	9.15734	9.15734
1357	9.1542	25.2069	4.4e-05	25.0794	-1.5745	0.209	9.15752	9.15752
1358	9.15481	25.207	4.4e-05	25.0794	-1.5744	0.209	9.15757	9.15757
1359	9.15543	25.207	4.4e-05	25.0795	-1.5745	0.209	9.15719	9.15719
1360	9.15524	25.207	4.4e-05	25.0795	-1.5744	0.209	9.15755	9.15755
1361	9.15508	25.207	4e-05	25.0794	-1.5744	0.21	9.15745	9.15745
1362	9.15546	25.207	4.3e-05	25.0794	-1.5744	0.209	9.15769	9.15769
1363	9.1559	25.207	4.3e-05	25.0794	-1.5744	0.209	9.15818	9.15818
1364	9.15603	25.2071	4.3e-05	25.0794	-1.5744	0.21	9.15892	9.15892
1365	9.15646	25.2071	4.2e-05	25.0794	-1.5744	0.21	9.15913	9.15913
1366	9.15682	25.2072	4.6e-05	25.0795	-1.5744	0.21	9.16	9.16
1367	9.15708	25.2073	4.4e-05	25.0795	-1.5745	0.21	9.15953	9.15953
1368	9.15739	25.2073	4.2e-05	25.0795	-1.5746	0.21	9.15953	9.15953
1369	9.158	25.2073	4.2e-05	25.0795	-1.5747	0.21	9.16017	9.16017
1370	9.15844	25.2074	4.5e-05	25.0795	-1.5748	0.21	9.16099	9.16099
1371	9.15857	25.2074	4.3e-05	25.0795	-1.5748	0.21	9.16029	9.16029
1372	9.15886	25.2073	4.4e-05	25.0794	-1.5748	0.21	9.15884	9.15884
1373	9.15918	25.2074	4.4e-05	25.0795	-1.5747	0.21	9.15685	9.15685
1374	9.15946	25.2075	4.3e-05	25.0794	-1.5746	0.21	9.15539	9.15539
1375	9.15972	25.2075	3.8e-05	25.0794	-1.5745	0.211	9.15387	9.15387
1376	9.16033	25.2076	3.7e-05	25.0794	-1.5745	0.211	9.15346	9.15346
1377	9.16046	25.2076	3.4e-05	25.0795	-1.5744	0.211	9.15393	9.15393
1378	9.16078	25.2077	3.5e-05	25.0795	-1.5744	0.211	9.15437	9.15437
1379	9.16174	25.2078	3.3e-05	25.0794	-1.5744	0.211	9.15405	9.15405
1380	9.16215	25.2079	4e-05	25.0795	-1.5745	0.211	9.15434	9.15434
1381	9.15661	25.208	3.9e-05	25.0795	-1.5745	0.211	9.15512	9.15512
1382	9.15174	25.208	4.1e-05	25.0795	-1.5746	0.212	9.15665	9.15665
1383	9.15287	25.2081	4.3e-05	25.0796	-1.5746	0.212	9.15832	9.15832
1384	9.15346	25.2081	4.5e-05	25.0796	-1.5748	0.212	9.15952	9.15952
1385	9.15347	25.2082	4.7e-05	25.0797	-1.5748	0.212	9.15977	9.15977
1386	9.154	25.2082	5e-05	25.0796	-1.5748	0.212	9.15917	9.15917
1387	9.15508	25.2083	5.1e-05	25.0796	-1.5748	0.212	9.15849	9.15849
1388	9.15579	25.2083	5e-05	25.0796	-1.5748	0.212	9.15834	9.15834
1389	9.15623	25.2083	5.2e-05	25.0795	-1.5748	0.212	9.15971	9.15971
1390	9.15683	25.2083	4.7e-05	25.0794	-1.5747	0.212	9.16071	9.16071
1391	9.15695	25.2083	4.4e-05	25.0794	-1.5748	0.212	9.16136	9.16136
1392	9.15723	25.2083	4.6e-05	25.0793	-1.5748	0.212	9.16164	9.16164
1393	9.15799	25.2084	4.7e-05	25.0793	-1.5748	0.212	9.1619	9.1619
1394	9.15888	25.2084	4.4e-05	25.0793	-1.5748	0.212	9.16164	9.16164
1395	9.15944	25.2084	4.3e-05	25.0793	-1.5749	0.212	9.16254	9.16254
1396	9.15891	25.2085	4.4e-05	25.0794	-1.5748	0.213	9.16445	9.16445
1397	9.15871	25.2085	4.1e-05	25.0793	-1.5748	0.213	9.16652	9.16652
1398	9.1612	25.2085	4.2e-05	25.0793	-1.5749	0.213	9.16705	9.16705
1399	9.16117	25.2086	4.1e-05	25.0794	-1.5749	0.213	9.16673	9.16673
1400	9.16114	25.2087	4.1e-05	25.0794	-1.575	0.213	9.16524	9.16524
1401	9.16229	25.2088	4.4e-05	25.0795	-1.575	0.213	9.16368	9.16368
1402	9.16336	25.2089	4.4e-05	25.0796	-1.575	0.213	9.16336	9.16336
1403	9.16329	25.2088	4.1e-05	25.0796	-1.575	0.214	9.1635	9.1635
1404	9.16414	25.2089	4.2e-05	25.0795	-1.575	0.214	9.16167	9.16167
1405	9.16399	25.2089	4.3e-05	25.0795	-1.575	0.214	9.15821	9.15821
1406	9.16359	25.2087	4.4e-05	25.0794	-1.5751	0.214	9.15195	9.15195
1407	9.16445	25.2087	4.4e-05	25.0794	-1.5751	0.214	9.14275	9.14275
1408	9.16479	25.2088	4.3e-05	25.0794	-1.5751	0.214	9.13312	9.13312
1409	9.1639	25.2088	4.1e-05	25.0794	-1.5751	0.214	9.12493	9.12493
1410	9.16186	25.2088	3.6e-05	25.0794	-1.5751	0.214	9.11924	9.11924
1411	9.16113	25.2088	3.3e-05	25.0794	-1.5751	0.214	9.11664	9.11664
@16	2.0001	4	1410.31
1412	9.16666	25.2088	3.3e-05	25.0794	-1.5752	0.214	9.11652	9.11652
1413	9.16595	25.2089	3.2e-05	25.0794	-1.5752	0.214	9.1176	9.1176
1414	9.15424	25.2091	3.6e-05	25.0794	-1.5752	0.214	9.12019	9.12019
1415	9.14282	25.2091	4e-05	25.0794	-1.5752	0.214	9.12242	9.12242
1416	9.1291	25.2092	3.6e-05	25.0794	-1.5751	0.214	9.12518	9.12518
1417	9.12134	25.2092	3.5e-05	25.0794	-1.575	0.214	9.12733	9.12733
1418	9.11828	25.2091	3.3e-05	25.0794	-1.575	0.214	9.12944	9.12944
1419	9.11537	25.2091	3e-05	25.0794	-1.575	0.214	9.1314	9.1314
1420	9.1165	25.2092	2.9e-05	25.0794	-1.575	0.215	9.13504	9.13504
1421	9.1177	25.2092	3.2e-05	25.0794	-1.575	0.215	9.13847	9.13847
1422	9.12016	25.2093	3.6e-05	25.0793	-1.5751	0.215	9.14197	9.14197
1423	9.12248	25.2094	3.5e-05	25.0794	-1.5751	0.215	9.14588	9.14588
1424	9.12481	25.2094	3.3e-05	25.0793	-1.5751	0.215	9.14982	9.14982
1425	9.12714	25.2095	3.1e-05	25.0794	-1.5751	0.215	9.15179	9.15179
1426	9.12941	25.2095	3e-05	25.0794	-1.5752	0.215	9.15224	9.15224
1427	9.13144	25.2096	2.6e-05	25.0794	-1.5753	0.215	9.15191	9.15191
1428	9.13363	25.2096	3e-05	25.0794	-1.5753	0.215	9.15102	9.15102
1429	9.13624	25.2096	3.1e-05	25.0794	-1.5753	0.216	9.14895	9.14895
1430	9.14366	25.2097	3.3e-05	25.0794	-1.5752	0.216	9.14931	9.14931
1431	9.14656	25.2097	3.5e-05	25.0794	-1.5752	0.216	9.15105	9.15105
1432	9.14991	25.2097	3.4e-05	25.0795	-1.5753	0.216	9.15223	9.15223
1433	9.15177	25.2099	3.4e-05	25.0796	-1.5754	0.216	9.15314	9.15314
1434	9.15102	25.2099	3.2e-05	25.0796	-1.5755	0.216	9.15511	9.15511
1435	9.15047	25.2099	3.4e-05	25.0795	-1.5756	0.216	9.1554	9.1554
1436	9.15093	25.21	3.4e-05	25.0794	-1.5756	0.216	9.15501	9.15501
1437	9.15193	25.2101	3.4e-05	25.0794	-1.5755	0.216	9.15481	9.15481
1438	9.15151	25.2101	3.4e-05	25.0794	-1.5754	0.216	9.15498	9.15498
1439	9.1512	25.2102	3.4e-05	25.0794	-1.5754	0.216	9.15453	9.15453
1440	9.15209	25.2103	3.4e-05	25.0795	-1.5753	0.217	9.1535	9.1535
1441	9.15288	25.2103	3.5e-05	25.0796	-1.5754	0.217	9.15366	9.15366
1442	9.1535	25.2102	3.7e-05	25.0795	-1.5754	0.217	9.15488	9.15488
1443	9.15351	25.2102	4.1e-05	25.0795	-1.5755	0.217	9.15505	9.15505
1444	9.15344	25.2103	4.4e-05	25.0795	-1.5755	0.217	9.15572	9.15572
1445	9.1539	25.2103	4.5e-05	25.0795	-1.5756	0.217	9.15635	9.15635
1446	9.15413	25.2103	4.6e-05	25.0795	-1.5757	0.217	9.15552	9.15552
1447	9.15422	25.2104	4.8e-05	25.0796	-1.5756	0.217	9.15499	9.15499
1448	9.15458	25.2105	4.5e-05	25.0796	-1.5756	0.217	9.15527	9.15527
1449	9.15488	25.2105	4.4e-05	25.0796	-1.5756	0.217	9.15529	9.15529
1450	9.15486	25.2104	4.3e-05	25.0796	-1.5755	0.217	9.15614	9.15614
1451	9.15498	25.2105	4.4e-05	25.0797	-1.5755	0.218	9.15743	9.15743
1452	9.15526	25.2105	4.8e-05	25.0797	-1.5755	0.218	9.15755	9.15755
1453	9.1556	25.2105	5e-05	25.0797	-1.5756	0.218	9.15796	9.15796
1454	9.15569	25.2106	5.5e-05	25.0797	-1.5756	0.217	9.15935	9.15935
1455	9.15621	25.2106	5.5e-05	25.0796	-1.5754	0.217	9.16057	9.16057
1456	9.15683	25.2106	5.4e-05	25.0796	-1.5754	0.217	9.16172	9.16172
1457	9.15731	25.2108	5.1e-05	25.0797	-1.5753	0.218	9.16261	9.16261
1458	9.15768	25.2108	4.8e-05	25.0796	-1.5752	0.218	9.16289	9.16289
1459	9.15823	25.2107	4.4e-05	25.0796	-1.5752	0.218	9.16226	9.16226
1460	9.15842	25.2108	4.5e-05	25.0797	-1.5753	0.218	9.16083	9.16083
1461	9.1588	25.2109	4.8e-05	25.0797	-1.5753	0.218	9.1605	9.1605
1462	9.15967	25.2109	4.7e-05	25.0796	-1.5753	0.218	9.16099	9.16099
1463	9.16046	25.211	4.9e-05	25.0796	-1.5754	0.218	9.16179	9.16179
1464	9.16081	25.2111	5e-05	25.0796	-1.5754	0.218	9.16202	9.16202
1465	9.1606	25.2111	5.1e-05	25.0795	-1.5753	0.218	9.16209	9.16209
1466	9.16098	25.211	4.7e-05	25.0795	-1.5754	0.219	9.16162	9.16162
1467	9.1611	25.211	4.4e-05	25.0794	-1.5755	0.219	9.161	9.161
1468	9.16102	25.211	4.5e-05	25.0794	-1.5755	0.219	9.15971	9.15971
1469	9.16092	25.211	4.4e-05	25.0794	-1.5755	0.219	9.15864	9.15864
1470	9.16095	25.2111	4.2e-05	25.0794	-1.5754	0.219	9.15894	9.15894
1471	9.16131	25.2112	4.4e-05	25.0795	-1.5754	0.219	9.15931	9.15931
1472	9.16104	25.2112	4.4e-05	25.0795	-1.5754	0.219	9.15983	9.15983
1473	9.16043	25.2112	4.5e-05	25.0795	-1.5754	0.219	9.16025	9.16025
1474	9.1605	25.2113	4.4e-05	25.0795	-1.5755	0.219	9.16148	9.16148
1475	9.16064	25.2112	4.1e-05	25.0795	-1.5756	0.219	9.16152	9.16152
1476	9.16066	25.2112	3.8e-05	25.0795	-1.5756	0.22	9.16088	9.16088
1477	9.16067	25.2112	3.8e-05	25.0795	-1.5757	0.22	9.16048	9.16048
1478	9.16071	25.2112	3.4e-05	25.0795	-1.5757	0.22	9.16032	9.16032
1479	9.16054	25.2111	3.2e-05	25.0795	-1.5757	0.22	9.16012	9.16012
1480	9.16014	25.2112	3.7e-05	25.0795	-1.5757	0.22	9.15985	9.15985
1481	9.16002	25.2113	4.1e-05	25.0795	-1.5756	0.22	9.15967	9.15967
1482	9.16004	25.2113	3.9e-05	25.0794	-1.5755	0.22	9.15985	9.15985
1483	9.15995	25.2113	4e-05	25.0794	-1.5754	0.22	9.16008	9.16008
1484	9.16009	25.2113	4e-05	25.0794	-1.5754	0.22	9.16077	9.16077
1485	9.16045	25.2113	3.5e-05	25.0794	-1.5754	0.221	9.16217	9.16217
1486	9.16074	25.2113	3.4e-05	25.0793	-1.5753	0.221	9.16333	9.16333
1487	9.1609	25.2114	3.7e-05	25.0794	-1.5754	0.221	9.16383	9.16383
1488	9.1611	25.2115	3.6e-05	25.0793	-1.5754	0.221	9.16413	9.16413
1489	9.16134	25.2115	3.9e-05	25.0793	-1.5755	0.221	9.16354	9.16354
1490	9.16153	25.2116	4.1e-05	25.0793	-1.5755	0.221	9.16291	9.16291
1491	9.16154	25.2117	3.7e-05	25.0794	-1.5755	0.221	9.16262	9.16262
1492	9.16152	25.2117	3.5e-05	25.0793	-1.5755	0.222	9.16223	9.16223
1493	9.16163	25.2116	3.7e-05	25.0793	-1.5755	0.222	9.16116	9.16116
1494	9.16182	25.2116	3.8e-05	25.0793	-1.5755	0.222	9.15834	9.15834
1495	9.16207	25.2117	3.5e-05	25.0794	-1.5755	0.222	9.15379	9.15379
1496	9.1624	25.2117	3.7e-05	25.0794	-1.5756	0.222	9.14654	9.14654
1497	9.16299	25.2118	4e-05	25.0794	-1.5755	0.222	9.13678	9.13678
1498	9.16334	25.2119	3.9e-05	25.0795	-1.5755	0.222	9.1277	9.1277
1499	9.16278	25.2119	3.7e-05	25.0794	-1.5755	0.223	9.12072	9.12072
1500	9.16233	25.212	4.1e-05	25.0794	-1.5754	0.222	9.11615	9.11615
1501	9.16269	25.212	4.2e-05	25.0794	-1.5754	0.222	9.11408	9.11408
@17	2.0001	4	1500.07
1502	9.16206	25.2121	4.2e-05	25.0794	-1.5755	0.223	9.11525	9.11525
1503	9.15643	25.2121	4.2e-05	25.0794	-1.5755	0.223	9.11767	9.11767
1504	9.14758	25.2123	4.2e-05	25.0795	-1.5756	0.223	9.11981	9.11981
1505	9.13971	25.2123	4.2e-05	25.0795	-1.5756	0.223	9.121	9.121
1506	9.12668	25.2123	4.1e-05	25.0794	-1.5757	0.223	9.12325	9.12325
1507	9.11341	25.2124	3.7e-05	25.0793	-1.5756	0.223	9.12587	9.12587
1508	9.11084	25.2124	3.7e-05	25.0792	-1.5756	0.223	9.12798	9.12798
1509	9.11346	25.2124	3.9e-05	25.0792	-1.5756	0.223	9.13045	9.13045
1510	9.11535	25.2124	3.9e-05	25.0793	-1.5756	0.223	9.13341	9.13341
1511	9.11746	25.2125	4.1e-05	25.0793	-1.5756	0.223	9.13607	9.13607
1512	9.11935	25.2125	4.3e-05	25.0793	-1.5755	0.223	9.13745	9.13745
1513	9.12158	25.2126	4.2e-05	25.0794	-1.5756	0.224	9.13926	9.13926
1514	9.1235	25.2125	3.9e-05	25.0793	-1.5756	0.224	9.14119	9.14119
1515	9.1256	25.2126	3.9e-05	25.0793	-1.5756	0.224	9.14306	9.14306
1516	9.12756	25.2127	3.9e-05	25.0794	-1.5756	0.224	9.14426	9.14426
1517	9.13114	25.2127	4e-05	25.0794	-1.5757	0.224	9.14578	9.14578
1518	9.13347	25.2129	4.2e-05	25.0794	-1.5757	0.224	9.14668	9.14668
1519	9.13536	25.213	4.1e-05	25.0794	-1.5757	0.224	9.14725	9.14725
1520	9.13723	25.213	4.3e-05	25.0794	-1.5757	0.224	9.14766	9.14766
1521	9.13901	25.213	4.2e-05	25.0793	-1.5757	0.224	9.14825	9.14825
1522	9.14057	25.213	4.2e-05	25.0793	-1.5756	0.224	9.14891	9.14891
1523	9.14234	25.2129	4.3e-05	25.0792	-1.5754	0.224	9.14943	9.14943
1524	9.14372	25.2129	4.5e-05	25.0793	-1.5754	0.224	9.14953	9.14953
1525	9.14462	25.2129	4.4e-05	25.0792	-1.5754	0.224	9.14882	9.14882
1526	9.1454	25.213	4.4e-05	25.0793	-1.5754	0.224	9.14932	9.14932
1527	9.14584	25.2131	4.3e-05	25.0793	-1.5754	0.224	9.15072	9.15072
1528	9.14637	25.2132	4.4e-05	25.0794	-1.5755	0.224	9.15175	9.15175
1529	9.14745	25.2132	4.4e-05	25.0794	-1.5755	0.224	9.15317	9.15317
1530	9.14844	25.2132	4e-05	25.0794	-1.5755	0.225	9.15493	9.15493
1531	9.14909	25.2132	3.6e-05	25.0794	-1.5755	0.225	9.15501	9.15501
1532	9.14949	25.2133	3.5e-05	25.0794	-1.5755	0.225	9.15453	9.15453
1533	9.15002	25.2134	3.3e-05	25.0794	-1.5754	0.225	9.15448	9.15448
1534	9.15036	25.2134	3.3e-05	25.0794	-1.5755	0.225	9.15335	9.15335
1535	9.15061	25.2134	3.4e-05	25.0793	-1.5754	0.225	9.1517	9.1517
1536	9.15189	25.2134	3.8e-05	25.0793	-1.5754	0.225	9.1514	9.1514
1537	9.15362	25.2134	3.8e-05	25.0792	-1.5754	0.225	9.15077	9.15077
1538	9.15377	25.2133	3.8e-05	25.0792	-1.5755	0.225	9.14979	9.14979
1539	9.1539	25.2134	3.8e-05	25.0792	-1.5755	0.226	9.15058	9.15058
1540	9.15311	25.2135	3.7e-05	25.0793	-1.5755	0.226	9.15187	9.15187
1541	9.15281	25.2136	3.9e-05	25.0793	-1.5756	0.226	9.15282	9.15282
1542	9.15293	25.2137	4.1e-05	25.0794	-1.5757	0.226	9.15408	9.15408
1543	9.15225	25.2137	4.3e-05	25.0794	-1.5757	0.226	9.15598	9.15598
1544	9.1518	25.2137	4.5e-05	25.0794	-1.5757	0.226	9.15685	9.15685
1545	9.15202	25.2137	4.8e-05	25.0794	-1.5757	0.226	9.15748	9.15748
1546	9.1527	25.2137	4.8e-05	25.0794	-1.5756	0.226	9.15823	9.15823
1547	9.15351	25.2138	4.6e-05	25.0795	-1.5755	0.226	9.15861	9.15861
1548	9.15402	25.2138	4.4e-05	25.0795	-1.5755	0.226	9.15783	9.15783
1549	9.15437	25.2138	4.5e-05	25.0794	-1.5755	0.226	9.15785	9.15785
1550	9.15442	25.2138	4.3e-05	25.0794	-1.5755	0.226	9.15872	9.15872
1551	9.1549	25.2139	4.3e-05	25.0795	-1.5754	0.227	9.15867	9.15867
1552	9.15566	25.214	4.7e-05	25.0795	-1.5755	0.227	9.15839	9.15839
1553	9.15604	25.2141	5e-05	25.0796	-1.5754	0.227	9.15887	9.15887
1554	9.15642	25.2142	4.6e-05	25.0796	-1.5754	0.227	9.15765	9.15765
1555	9.15637	25.2142	4.6e-05	25.0796	-1.5754	0.227	9.15648	9.15648
1556	9.15644	25.2142	4.2e-05	25.0796	-1.5755	0.227	9.15533	9.15533
1557	9.15627	25.2141	4.1e-05	25.0795	-1.5755	0.227	9.15356	9.15356
1558	9.15622	25.214	3.7e-05	25.0794	-1.5755	0.227	9.15282	9.15282
1559	9.15642	25.2141	4e-05	25.0794	-1.5755	0.227	9.15342	9.15342
1560	9.15667	25.2142	4.2e-05	25.0794	-1.5754	0.227	9.15436	9.15436
1561	9.15659	25.2143	4.6e-05	25.0794	-1.5754	0.227	9.15487	9.15487
1562	9.15636	25.2143	4.7e-05	25.0794	-1.5753	0.227	9.15707	9.15707
1563	9.15611	25.2144	4.7e-05	25.0795	-1.5753	0.228	9.15877	9.15877
1564	9.15625	25.2144	4.3e-05	25.0794	-1.5752	0.228	9.16048	9.16048
1565	9.15638	25.2144	4.5e-05	25.0794	-1.5753	0.228	9.16189	9.16189
1566	9.15619	25.2145	4.5e-05	25.0795	-1.5752	0.228	9.16445	9.16445
1567	9.15562	25.2145	4.5e-05	25.0794	-1.5752	0.228	9.16525	9.16525
1568	9.15515	25.2145	4.6e-05	25.0794	-1.5752	0.228	9.16542	9.16542
1569	9.15609	25.2146	4.7e-05	25.0794	-1.5752	0.228	9.16474	9.16474
1570	9.15773	25.2146	4.2e-05	25.0793	-1.5753	0.228	9.16359	9.16359
1571	9.15914	25.2146	4.1e-05	25.0793	-1.5753	0.229	9.16213	9.16213
1572	9.16005	25.2147	4e-05	25.0793	-1.5754	0.229	9.16177	9.16177
1573	9.16138	25.2148	4.3e-05	25.0793	-1.5756	0.229	9.16182	9.16182
1574	9.16137	25.2149	4.6e-05	25.0794	-1.5757	0.229	9.16231	9.16231
1575	9.16175	25.2149	5.1e-05	25.0794	-1.5758	0.229	9.16253	9.16253
1576	9.16259	25.215	4.9e-05	25.0795	-1.5757	0.229	9.16375	9.16375
1577	9.16343	25.2149	4.9e-05	25.0795	-1.5758	0.229	9.16491	9.16491
1578	9.16363	25.215	4.4e-05	25.0795	-1.5757	0.229	9.16615	9.16615
1579	9.1636	25.215	4.5e-05	25.0796	-1.5756	0.229	9.167	9.167
1580	9.16366	25.215	4.3e-05	25.0795	-1.5756	0.229	9.16766	9.16766
1581	9.1644	25.215	4.4e-05	25.0795	-1.5757	0.229	9.16775	9.16775
1582	9.16469	25.2151	4.2e-05	25.0795	-1.5758	0.229	9.16758	9.16758
1583	9.16443	25.2151	4.2e-05	25.0795	-1.5759	0.229	9.16669	9.16669
1584	9.16428	25.2151	4.1e-05	25.0795	-1.5759	0.23	9.16502	9.16502
1585	9.1649	25.2152	4.3e-05	25.0796	-1.5759	0.23	9.16154	9.16154
1586	9.16563	25.2153	4.7e-05	25.0796	-1.5758	0.23	9.15506	9.15506
1587	9.16603	25.2153	5.1e-05	25.0796	-1.5757	0.229	9.14627	9.14627
1588	9.16663	25.2154	5.3e-05	25.0796	-1.5756	0.229	9.13774	9.13774
1589	9.16764	25.2154	5.3e-05	25.0795	-1.5755	0.229	9.13157	9.13157
1590	9.16694	25.2153	5e-05	25.0795	-1.5755	0.23	9.12786	9.12786
1591	9.16684	25.2153	4.8e-05	25.0795	-1.5754	0.23	9.12682	9.12682
@18	2.0001	4	1590.27
1592	9.16716	25.2154	4.9e-05	25.0795	-1.5754	0.23	9.1281	9.1281
1593	9.16547	25.2155	4.7e-05	25.0796	-1.5753	0.23	9.12983	9.12983
1594	9.15876	25.2156	4.5e-05	25.0796	-1.5753	0.23	9.1309	9.1309
1595	9.14719	25.2158	4.9e-05	25.0796	-1.5753	0.23	9.13264	9.13264
1596	9.13587	25.2158	5e-05	25.0796	-1.5754	0.231	9.13473	9.13473
1597	9.12399	25.2159	4.8e-05	25.0796	-1.5755	0.231	9.13709	9.13709
1598	9.12392	25.2159	4.9e-05	25.0796	-1.5755	0.231	9.13955	9.13955
1599	9.12643	25.2159	5.2e-05	25.0797	-1.5756	0.231	9.14128	9.14128
1600	9.12783	25.2159	4.9e-05	25.0797	-1.5755	0.231	9.14268	9.14268
1601	9.12942	25.2159	4.9e-05	25.0797	-1.5754	0.231	9.14458	9.14458
1602	9.13153	25.2159	4.7e-05	25.0796	-1.5753	0.231	9.14622	9.14622
1603	9.13337	25.216	4.8e-05	25.0796	-1.5752	0.231	9.14723	9.14723
1604	9.13487	25.216	4.6e-05	25.0795	-1.5751	0.231	9.14946	9.14946
1605	9.13695	25.2162	4.6e-05	25.0796	-1.5751	0.231	9.15185	9.15185
1606	9.13855	25.2163	4.5e-05	25.0796	-1.5752	0.232	9.15305	9.15305
1607	9.14061	25.2163	4.6e-05	25.0797	-1.5752	0.232	9.15388	9.15388
1608	9.14224	25.2162	4.4e-05	25.0796	-1.5752	0.232	9.15534	9.15534
1609	9.14429	25.2162	4.6e-05	25.0796	-1.5752	0.232	9.15623	9.15623
1610	9.14614	25.2161	4.4e-05	25.0795	-1.5752	0.232	9.15561	9.15561
1611	9.14794	25.2161	4.1e-05	25.0795	-1.5751	0.232	9.15434	9.15434
1612	9.14938	25.2162	4.1e-05	25.0795	-1.5751	0.232	9.15265	9.15265
1613	9.15062	25.2162	4.4e-05	25.0795	-1.575	0.232	9.1512	9.1512
1614	9.15211	25.2163	4.4e-05	25.0794	-1.575	0.232	9.14983	9.14983
1615	9.15296	25.2163	4.6e-05	25.0794	-1.575	0.232	9.14912	9.14912
1616	9.15386	25.2163	4.7e-05	25.0794	-1.575	0.232	9.14993	9.14993
1617	9.15486	25.2163	4.7e-05	25.0794	-1.5751	0.232	9.15205	9.15205
1618	9.15539	25.2163	4.3e-05	25.0794	-1.5751	0.232	9.15396	9.15396
1619	9.15517	25.2163	4.3e-05	25.0794	-1.5751	0.232	9.15579	9.15579
1620	9.15369	25.2164	3.9e-05	25.0794	-1.5751	0.233	9.15843	9.15843
1621	9.14982	25.2164	3.9e-05	25.0794	-1.5751	0.233	9.16048	9.16048
1622	9.14946	25.2165	4.1e-05	25.0795	-1.5751	0.233	9.16145	9.16145
1623	9.15012	25.2166	4.2e-05	25.0795	-1.5751	0.233	9.16211	9.16211
1624	9.15174	25.2166	4.2e-05	25.0795	-1.5751	0.233	9.16207	9.16207
1625	9.15315	25.2166	4.5e-05	25.0795	-1.5751	0.233	9.16162	9.16162
1626	9.15418	25.2166	4.4e-05	25.0794	-1.5751	0.233	9.16076	9.16076
1627	9.15617	25.2166	4.1e-05	25.0794	-1.5751	0.233	9.16029	9.16029
1628	9.15716	25.2166	4e-05	25.0794	-1.5752	0.233	9.16044	9.16044
1629	9.15796	25.2167	3.9e-05	25.0794	-1.5752	0.233	9.16181	9.16181
1630	9.15833	25.2167	3.7e-05	25.0794	-1.5753	0.234	9.16323	9.16323
1631	9.15879	25.2168	3.8e-05	25.0795	-1.5754	0.234	9.16338	9.16338
1632	9.15983	25.2167	3.6e-05	25.0794	-1.5754	0.234	9.16448	9.16448
1633	9.16105	25.2169	3.7e-05	25.0794	-1.5754	0.234	9.16491	9.16491
1634	9.16195	25.2169	3.7e-05	25.0794	-1.5754	0.234	9.16478	9.16478
1635	9.16244	25.217	3.9e-05	25.0794	-1.5754	0.234	9.16407	9.16407
1636	9.16223	25.217	3.9e-05	25.0794	-1.5754	0.234	9.16479	9.16479
1637	9.16244	25.2171	4.1e-05	25.0795	-1.5754	0.234	9.16408	9.16408
1638	9.16311	25.2171	3.9e-05	25.0794	-1.5755	0.234	9.1636	9.1636
1639	9.1631	25.2172	3.8e-05	25.0795	-1.5755	0.235	9.16336	9.16336
1640	9.16361	25.2172	4e-05	25.0795	-1.5756	0.235	9.16373	9.16373
1641	9.16376	25.2174	4.6e-05	25.0796	-1.5756	0.235	9.16402	9.16402
1642	9.16352	25.2175	5e-05	25.0796	-1.5757	0.235	9.16493	9.16493
1643	9.16368	25.2176	5.1e-05	25.0796	-1.5756	0.235	9.16536	9.16536
1644	9.16395	25.2176	5.1e-05	25.0797	-1.5756	0.235	9.16603	9.16603
1645	9.16417	25.2176	5e-05	25.0796	-1.5756	0.235	9.16531	9.16531
1646	9.16457	25.2175	4.5e-05	25.0795	-1.5757	0.235	9.16491	9.16491
1647	9.16458	25.2174	4.4e-05	25.0795	-1.5757	0.235	9.1651	9.1651
1648	9.16454	25.2174	4.2e-05	25.0795	-1.5756	0.235	9.1654	9.1654
1649	9.16449	25.2175	4e-05	25.0795	-1.5756	0.235	9.1646	9.1646
1650	9.16465	25.2175	4.1e-05	25.0795	-1.5756	0.235	9.1647	9.1647
1651	9.16452	25.2176	4.2e-05	25.0796	-1.5755	0.235	9.16367	9.16367
1652	9.16443	25.2177	4.1e-05	25.0796	-1.5755	0.236	9.16318	9.16318
1653	9.16433	25.2177	4.4e-05	25.0796	-1.5755	0.236	9.16318	9.16318
1654	9.16439	25.2178	4.8e-05	25.0796	-1.5755	0.236	9.16347	9.16347
1655	9.16437	25.2178	4.8e-05	25.0796	-1.5755	0.236	9.16247	9.16247
1656	9.16459	25.2178	4.7e-05	25.0796	-1.5754	0.236	9.16203	9.16203
1657	9.16468	25.2178	4.5e-05	25.0795	-1.5754	0.236	9.1611	9.1611
1658	9.16449	25.2178	4.3e-05	25.0795	-1.5754	0.236	9.16022	9.16022
1659	9.16427	25.2178	4.2e-05	25.0794	-1.5754	0.236	9.15922	9.15922
1660	9.1634	25.2179	3.9e-05	25.0795	-1.5754	0.237	9.16025	9.16025
1661	9.16292	25.218	3.9e-05	25.0795	-1.5754	0.237	9.16139	9.16139
1662	9.16246	25.218	4.1e-05	25.0795	-1.5755	0.237	9.16229	9.16229
1663	9.16172	25.2181	4.2e-05	25.0796	-1.5756	0.237	9.16267	9.16267
1664	9.16183	25.2181	4.3e-05	25.0795	-1.5758	0.237	9.16259	9.16259
1665	9.16108	25.2181	4.3e-05	25.0795	-1.5759	0.237	9.16086	9.16086
1666	9.16105	25.2181	4.5e-05	25.0795	-1.576	0.237	9.15902	9.15902
1667	9.16139	25.2182	4.2e-05	25.0795	-1.576	0.237	9.15631	9.15631
1668	9.16173	25.2182	3.8e-05	25.0794	-1.5758	0.237	9.15422	9.15422
1669	9.16129	25.2182	3.6e-05	25.0795	-1.5756	0.238	9.1532	9.1532
1670	9.16059	25.2183	4.3e-05	25.0795	-1.5755	0.237	9.15398	9.15398
1671	9.16122	25.2184	4.4e-05	25.0795	-1.5755	0.238	9.15468	9.15468
1672	9.16146	25.2184	4.7e-05	25.0795	-1.5754	0.237	9.1572	9.1572
1673	9.16117	25.2185	5.2e-05	25.0796	-1.5755	0.238	9.15963	9.15963
1674	9.1594	25.2185	5.4e-05	25.0796	-1.5756	0.238	9.15989	9.15989
1675	9.15521	25.2184	5.1e-05	25.0795	-1.5757	0.238	9.15685	9.15685
1676	9.15315	25.2184	5.2e-05	25.0795	-1.5758	0.238	9.15144	9.15144
1677	9.15364	25.2183	5.2e-05	25.0794	-1.5758	0.238	9.14355	9.14355
1678	9.15472	25.2184	5.2e-05	25.0794	-1.5759	0.238	9.1343	9.1343
1679	9.15529	25.2185	5.2e-05	25.0795	-1.5758	0.238	9.12692	9.12692
1680	9.1569	25.2185	5e-05	25.0795	-1.5757	0.238	9.12347	9.12347
1681	9.1585	25.2186	5e-05	25.0795	-1.5757	0.238	9.12311	9.12311
@19	2.0001	4	1680.03
1682	9.16249	25.2186	5e-05	25.0795	-1.5758	0.238	9.12459	9.12459
1683	9.16493	25.2186	4.9e-05	25.0794	-1.5758	0.238	9.12803	9.12803
1684	9.15637	25.2187	5.2e-05	25.0795	-1.5758	0.238	9.13163	9.13163
1685	9.14306	25.2187	4.8e-05	25.0795	-1.5759	0.238	9.13362	9.13362
1686	9.12988	25.2187	4.4e-05	25.0795	-1.576	0.239	9.13548	9.13548
1687	9.1232	25.2188	4.2e-05	25.0795	-1.576	0.239	9.13758	9.13758
1688	9.11991	25.2188	4.1e-05	25.0796	-1.576	0.239	9.13962	9.13962
1689	9.12201	25.2188	3.3e-05	25.0795	-1.576	0.239	9.14224	9.14224
1690	9.12467	25.2188	3.5e-05	25.0795	-1.576	0.239	9.14501	9.14501
1691	9.12803	25.2188	3.5e-05	25.0795	-1.5759	0.239	9.14723	9.14723
1692	9.1314	25.2189	3.7e-05	25.0795	-1.5759	0.239	9.14854	9.14854
1693	9.13364	25.2189	3.7e-05	25.0795	-1.5759	0.239	9.14913	9.14913
1694	9.1352	25.219	4.2e-05	25.0795	-1.5759	0.239	9.14971	9.14971
1695	9.13716	25.2192	4.6e-05	25.0796	-1.5759	0.239	9.15102	9.15102
1696	9.13784	25.2192	4.6e-05	25.0796	-1.576	0.239	9.15256	9.15256
1697	9.14121	25.2192	4.4e-05	25.0796	-1.5761	0.24	9.15498	9.15498
1698	9.14662	25.2192	4.5e-05	25.0796	-1.5761	0.24	9.15654	9.15654
1699	9.14926	25.2192	4.3e-05	25.0796	-1.5761	0.24	9.15706	9.15706
1700	9.14899	25.2193	4.1e-05	25.0795	-1.5761	0.24	9.1577	9.1577
1701	9.14943	25.2193	4.3e-05	25.0795	-1.5761	0.24	9.15876	9.15876
1702	9.15091	25.2194	4.7e-05	25.0796	-1.5762	0.24	9.15864	9.15864
1703	9.15229	25.2194	4.7e-05	25.0795	-1.5763	0.24	9.15891	9.15891
1704	9.15312	25.2196	4.7e-05	25.0795	-1.5763	0.241	9.15984	9.15984
1705	9.1539	25.2195	4.7e-05	25.0794	-1.5763	0.241	9.15986	9.15986
1706	9.15494	25.2196	4.9e-05	25.0795	-1.5762	0.24	9.15865	9.15865
1707	9.15559	25.2197	4.5e-05	25.0795	-1.5761	0.241	9.15773	9.15773
1708	9.15604	25.2197	4.6e-05	25.0795	-1.5762	0.241	9.15784	9.15784
1709	9.15606	25.2196	4.7e-05	25.0795	-1.5762	0.241	9.15872	9.15872
1710	9.15682	25.2197	4.8e-05	25.0797	-1.5763	0.241	9.15983	9.15983
1711	9.15781	25.2196	4.7e-05	25.0796	-1.5763	0.241	9.16121	9.16121
1712	9.15827	25.2197	4.8e-05	25.0796	-1.5762	0.241	9.16241	9.16241
1713	9.1583	25.2197	4.8e-05	25.0795	-1.5762	0.241	9.16243	9.16243
1714	9.15855	25.2197	4.9e-05	25.0795	-1.5762	0.241	9.16076	9.16076
1715	9.15808	25.2196	4.5e-05	25.0794	-1.5762	0.241	9.15825	9.15825
1716	9.15746	25.2196	4.1e-05	25.0793	-1.5762	0.242	9.15582	9.15582
1717	9.15624	25.2195	3.8e-05	25.0792	-1.5763	0.242	9.15375	9.15375
1718	9.15884	25.2196	3.3e-05	25.0793	-1.5762	0.242	9.15236	9.15236
1719	9.16339	25.2195	3.2e-05	25.0792	-1.5762	0.242	9.15252	9.15252
1720	9.1632	25.2196	3.7e-05	25.0791	-1.5762	0.242	9.15451	9.15451
1721	9.16184	25.2198	3.9e-05	25.0791	-1.5762	0.242	9.15685	9.15685
1722	9.15972	25.2199	4.4e-05	25.0792	-1.5761	0.242	9.15894	9.15894
1723	9.15798	25.22	5.1e-05	25.0793	-1.576	0.242	9.16047	9.16047
1724	9.15583	25.2201	4.9e-05	25.0794	-1.576	0.242	9.1612	9.1612
1725	9.15429	25.2202	4.8e-05	25.0795	-1.576	0.242	9.16079	9.16079
1726	9.15266	25.2202	5e-05	25.0795	-1.576	0.242	9.16071	9.16071
1727	9.15127	25.2203	4.9e-05	25.0795	-1.576	0.242	9.16138	9.16138
1728	9.1524	25.2202	4.3e-05	25.0794	-1.5761	0.243	9.16155	9.16155
1729	9.15737	25.2201	4.3e-05	25.0793	-1.576	0.242	9.16081	9.16081
1730	9.16102	25.2199	4.3e-05	25.0792	-1.576	0.242	9.16006	9.16006
1731	9.1609	25.22	4.1e-05	25.0793	-1.576	0.243	9.15958	9.15958
1732	9.16083	25.2201	4.1e-05	25.0793	-1.576	0.243	9.1587	9.1587
1733	9.16111	25.2202	4.5e-05	25.0793	-1.576	0.243	9.15844	9.15844
1734	9.16093	25.2203	4.4e-05	25.0794	-1.5761	0.243	9.15908	9.15908
1735	9.1604	25.2204	4.8e-05	25.0794	-1.5761	0.243	9.15988	9.15988
1736	9.16028	25.2204	4.9e-05	25.0794	-1.5762	0.243	9.16	9.16
1737	9.16025	25.2204	4.7e-05	25.0794	-1.5762	0.243	9.15928	9.15928
1738	9.16002	25.2205	4.4e-05	25.0793	-1.5762	0.243	9.1588	9.1588
1739	9.16006	25.2206	4.2e-05	25.0794	-1.5761	0.243	9.15806	9.15806
1740	9.15991	25.2207	3.7e-05	25.0794	-1.5762	0.244	9.15754	9.15754
1741	9.15952	25.2206	3.3e-05	25.0793	-1.5762	0.244	9.15786	9.15786
1742	9.15941	25.2206	3.5e-05	25.0793	-1.5761	0.244	9.1594	9.1594
1743	9.15968	25.2207	3.6e-05	25.0793	-1.5761	0.244	9.16002	9.16002
1744	9.15968	25.2207	3.7e-05	25.0793	-1.5761	0.244	9.16073	9.16073
1745	9.15953	25.2208	3.7e-05	25.0793	-1.5761	0.244	9.16198	9.16198
1746	9.15925	25.2209	4e-05	25.0793	-1.576	0.244	9.16256	9.16256
1747	9.15941	25.221	3.8e-05	25.0793	-1.576	0.244	9.16227	9.16227
1748	9.15968	25.2211	3.7e-05	25.0795	-1.576	0.244	9.16347	9.16347
1749	9.15972	25.2211	4e-05	25.0795	-1.576	0.245	9.16532	9.16532
1750	9.1597	25.2211	3.8e-05	25.0796	-1.576	0.245	9.16569	9.16569
1751	9.16023	25.2212	3.9e-05	25.0796	-1.5761	0.245	9.16651	9.16651
1752	9.16103	25.2212	4.2e-05	25.0797	-1.5762	0.245	9.16745	9.16745
1753	9.16187	25.2211	4.3e-05	25.0795	-1.5762	0.245	9.16708	9.16708
1754	9.16235	25.2212	4.3e-05	25.0795	-1.5762	0.245	9.16625	9.16625
1755	9.16281	25.2212	4.4e-05	25.0795	-1.5762	0.245	9.16624	9.16624
1756	9.16347	25.2212	4.3e-05	25.0795	-1.5762	0.245	9.16652	9.16652
1757	9.16438	25.2212	4.2e-05	25.0795	-1.5762	0.245	9.16611	9.16611
1758	9.16478	25.2214	4.3e-05	25.0796	-1.5762	0.245	9.16625	9.16625
1759	9.16513	25.2214	4.3e-05	25.0796	-1.5762	0.245	9.16567	9.16567
1760	9.16514	25.2213	4.3e-05	25.0795	-1.5762	0.245	9.1649	9.1649
1761	9.1649	25.2213	4.5e-05	25.0796	-1.5762	0.245	9.16378	9.16378
1762	9.1648	25.2213	4.5e-05	25.0796	-1.5761	0.245	9.16345	9.16345
1763	9.16504	25.2213	4.3e-05	25.0795	-1.576	0.245	9.16232	9.16232
1764	9.16534	25.2214	3.9e-05	25.0795	-1.576	0.246	9.16206	9.16206
1765	9.16522	25.2215	3.7e-05	25.0795	-1.5761	0.246	9.16228	9.16228
1766	9.16499	25.2215	3.5e-05	25.0794	-1.5761	0.246	9.16144	9.16144
1767	9.16472	25.2216	3.9e-05	25.0795	-1.5761	0.246	9.16076	9.16076
1768	9.16442	25.2216	4.1e-05	25.0794	-1.5759	0.246	9.16052	9.16052
1769	9.16392	25.2217	4.5e-05	25.0795	-1.5759	0.246	9.1596	9.1596
1770	9.16328	25.2218	4.8e-05	25.0796	-1.5758	0.246	9.15883	9.15883
1771	9.16279	25.2218	4.5e-05	25.0796	-1.5758	0.246	9.15911	9.15911

## Sheet: 400μM SAM to 40μM Y49F
$ITC
19
$NOT
25
60
750
10
2
$ADCGainCode: 0
$False	TRUE	TRUE
0.4	0.8	90	5
2	4	90	5
2	4	90	5
2	4	90	5
2	4	90	5
2	4	90	5
2	4	90	5
2	4	90	5
2	4	90	5
2	4	90	5
2	4	90	5
2	4	90	5
2	4	90	5
2	4	90	5
2	4	90	5
2	4	90	5
2	4	90	5
2	4	90	5
2	4	90	5
# 0
# 0.4
# 0.04
# 0.2097
# 25
# 4.0004
# 8.06
?
% MICROCALITC_MAL1134773
0.002097
0.040004
-0.00485476	29.6544
-0.00337137	29.3699
0.00833333
1681.7	168160
0.0025	81
-0.00015042	-0.033987
-0.2	8
0	0
0
% 128000 127393
0.431
5	750	1000	750
0.0004936	-0.00158	-1.54392e-05	6.03594e-07	-2.58552e-09
% MicroCalITC Ver: 1.28.230 Run time:5/10/2021 12:57:19 PM
@0
5	9.22227	25.1043	4.3e-05	25.035	-1.7891	0.033	9.22413	9.22413
6	9.22264	25.1042	3.7e-05	25.035	-1.7891	0.034	9.22464	9.22464
7	9.22265	25.1042	3.6e-05	25.035	-1.7891	0.034	9.22463	9.22463
8	9.22265	25.1043	3.2e-05	25.0349	-1.7891	0.034	9.22359	9.22359
9	9.22259	25.1043	3.2e-05	25.0348	-1.7891	0.034	9.22211	9.22211
10	9.22231	25.1043	3.2e-05	25.0348	-1.7892	0.034	9.22067	9.22067
11	9.22204	25.1044	3.7e-05	25.0349	-1.7892	0.034	9.22068	9.22068
12	9.22206	25.1045	3.6e-05	25.0349	-1.7893	0.034	9.22101	9.22101
13	9.22221	25.1045	3.6e-05	25.0349	-1.7893	0.034	9.22147	9.22147
14	9.22237	25.1046	3.7e-05	25.035	-1.7893	0.034	9.22203	9.22203
15	9.22236	25.1046	3.6e-05	25.035	-1.7893	0.034	9.22296	9.22296
16	9.22226	25.1045	3.5e-05	25.035	-1.7893	0.035	9.22238	9.22238
17	9.22225	25.1044	3.5e-05	25.0349	-1.7894	0.035	9.22117	9.22117
18	9.22221	25.1045	3.8e-05	25.035	-1.7894	0.035	9.22023	9.22023
19	9.22196	25.1046	3.6e-05	25.035	-1.7894	0.035	9.22061	9.22061
20	9.2221	25.1046	3.8e-05	25.035	-1.7893	0.035	9.22028	9.22028
21	9.22202	25.1047	3.9e-05	25.035	-1.7894	0.035	9.22038	9.22038
22	9.22183	25.1048	4.1e-05	25.035	-1.7894	0.035	9.2212	9.2212
23	9.22181	25.1047	4.2e-05	25.035	-1.7895	0.035	9.22208	9.22208
24	9.22168	25.1048	4.4e-05	25.035	-1.7895	0.035	9.22108	9.22108
25	9.22115	25.1048	4.5e-05	25.035	-1.7894	0.035	9.21958	9.21958
26	9.22076	25.1049	4.6e-05	25.035	-1.7893	0.035	9.21923	9.21923
27	9.22058	25.105	5e-05	25.0351	-1.7892	0.035	9.21884	9.21884
28	9.22053	25.105	4.8e-05	25.0351	-1.7892	0.035	9.21814	9.21814
29	9.22039	25.1051	4.6e-05	25.0351	-1.7892	0.035	9.21788	9.21788
30	9.22045	25.1051	4.4e-05	25.0351	-1.7893	0.036	9.21904	9.21904
31	9.22028	25.1051	4.1e-05	25.0351	-1.7894	0.036	9.2191	9.2191
32	9.2199	25.1051	3.8e-05	25.0351	-1.7894	0.036	9.21848	9.21848
33	9.21965	25.1052	4.2e-05	25.0352	-1.7894	0.036	9.21735	9.21735
34	9.2197	25.1052	4.6e-05	25.0352	-1.7895	0.036	9.21676	9.21676
35	9.21947	25.1052	4.7e-05	25.0352	-1.7895	0.036	9.21637	9.21637
36	9.21901	25.1053	4.9e-05	25.0352	-1.7894	0.036	9.21596	9.21596
37	9.21875	25.1053	4.7e-05	25.0351	-1.7895	0.036	9.21508	9.21508
38	9.21827	25.1054	4.2e-05	25.0351	-1.7895	0.036	9.21443	9.21443
39	9.21776	25.1054	4e-05	25.035	-1.7896	0.037	9.21443	9.21443
40	9.21746	25.1055	3.8e-05	25.0351	-1.7896	0.037	9.2145	9.2145
41	9.21725	25.1055	3.6e-05	25.0351	-1.7895	0.037	9.2144	9.2144
42	9.21695	25.1055	3.6e-05	25.035	-1.7894	0.037	9.21477	9.21477
43	9.21652	25.1055	3.7e-05	25.035	-1.7892	0.037	9.2151	9.2151
44	9.21616	25.1056	3.8e-05	25.035	-1.7892	0.037	9.21561	9.21561
45	9.21626	25.1056	4.1e-05	25.035	-1.7891	0.037	9.21561	9.21561
46	9.21624	25.1056	4.3e-05	25.035	-1.7891	0.037	9.21617	9.21617
47	9.21599	25.1056	4.4e-05	25.035	-1.7891	0.037	9.217	9.217
48	9.21606	25.1056	4.3e-05	25.035	-1.7891	0.038	9.21769	9.21769
49	9.21607	25.1057	4.1e-05	25.0351	-1.7891	0.038	9.21685	9.21685
50	9.21571	25.1058	3.9e-05	25.0351	-1.789	0.038	9.21601	9.21601
51	9.21546	25.1059	3.9e-05	25.0351	-1.789	0.038	9.21557	9.21557
52	9.21537	25.1059	3.8e-05	25.0351	-1.789	0.038	9.21581	9.21581
53	9.21539	25.106	3.9e-05	25.0352	-1.7889	0.038	9.21039	9.21039
54	9.2154	25.1061	4e-05	25.0351	-1.7888	0.038	9.19358	9.19358
55	9.21586	25.1061	4e-05	25.0351	-1.7888	0.038	9.15982	9.15982
56	9.21574	25.1061	3.8e-05	25.035	-1.7887	0.038	9.11374	9.11374
57	9.2161	25.1061	3.8e-05	25.0351	-1.7887	0.038	9.06259	9.06259
58	9.21594	25.1061	3.7e-05	25.0351	-1.7888	0.038	9.01927	9.01927
59	9.21441	25.1061	3.6e-05	25.035	-1.7888	0.038	8.99237	8.99237
60	9.21359	25.1061	3.6e-05	25.0351	-1.7888	0.038	8.98752	8.98752
@1	0.4	0.8	60.123
61	9.21686	25.1061	3.6e-05	25.035	-1.7889	0.039	8.99902	8.99902
62	9.21985	25.1061	3.3e-05	25.0349	-1.7888	0.039	9.01942	9.01942
63	9.18884	25.1061	3.4e-05	25.0349	-1.7887	0.039	9.04191	9.04191
64	9.12813	25.1061	3.4e-05	25.0349	-1.7886	0.039	9.063	9.063
65	9.04497	25.1061	3.1e-05	25.0348	-1.7885	0.039	9.08243	9.08243
66	8.98662	25.1063	3.3e-05	25.0349	-1.7885	0.039	9.0994	9.0994
67	8.96484	25.1064	3.5e-05	25.0349	-1.7885	0.039	9.11358	9.11358
68	8.97269	25.1065	3.4e-05	25.0349	-1.7886	0.039	9.12614	9.12614
69	8.99394	25.1065	3.2e-05	25.035	-1.7886	0.04	9.13717	9.13717
70	9.02026	25.1066	3.5e-05	25.035	-1.7885	0.04	9.14557	9.14557
71	9.04378	25.1066	3.3e-05	25.0349	-1.7885	0.04	9.15266	9.15266
72	9.06654	25.1066	3.3e-05	25.0349	-1.7884	0.04	9.1594	9.1594
73	9.08485	25.1066	3.4e-05	25.0349	-1.7884	0.04	9.16505	9.16505
74	9.09948	25.1066	3.6e-05	25.0349	-1.7883	0.04	9.17044	9.17044
75	9.11744	25.1067	3.6e-05	25.0349	-1.7884	0.04	9.17558	9.17558
76	9.12865	25.1067	3.3e-05	25.0349	-1.7885	0.041	9.18101	9.18101
77	9.13736	25.1069	3.5e-05	25.035	-1.7886	0.041	9.18597	9.18597
78	9.14769	25.107	3.6e-05	25.0351	-1.7887	0.041	9.19038	9.19038
79	9.15473	25.107	4e-05	25.0351	-1.7887	0.041	9.19381	9.19381
80	9.15893	25.1071	4.2e-05	25.0351	-1.7886	0.041	9.19673	9.19673
81	9.16459	25.1071	4.5e-05	25.0352	-1.7885	0.041	9.19904	9.19904
82	9.17091	25.107	4.4e-05	25.035	-1.7884	0.041	9.20106	9.20106
83	9.17611	25.1071	4.3e-05	25.035	-1.7884	0.041	9.20294	9.20294
84	9.18096	25.1072	4.3e-05	25.0351	-1.7884	0.041	9.20465	9.20465
85	9.18591	25.1072	4.3e-05	25.0351	-1.7883	0.041	9.20587	9.20587
86	9.19009	25.1073	4.6e-05	25.035	-1.7883	0.041	9.20679	9.20679
87	9.19272	25.1073	4.8e-05	25.0351	-1.7883	0.041	9.20754	9.20754
88	9.19526	25.1073	5.1e-05	25.0351	-1.7882	0.041	9.20828	9.20828
89	9.19732	25.1073	4.7e-05	25.035	-1.7881	0.041	9.20898	9.20898
90	9.19879	25.1073	4e-05	25.035	-1.788	0.042	9.21009	9.21009
91	9.20044	25.1073	3.7e-05	25.035	-1.788	0.042	9.20989	9.20989
92	9.20208	25.1073	3.6e-05	25.035	-1.7879	0.042	9.20869	9.20869
93	9.20265	25.1074	3.2e-05	25.0349	-1.7878	0.042	9.20821	9.20821
94	9.20332	25.1074	3.5e-05	25.0349	-1.7878	0.042	9.20886	9.20886
95	9.20475	25.1074	3.7e-05	25.035	-1.7877	0.042	9.20915	9.20915
96	9.20609	25.1074	3.7e-05	25.035	-1.7877	0.042	9.21071	9.21071
97	9.20714	25.1075	3.6e-05	25.0351	-1.7876	0.043	9.21292	9.21292
98	9.20799	25.1075	3.4e-05	25.035	-1.7876	0.043	9.21371	9.21371
99	9.209	25.1077	3.2e-05	25.0351	-1.7875	0.043	9.21382	9.21382
100	9.20974	25.1077	3.6e-05	25.0351	-1.7874	0.043	9.21407	9.21407
101	9.21015	25.1078	3.5e-05	25.0351	-1.7873	0.043	9.21331	9.21331
102	9.21056	25.1079	3.7e-05	25.0351	-1.7873	0.043	9.21302	9.21302
103	9.2111	25.1079	3.7e-05	25.0351	-1.7873	0.043	9.21299	9.21299
104	9.21143	25.108	3.9e-05	25.0351	-1.7873	0.043	9.21284	9.21284
105	9.21152	25.1081	3.5e-05	25.0351	-1.7873	0.043	9.21237	9.21237
106	9.21171	25.1082	3.4e-05	25.0351	-1.7873	0.044	9.21229	9.21229
107	9.21165	25.1082	3.4e-05	25.0351	-1.7873	0.044	9.21176	9.21176
108	9.21166	25.1082	3.9e-05	25.0352	-1.7873	0.044	9.21177	9.21177
109	9.21163	25.1083	4e-05	25.0352	-1.7872	0.044	9.21085	9.21085
110	9.21145	25.1082	4.1e-05	25.0352	-1.7872	0.044	9.20969	9.20969
111	9.21128	25.1083	4e-05	25.0352	-1.7871	0.044	9.20928	9.20928
112	9.21157	25.1082	3.4e-05	25.0351	-1.7871	0.044	9.20948	9.20948
113	9.21188	25.1082	3.2e-05	25.035	-1.7872	0.045	9.20914	9.20914
114	9.21186	25.1083	3.1e-05	25.035	-1.7873	0.045	9.20965	9.20965
115	9.21171	25.1084	3.4e-05	25.0351	-1.7873	0.045	9.21031	9.21031
116	9.21159	25.1084	3.7e-05	25.0351	-1.7874	0.045	9.21155	9.21155
117	9.21163	25.1085	4.2e-05	25.0351	-1.7874	0.045	9.21221	9.21221
118	9.21156	25.1086	4.4e-05	25.0351	-1.7874	0.045	9.21348	9.21348
119	9.21137	25.1085	4.3e-05	25.035	-1.7874	0.045	9.21487	9.21487
120	9.21188	25.1085	4.5e-05	25.035	-1.7874	0.045	9.21607	9.21607
121	9.21221	25.1086	4.7e-05	25.035	-1.7873	0.045	9.2166	9.2166
122	9.21239	25.1087	4.8e-05	25.035	-1.7872	0.045	9.2164	9.2164
123	9.21249	25.1087	4.7e-05	25.035	-1.7872	0.045	9.21583	9.21583
124	9.21262	25.1087	4.7e-05	25.035	-1.7872	0.045	9.21523	9.21523
125	9.2127	25.1087	4.4e-05	25.0349	-1.7872	0.045	9.21402	9.21402
126	9.21294	25.1087	4.1e-05	25.0349	-1.7872	0.045	9.21197	9.21197
127	9.21296	25.1089	4.4e-05	25.035	-1.7872	0.045	9.21068	9.21068
128	9.21237	25.1089	4.4e-05	25.0349	-1.7872	0.046	9.20893	9.20893
129	9.21178	25.109	4.5e-05	25.0349	-1.7871	0.046	9.20687	9.20687
130	9.21163	25.109	4.4e-05	25.0349	-1.7871	0.046	9.20655	9.20655
131	9.21177	25.1091	4.6e-05	25.0349	-1.7871	0.046	9.20682	9.20682
132	9.21171	25.1091	4.6e-05	25.0348	-1.7871	0.046	9.20645	9.20645
133	9.21178	25.1092	4.4e-05	25.0349	-1.7871	0.046	9.20729	9.20729
134	9.21177	25.1093	4.1e-05	25.0349	-1.787	0.046	9.20873	9.20873
135	9.2112	25.1093	4.1e-05	25.035	-1.7871	0.046	9.20992	9.20992
136	9.21094	25.1092	4.1e-05	25.035	-1.7871	0.047	9.21134	9.21134
137	9.21122	25.1092	4.1e-05	25.035	-1.787	0.047	9.21355	9.21355
138	9.21167	25.1092	4.1e-05	25.035	-1.7869	0.047	9.21479	9.21479
139	9.21168	25.1092	4.3e-05	25.0349	-1.7869	0.047	9.21554	9.21554
140	9.21162	25.1093	4.4e-05	25.035	-1.7869	0.047	9.21605	9.21605
141	9.21145	25.1093	4.3e-05	25.035	-1.7868	0.047	9.21666	9.21666
142	9.21106	25.1094	3.9e-05	25.0349	-1.7868	0.047	9.21525	9.21525
143	9.2109	25.1094	3.6e-05	25.0349	-1.7868	0.047	9.20295	9.20295
144	9.21149	25.1095	3.9e-05	25.035	-1.7868	0.047	9.16154	9.16154
145	9.21244	25.1095	3.8e-05	25.035	-1.7867	0.047	9.07556	9.07556
146	9.21351	25.1095	4e-05	25.0349	-1.7867	0.047	8.9391	8.9391
147	9.21504	25.1095	4.1e-05	25.0349	-1.7866	0.047	8.76151	8.76151
148	9.21598	25.1096	4.4e-05	25.0349	-1.7866	0.047	8.56662	8.56662
149	9.21637	25.1096	4.4e-05	25.0349	-1.7867	0.047	8.38737	8.38737
150	9.21658	25.1096	4.5e-05	25.0348	-1.7867	0.047	8.24939	8.24939
@2	2.0001	4	150.006
151	9.21813	25.1096	4.5e-05	25.0349	-1.7866	0.047	8.1634	8.1634
152	9.20922	25.1097	4.4e-05	25.0349	-1.7865	0.047	8.1259	8.1259
153	9.1535	25.1097	4.6e-05	25.0349	-1.7864	0.047	8.12473	8.12473
154	9.00853	25.1099	4.5e-05	25.035	-1.7863	0.048	8.14978	8.14978
155	8.78591	25.11	4.1e-05	25.035	-1.7862	0.048	8.19464	8.19464
156	8.53622	25.11	4e-05	25.0349	-1.7863	0.048	8.25419	8.25419
157	8.32243	25.1101	4.2e-05	25.035	-1.7864	0.048	8.32456	8.32456
158	8.18086	25.1101	3.6e-05	25.0349	-1.7864	0.048	8.40264	8.40264
159	8.11345	25.1101	3.6e-05	25.0349	-1.7863	0.048	8.48234	8.48234
160	8.09669	25.1102	3.6e-05	25.0349	-1.7861	0.049	8.55743	8.55743
161	8.10602	25.1102	3.5e-05	25.0349	-1.786	0.049	8.62791	8.62791
162	8.13429	25.1102	3.3e-05	25.035	-1.7859	0.049	8.69155	8.69155
163	8.17458	25.1103	4e-05	25.035	-1.7859	0.049	8.74843	8.74843
164	8.23836	25.1103	4.1e-05	25.0351	-1.786	0.049	8.79805	8.79805
165	8.32059	25.1104	4.2e-05	25.0351	-1.7861	0.049	8.84297	8.84297
166	8.40376	25.1104	4.5e-05	25.0351	-1.7862	0.049	8.88259	8.88259
167	8.48599	25.1105	4.8e-05	25.0352	-1.7862	0.049	8.91793	8.91793
168	8.56458	25.1105	4.3e-05	25.0352	-1.7862	0.049	8.94938	8.94938
169	8.63654	25.1106	4.1e-05	25.0352	-1.7861	0.049	8.97775	8.97775
170	8.69614	25.1105	4.3e-05	25.0351	-1.7861	0.049	9.00294	9.00294
171	8.75581	25.1106	4.4e-05	25.0351	-1.7861	0.049	9.02589	9.02589
172	8.8042	25.1105	4.1e-05	25.035	-1.7861	0.049	9.04746	9.04746
173	8.84904	25.1106	4.5e-05	25.035	-1.786	0.049	9.06658	9.06658
174	8.88492	25.1106	4.5e-05	25.0349	-1.786	0.049	9.08401	9.08401
175	8.92064	25.1106	4.3e-05	25.0349	-1.786	0.049	9.09961	9.09961
176	8.95396	25.1106	4e-05	25.0349	-1.7858	0.05	9.11242	9.11242
177	8.98103	25.1106	4e-05	25.0348	-1.7857	0.05	9.12276	9.12276
178	9.00615	25.1106	3.8e-05	25.0347	-1.7856	0.05	9.13212	9.13212
179	9.02674	25.1108	3.9e-05	25.0348	-1.7855	0.05	9.13964	9.13964
180	9.04668	25.1109	4.2e-05	25.0348	-1.7854	0.05	9.14636	9.14636
181	9.06882	25.111	4.6e-05	25.0348	-1.7854	0.05	9.15325	9.15325
182	9.08873	25.1111	4.6e-05	25.0349	-1.7855	0.05	9.15909	9.15909
183	9.10194	25.1112	4.5e-05	25.0349	-1.7855	0.05	9.16405	9.16405
184	9.11382	25.1112	4.6e-05	25.035	-1.7855	0.05	9.16954	9.16954
185	9.12452	25.1113	4.3e-05	25.035	-1.7855	0.05	9.17422	9.17422
186	9.1329	25.1113	3.8e-05	25.035	-1.7855	0.05	9.17797	9.17797
187	9.14066	25.1114	3.7e-05	25.035	-1.7855	0.051	9.18181	9.18181
188	9.14841	25.1115	3.4e-05	25.0351	-1.7854	0.051	9.18524	9.18524
189	9.15149	25.1114	2.9e-05	25.035	-1.7854	0.051	9.18856	9.18856
190	9.15834	25.1115	2.7e-05	25.035	-1.7853	0.052	9.19131	9.19131
191	9.167	25.1115	2.7e-05	25.035	-1.7853	0.052	9.19353	9.19353
192	9.17029	25.1115	2.6e-05	25.035	-1.7854	0.052	9.19437	9.19437
193	9.17419	25.1115	3.2e-05	25.0349	-1.7855	0.052	9.19637	9.19637
194	9.17795	25.1116	3.4e-05	25.035	-1.7855	0.052	9.19775	9.19775
195	9.18128	25.1116	3.6e-05	25.035	-1.7855	0.052	9.19932	9.19932
196	9.18396	25.1117	3.4e-05	25.0351	-1.7856	0.052	9.20047	9.20047
197	9.18607	25.1117	3.5e-05	25.035	-1.7855	0.052	9.20269	9.20269
198	9.18836	25.1118	3.2e-05	25.035	-1.7853	0.052	9.20277	9.20277
199	9.19055	25.1118	2.7e-05	25.035	-1.7852	0.052	9.20264	9.20264
200	9.192	25.1119	2.6e-05	25.035	-1.785	0.053	9.20257	9.20257
201	9.19409	25.112	2.9e-05	25.0351	-1.7849	0.053	9.20319	9.20319
202	9.19645	25.112	3.2e-05	25.0351	-1.7849	0.053	9.20391	9.20391
203	9.19831	25.1121	3.6e-05	25.0351	-1.785	0.053	9.20557	9.20557
204	9.19931	25.1122	4.1e-05	25.0352	-1.785	0.053	9.20696	9.20696
205	9.20031	25.1121	4.1e-05	25.035	-1.785	0.053	9.20757	9.20757
206	9.20128	25.1122	3.9e-05	25.035	-1.785	0.053	9.20793	9.20793
207	9.20186	25.1123	3.8e-05	25.0351	-1.785	0.053	9.20736	9.20736
208	9.20244	25.1123	3.3e-05	25.035	-1.785	0.053	9.20675	9.20675
209	9.20327	25.1123	3e-05	25.035	-1.785	0.054	9.20768	9.20768
210	9.20414	25.1124	3.1e-05	25.0351	-1.785	0.054	9.20886	9.20886
211	9.20523	25.1124	3.1e-05	25.035	-1.785	0.054	9.20912	9.20912
212	9.20586	25.1123	3.1e-05	25.035	-1.7849	0.054	9.20935	9.20935
213	9.206	25.1123	3.3e-05	25.035	-1.7849	0.054	9.20958	9.20958
214	9.20641	25.1123	3.3e-05	25.0349	-1.7848	0.054	9.20935	9.20935
215	9.20682	25.1123	3.2e-05	25.0349	-1.7848	0.054	9.20875	9.20875
216	9.20716	25.1124	3.3e-05	25.0349	-1.7848	0.054	9.20922	9.20922
217	9.20777	25.1125	3.1e-05	25.0349	-1.7847	0.054	9.21031	9.21031
218	9.20841	25.1125	3e-05	25.035	-1.7847	0.054	9.21076	9.21076
219	9.20875	25.1127	3.1e-05	25.0351	-1.7846	0.054	9.21072	9.21072
220	9.20896	25.1128	2.8e-05	25.0352	-1.7845	0.055	9.21149	9.21149
221	9.20911	25.1128	3e-05	25.0352	-1.7843	0.055	9.21191	9.21191
222	9.2095	25.1128	3.4e-05	25.0351	-1.7842	0.055	9.21274	9.21274
223	9.21	25.1129	3.4e-05	25.0351	-1.7841	0.055	9.21341	9.21341
224	9.21018	25.113	3.2e-05	25.0351	-1.784	0.055	9.21335	9.21335
225	9.21045	25.113	3.7e-05	25.0351	-1.784	0.055	9.21346	9.21346
226	9.21082	25.113	3.8e-05	25.0351	-1.7838	0.055	9.21379	9.21379
227	9.21124	25.113	3.6e-05	25.0351	-1.7837	0.056	9.21346	9.21346
228	9.21168	25.113	3.9e-05	25.0351	-1.7836	0.056	9.21364	9.21364
229	9.21195	25.113	4.1e-05	25.0351	-1.7835	0.056	9.21465	9.21465
230	9.2121	25.1131	4.2e-05	25.0351	-1.7835	0.056	9.2149	9.2149
231	9.21223	25.1131	4.1e-05	25.0351	-1.7835	0.056	9.21399	9.21399
232	9.21278	25.1131	3.9e-05	25.0351	-1.7836	0.056	9.2133	9.2133
233	9.2131	25.1131	3.8e-05	25.0351	-1.7836	0.056	9.20563	9.20563
234	9.21344	25.1132	4.4e-05	25.0352	-1.7836	0.056	9.17789	9.17789
235	9.21386	25.1132	4.4e-05	25.0352	-1.7835	0.056	9.11892	9.11892
236	9.21405	25.1132	4.4e-05	25.0352	-1.7835	0.056	9.02411	9.02411
237	9.21397	25.1132	4.5e-05	25.0351	-1.7835	0.056	8.89827	8.89827
238	9.21447	25.1132	4.4e-05	25.035	-1.7834	0.056	8.75838	8.75838
239	9.21451	25.1131	3.7e-05	25.0349	-1.7834	0.056	8.62904	8.62904
240	9.21385	25.1131	3.5e-05	25.0349	-1.7834	0.057	8.53016	8.53016
@3	2.0001	4	240.102
241	9.21077	25.1131	3.6e-05	25.0349	-1.7834	0.057	8.47087	8.47087
242	9.21018	25.1133	4e-05	25.035	-1.7833	0.057	8.44729	8.44729
243	9.17504	25.1134	4.3e-05	25.035	-1.7833	0.057	8.45092	8.45092
244	9.07753	25.1135	4.6e-05	25.0351	-1.7832	0.057	8.4722	8.4722
245	8.9193	25.1136	4.6e-05	25.0351	-1.7831	0.057	8.50535	8.50535
246	8.73696	25.1137	4.7e-05	25.0351	-1.783	0.057	8.54723	8.54723
247	8.58178	25.1137	4.4e-05	25.0352	-1.7829	0.057	8.59678	8.59678
248	8.47685	25.1138	4.3e-05	25.0352	-1.7828	0.057	8.65103	8.65103
249	8.43178	25.1138	4.4e-05	25.0352	-1.7827	0.057	8.70704	8.70704
250	8.42558	25.1138	4.2e-05	25.0352	-1.7827	0.057	8.76074	8.76074
251	8.44007	25.1138	4.1e-05	25.0351	-1.7827	0.057	8.80986	8.80986
252	8.46362	25.1138	3.9e-05	25.0351	-1.7828	0.058	8.85424	8.85424
253	8.49447	25.1138	3.7e-05	25.035	-1.7828	0.058	8.89424	8.89424
254	8.53777	25.1139	3.6e-05	25.0351	-1.7828	0.058	8.92943	8.92943
255	8.59114	25.114	3.8e-05	25.0352	-1.7827	0.058	8.96061	8.96061
256	8.64956	25.1141	4.1e-05	25.0352	-1.7826	0.058	8.98892	8.98892
257	8.71115	25.1142	4.1e-05	25.0352	-1.7822	0.058	9.0138	9.0138
258	8.76562	25.1142	4.1e-05	25.0352	-1.782	0.058	9.03576	9.03576
259	8.81761	25.1143	4.1e-05	25.0352	-1.7819	0.058	9.05526	9.05526
260	8.85951	25.1142	4e-05	25.0351	-1.7818	0.058	9.07279	9.07279
261	8.89519	25.1142	3.5e-05	25.0351	-1.7818	0.058	9.0893	9.0893
262	8.93308	25.1141	3.1e-05	25.035	-1.7819	0.058	9.10342	9.10342
263	8.96552	25.1141	3.1e-05	25.0349	-1.782	0.059	9.11693	9.11693
264	8.99357	25.1142	3.2e-05	25.0349	-1.782	0.059	9.12854	9.12854
265	9.01562	25.1142	3e-05	25.0348	-1.782	0.059	9.13946	9.13946
266	9.03659	25.1143	3.3e-05	25.0349	-1.7819	0.059	9.14823	9.14823
267	9.05759	25.1144	3.5e-05	25.0349	-1.7818	0.059	9.15652	9.15652
268	9.07534	25.1144	3.6e-05	25.0349	-1.7816	0.059	9.16247	9.16247
269	9.09111	25.1145	3.5e-05	25.035	-1.7815	0.059	9.16855	9.16855
270	9.10332	25.1144	3.5e-05	25.035	-1.7815	0.059	9.17375	9.17375
271	9.11895	25.1144	3.3e-05	25.0349	-1.7814	0.06	9.17837	9.17837
272	9.12843	25.1145	3.3e-05	25.035	-1.7814	0.06	9.18231	9.18231
273	9.14268	25.1146	3.3e-05	25.035	-1.7814	0.06	9.18594	9.18594
274	9.14936	25.1146	3.2e-05	25.035	-1.7814	0.06	9.18852	9.18852
275	9.1577	25.1146	3.5e-05	25.035	-1.7814	0.06	9.1911	9.1911
276	9.16331	25.1147	3.9e-05	25.035	-1.7814	0.06	9.19346	9.19346
277	9.16857	25.1147	3.8e-05	25.0349	-1.7814	0.06	9.19535	9.19535
278	9.17389	25.1147	3.8e-05	25.0348	-1.7812	0.06	9.19776	9.19776
279	9.17845	25.1148	4.1e-05	25.0349	-1.7811	0.061	9.20072	9.20072
280	9.18185	25.1149	3.9e-05	25.0349	-1.781	0.061	9.20304	9.20304
281	9.18466	25.1149	3.8e-05	25.0349	-1.7809	0.061	9.20427	9.20427
282	9.18723	25.115	4.1e-05	25.035	-1.7809	0.061	9.20599	9.20599
283	9.18991	25.115	3.7e-05	25.035	-1.7809	0.061	9.20799	9.20799
284	9.19222	25.115	3.5e-05	25.0349	-1.7809	0.061	9.20897	9.20897
285	9.19434	25.1151	3.4e-05	25.0349	-1.7807	0.061	9.20925	9.20925
286	9.19705	25.1151	3e-05	25.0348	-1.7805	0.061	9.21093	9.21093
287	9.19955	25.1151	2.9e-05	25.0348	-1.7804	0.062	9.2119	9.2119
288	9.20175	25.1152	3.4e-05	25.0349	-1.7802	0.062	9.21184	9.21184
289	9.20322	25.1151	3.2e-05	25.0349	-1.7802	0.062	9.21133	9.21133
290	9.20442	25.1152	3.1e-05	25.0349	-1.7802	0.062	9.21155	9.21155
291	9.20524	25.1153	3.3e-05	25.0349	-1.7801	0.062	9.21188	9.21188
292	9.20669	25.1152	3.7e-05	25.0349	-1.78	0.062	9.21234	9.21234
293	9.20777	25.1152	3.6e-05	25.0348	-1.78	0.062	9.21266	9.21266
294	9.20848	25.1152	3.8e-05	25.0348	-1.7798	0.062	9.21305	9.21305
295	9.20895	25.1153	4e-05	25.0348	-1.7797	0.062	9.21356	9.21356
296	9.20975	25.1154	4.1e-05	25.0349	-1.7797	0.062	9.21362	9.21362
297	9.21055	25.1155	3.6e-05	25.0349	-1.7797	0.062	9.21339	9.21339
298	9.2112	25.1155	3.7e-05	25.035	-1.7797	0.063	9.21343	9.21343
299	9.21171	25.1156	3.7e-05	25.035	-1.7797	0.063	9.2146	9.2146
300	9.21237	25.1156	3.7e-05	25.035	-1.7797	0.063	9.21641	9.21641
301	9.21312	25.1156	3.6e-05	25.0349	-1.7797	0.063	9.21778	9.21778
302	9.21389	25.1156	3.7e-05	25.0349	-1.7797	0.063	9.21931	9.21931
303	9.2144	25.1156	3.7e-05	25.0348	-1.7796	0.063	9.22035	9.22035
304	9.21467	25.1157	3.6e-05	25.0348	-1.7796	0.063	9.22012	9.22012
305	9.2149	25.1158	3.5e-05	25.0348	-1.7795	0.063	9.21866	9.21866
306	9.21517	25.1159	3.5e-05	25.0349	-1.7795	0.063	9.21721	9.21721
307	9.21555	25.116	3.4e-05	25.035	-1.7796	0.064	9.21563	9.21563
308	9.21618	25.1161	3.2e-05	25.035	-1.7796	0.064	9.21431	9.21431
309	9.21625	25.1161	3.1e-05	25.035	-1.7796	0.064	9.21404	9.21404
310	9.21593	25.1161	3.1e-05	25.035	-1.7795	0.064	9.21385	9.21385
311	9.21575	25.1161	3.4e-05	25.0349	-1.7794	0.064	9.21453	9.21453
312	9.21587	25.1161	3.7e-05	25.0349	-1.7792	0.064	9.21528	9.21528
313	9.21614	25.1162	3.6e-05	25.0349	-1.779	0.064	9.21546	9.21546
314	9.21622	25.1162	3.9e-05	25.035	-1.779	0.064	9.21602	9.21602
315	9.2163	25.1162	3.9e-05	25.035	-1.779	0.064	9.21646	9.21646
316	9.2164	25.1163	3.9e-05	25.035	-1.779	0.065	9.21636	9.21636
317	9.21659	25.1163	3.9e-05	25.035	-1.779	0.065	9.21677	9.21677
318	9.21684	25.1163	4.1e-05	25.035	-1.7791	0.065	9.21738	9.21738
319	9.21683	25.1164	4e-05	25.035	-1.7791	0.065	9.21691	9.21691
320	9.21663	25.1165	4.3e-05	25.035	-1.779	0.065	9.21686	9.21686
321	9.21627	25.1165	4.5e-05	25.035	-1.7789	0.065	9.21624	9.21624
322	9.2158	25.1165	4.6e-05	25.0349	-1.7788	0.065	9.21592	9.21592
323	9.21567	25.1166	4.8e-05	25.0349	-1.7787	0.065	9.21186	9.21186
324	9.2159	25.1166	4.6e-05	25.0349	-1.7785	0.065	9.19473	9.19473
325	9.2163	25.1166	4.5e-05	25.0348	-1.7784	0.065	9.15492	9.15492
326	9.2165	25.1166	4.3e-05	25.0348	-1.7784	0.065	9.08776	9.08776
327	9.21658	25.1167	4.7e-05	25.0349	-1.7783	0.065	8.99664	8.99664
328	9.21663	25.1168	4.7e-05	25.035	-1.7783	0.065	8.89338	8.89338
329	9.21621	25.1168	4.9e-05	25.035	-1.7783	0.065	8.79593	8.79593
330	9.2155	25.1168	4.7e-05	25.0349	-1.7782	0.065	8.72105	8.72105
@4	2.0001	4	330.082
331	9.21426	25.1169	4.9e-05	25.0349	-1.7782	0.065	8.67661	8.67661
332	9.21703	25.1169	4.3e-05	25.0349	-1.7782	0.065	8.65998	8.65998
333	9.19604	25.117	4.5e-05	25.0349	-1.7782	0.066	8.66433	8.66433
334	9.12935	25.117	4.4e-05	25.0349	-1.7782	0.066	8.68194	8.68194
335	9.01674	25.1171	4.4e-05	25.0349	-1.7782	0.066	8.70781	8.70781
336	8.87842	25.1171	4e-05	25.0349	-1.7782	0.066	8.73925	8.73925
337	8.76194	25.117	4.3e-05	25.0349	-1.7781	0.066	8.77467	8.77467
338	8.68079	25.117	3.9e-05	25.0348	-1.7781	0.066	8.81404	8.81404
339	8.64294	25.117	3.6e-05	25.0349	-1.7779	0.066	8.8544	8.8544
340	8.64269	25.117	3.7e-05	25.0348	-1.7778	0.066	8.89284	8.89284
341	8.65601	25.117	3.7e-05	25.0348	-1.7778	0.067	8.92865	8.92865
342	8.67858	25.1171	3.6e-05	25.0349	-1.7777	0.067	8.96005	8.96005
343	8.70209	25.1172	3.4e-05	25.0349	-1.7776	0.067	8.98822	8.98822
344	8.73067	25.1172	3.7e-05	25.0349	-1.7776	0.067	9.01387	9.01387
345	8.77192	25.1173	3.4e-05	25.0349	-1.7775	0.067	9.03724	9.03724
346	8.81322	25.1173	3.5e-05	25.0349	-1.7775	0.067	9.05828	9.05828
347	8.85567	25.1173	3.8e-05	25.0349	-1.7774	0.067	9.07829	9.07829
348	8.89874	25.1174	4e-05	25.0348	-1.7774	0.067	9.09508	9.09508
349	8.9323	25.1174	3.8e-05	25.0349	-1.7774	0.067	9.10985	9.10985
350	8.96428	25.1174	4e-05	25.0348	-1.7774	0.067	9.12175	9.12175
351	8.99196	25.1175	3.8e-05	25.0349	-1.7773	0.067	9.13203	9.13203
352	9.01278	25.1175	3.4e-05	25.0349	-1.7773	0.067	9.14078	9.14078
353	9.0396	25.1175	3.4e-05	25.0348	-1.7772	0.068	9.14897	9.14897
354	9.06057	25.1175	3.1e-05	25.0349	-1.7771	0.068	9.15716	9.15716
355	9.08103	25.1175	3e-05	25.0348	-1.777	0.068	9.16492	9.16492
356	9.09753	25.1175	2.8e-05	25.0348	-1.7769	0.068	9.17196	9.17196
357	9.1126	25.1176	2.7e-05	25.0348	-1.7768	0.068	9.17921	9.17921
358	9.1236	25.1177	2.9e-05	25.0349	-1.7767	0.069	9.18555	9.18555
359	9.13434	25.1177	3.2e-05	25.0349	-1.7766	0.069	9.19009	9.19009
360	9.14062	25.1178	3.3e-05	25.0349	-1.7765	0.069	9.19408	9.19408
361	9.14875	25.1178	3.3e-05	25.0349	-1.7765	0.069	9.19787	9.19787
362	9.15649	25.1178	3.5e-05	25.0349	-1.7766	0.069	9.20053	9.20053
363	9.16469	25.1178	3.4e-05	25.0348	-1.7766	0.069	9.20272	9.20272
364	9.17534	25.1178	3.4e-05	25.0348	-1.7766	0.069	9.20519	9.20519
365	9.17932	25.1179	3.5e-05	25.0348	-1.7767	0.069	9.20706	9.20706
366	9.18414	25.1179	3.8e-05	25.035	-1.7767	0.069	9.20834	9.20834
367	9.19176	25.118	3.8e-05	25.035	-1.7767	0.069	9.20949	9.20949
368	9.19505	25.118	3.6e-05	25.035	-1.7766	0.07	9.21075	9.21075
369	9.19764	25.118	3.4e-05	25.035	-1.7765	0.07	9.21132	9.21132
370	9.20017	25.1182	3.7e-05	25.0351	-1.7764	0.07	9.2128	9.2128
371	9.20204	25.1183	3.8e-05	25.035	-1.7762	0.07	9.21478	9.21478
372	9.20362	25.1184	3.9e-05	25.035	-1.776	0.07	9.21616	9.21616
373	9.20512	25.1185	4.1e-05	25.0349	-1.7759	0.07	9.21671	9.21671
374	9.20676	25.1185	4.4e-05	25.0349	-1.7759	0.07	9.21758	9.21758
375	9.20795	25.1184	4.4e-05	25.0349	-1.7758	0.071	9.21833	9.21833
376	9.20918	25.1185	4.8e-05	25.0349	-1.7758	0.071	9.21889	9.21889
377	9.21081	25.1184	5.1e-05	25.0348	-1.7758	0.07	9.21965	9.21965
378	9.21209	25.1185	5.3e-05	25.0349	-1.7758	0.07	9.22073	9.22073
379	9.21351	25.1186	5.3e-05	25.0349	-1.7757	0.07	9.22181	9.22181
380	9.21483	25.1186	5e-05	25.0349	-1.7756	0.07	9.22199	9.22199
381	9.21556	25.1186	4.3e-05	25.0349	-1.7756	0.071	9.22173	9.22173
382	9.21625	25.1187	4.4e-05	25.0349	-1.7755	0.071	9.22127	9.22127
383	9.21702	25.1188	4.4e-05	25.0349	-1.7755	0.071	9.22119	9.22119
384	9.21779	25.1188	4.3e-05	25.0349	-1.7754	0.071	9.2208	9.2208
385	9.21858	25.1189	4.3e-05	25.035	-1.7754	0.071	9.22024	9.22024
386	9.21872	25.1189	4.5e-05	25.035	-1.7754	0.072	9.22028	9.22028
387	9.21917	25.1189	4.1e-05	25.035	-1.7753	0.072	9.22068	9.22068
388	9.21961	25.1189	3.9e-05	25.0349	-1.7752	0.072	9.22064	9.22064
389	9.22003	25.1189	3.9e-05	25.0349	-1.7753	0.072	9.22096	9.22096
390	9.22048	25.1189	4.1e-05	25.0349	-1.7752	0.072	9.22187	9.22187
391	9.22062	25.119	4.5e-05	25.035	-1.7751	0.072	9.22152	9.22152
392	9.22066	25.1191	4.7e-05	25.035	-1.775	0.072	9.22133	9.22133
393	9.22082	25.1192	4.8e-05	25.035	-1.7749	0.072	9.22117	9.22117
394	9.221	25.1193	4.6e-05	25.035	-1.7747	0.072	9.22073	9.22073
395	9.22114	25.1193	4.4e-05	25.035	-1.7747	0.072	9.22071	9.22071
396	9.22126	25.1194	3.9e-05	25.0351	-1.7747	0.072	9.22144	9.22144
397	9.2213	25.1194	3.6e-05	25.0351	-1.7748	0.073	9.22219	9.22219
398	9.22147	25.1194	3.5e-05	25.0351	-1.7748	0.073	9.22324	9.22324
399	9.22157	25.1195	3.6e-05	25.0352	-1.7748	0.073	9.22367	9.22367
400	9.2216	25.1195	3.7e-05	25.0352	-1.7747	0.073	9.22381	9.22381
401	9.22169	25.1195	3.7e-05	25.035	-1.7746	0.073	9.22358	9.22358
402	9.22169	25.1196	4.2e-05	25.0351	-1.7745	0.073	9.22237	9.22237
403	9.22154	25.1196	4.5e-05	25.0351	-1.7745	0.073	9.22096	9.22096
404	9.22147	25.1197	4.8e-05	25.0351	-1.7744	0.073	9.22043	9.22043
405	9.22148	25.1197	4.8e-05	25.0351	-1.7743	0.073	9.21976	9.21976
406	9.22153	25.1197	4.9e-05	25.0351	-1.7742	0.073	9.21948	9.21948
407	9.22154	25.1197	4.8e-05	25.035	-1.7741	0.073	9.22042	9.22042
408	9.22166	25.1197	4.4e-05	25.035	-1.774	0.074	9.22141	9.22141
409	9.22172	25.1197	4.3e-05	25.035	-1.7739	0.074	9.22176	9.22176
410	9.22148	25.1197	4.4e-05	25.0349	-1.7738	0.074	9.22129	9.22129
411	9.22135	25.1198	4.7e-05	25.035	-1.7737	0.074	9.22068	9.22068
412	9.22143	25.1198	4.7e-05	25.035	-1.7736	0.074	9.21953	9.21953
413	9.22149	25.1198	4.7e-05	25.035	-1.7735	0.074	9.21532	9.21532
414	9.22122	25.1199	4.4e-05	25.035	-1.7735	0.074	9.20263	9.20263
415	9.22066	25.1199	4e-05	25.0351	-1.7736	0.075	9.17427	9.17427
416	9.2203	25.1199	3.9e-05	25.0351	-1.7737	0.075	9.12599	9.12599
417	9.2205	25.12	4e-05	25.0352	-1.7739	0.075	9.05909	9.05909
418	9.22081	25.12	4.1e-05	25.0352	-1.7739	0.075	8.98223	8.98223
419	9.2206	25.1201	4.3e-05	25.0352	-1.7738	0.075	8.90909	8.90909
420	9.21809	25.1201	4.8e-05	25.0352	-1.7737	0.075	8.85275	8.85275
@5	2.0001	4	420.076
421	9.2174	25.1201	4.7e-05	25.0351	-1.7735	0.075	8.81919	8.81919
422	9.21763	25.1202	4.6e-05	25.0351	-1.7733	0.075	8.80889	8.80889
423	9.20231	25.1202	4.7e-05	25.035	-1.7732	0.075	8.81537	8.81537
424	9.15776	25.1203	4.9e-05	25.035	-1.7731	0.075	8.83164	8.83164
425	9.07529	25.1203	4.8e-05	25.035	-1.7731	0.075	8.85301	8.85301
426	8.97598	25.1203	4.6e-05	25.035	-1.7732	0.075	8.87673	8.87673
427	8.88358	25.1203	4.4e-05	25.035	-1.7732	0.076	8.90112	8.90112
428	8.81867	25.1205	4.3e-05	25.035	-1.7732	0.076	8.92823	8.92823
429	8.79285	25.1205	4.2e-05	25.035	-1.7733	0.076	8.95601	8.95601
430	8.79382	25.1206	4.3e-05	25.0351	-1.7732	0.076	8.9831	8.9831
431	8.80821	25.1206	4.7e-05	25.0351	-1.773	0.076	9.00908	9.00908
432	8.83182	25.1207	5e-05	25.0351	-1.7729	0.076	9.0328	9.0328
433	8.85068	25.1206	5.1e-05	25.0349	-1.7728	0.076	9.05333	9.05333
434	8.87392	25.1206	4.8e-05	25.0349	-1.7726	0.076	9.07096	9.07096
435	8.90055	25.1206	4.3e-05	25.0349	-1.7725	0.076	9.08639	9.08639
436	8.92661	25.1207	4.2e-05	25.035	-1.7725	0.076	9.1007	9.1007
437	8.95405	25.1208	4.1e-05	25.0349	-1.7724	0.077	9.11344	9.11344
438	8.98606	25.1209	4.1e-05	25.035	-1.7725	0.077	9.12436	9.12436
439	9.01271	25.121	4.3e-05	25.035	-1.7724	0.077	9.13459	9.13459
440	9.03608	25.1211	4.4e-05	25.0351	-1.7723	0.077	9.14432	9.14432
441	9.05636	25.1211	4.3e-05	25.0351	-1.7722	0.077	9.15227	9.15227
442	9.07263	25.1212	4.2e-05	25.0351	-1.7721	0.077	9.15949	9.15949
443	9.08872	25.1212	3.6e-05	25.035	-1.7719	0.077	9.16624	9.16624
444	9.10096	25.1212	3.5e-05	25.035	-1.7718	0.077	9.1724	9.1724
445	9.1132	25.1212	3.6e-05	25.035	-1.7718	0.077	9.17746	9.17746
446	9.12791	25.1212	3.4e-05	25.0349	-1.7719	0.078	9.18231	9.18231
447	9.13622	25.1212	3.3e-05	25.0348	-1.7719	0.078	9.18735	9.18735
448	9.14348	25.1212	3.5e-05	25.0349	-1.7719	0.078	9.19167	9.19167
449	9.15217	25.1211	3.1e-05	25.0348	-1.7719	0.078	9.19581	9.19581
450	9.16165	25.1212	2.9e-05	25.0347	-1.7719	0.078	9.19935	9.19935
451	9.16754	25.1212	3.1e-05	25.0347	-1.7718	0.078	9.20283	9.20283
452	9.17255	25.1212	3.4e-05	25.0347	-1.7718	0.078	9.20637	9.20637
453	9.17749	25.1214	3.6e-05	25.0348	-1.7718	0.078	9.21001	9.21001
454	9.18236	25.1214	3.7e-05	25.0348	-1.7717	0.078	9.21238	9.21238
455	9.18734	25.1214	3.7e-05	25.0348	-1.7716	0.079	9.21479	9.21479
456	9.19139	25.1215	3.7e-05	25.0348	-1.7715	0.079	9.21666	9.21666
457	9.19502	25.1216	3.4e-05	25.0348	-1.7714	0.079	9.21759	9.21759
458	9.19882	25.1215	3.2e-05	25.0347	-1.7713	0.079	9.21788	9.21788
459	9.20199	25.1216	3.4e-05	25.0347	-1.7712	0.079	9.2179	9.2179
460	9.20565	25.1216	3.3e-05	25.0347	-1.7711	0.079	9.21811	9.21811
461	9.20857	25.1217	3.3e-05	25.0347	-1.7711	0.08	9.21809	9.21809
462	9.21077	25.1217	3.3e-05	25.0348	-1.771	0.08	9.21851	9.21851
463	9.21185	25.1218	3.4e-05	25.0348	-1.7709	0.08	9.21876	9.21876
464	9.2127	25.1219	3.8e-05	25.0349	-1.7708	0.08	9.21954	9.21954
465	9.21364	25.122	4e-05	25.035	-1.7707	0.08	9.22046	9.22046
466	9.21441	25.122	4.1e-05	25.0349	-1.7707	0.08	9.22075	9.22075
467	9.21551	25.1221	4.3e-05	25.035	-1.7706	0.08	9.2205	9.2205
468	9.21628	25.1222	4.5e-05	25.035	-1.7706	0.08	9.22062	9.22062
469	9.21723	25.1222	4.4e-05	25.035	-1.7706	0.08	9.2207	9.2207
470	9.21822	25.1222	4.4e-05	25.0349	-1.7705	0.08	9.22041	9.22041
471	9.21882	25.1222	4.4e-05	25.0349	-1.7705	0.08	9.22023	9.22023
472	9.21906	25.1223	4.6e-05	25.0349	-1.7704	0.08	9.22013	9.22013
473	9.21917	25.1223	4.7e-05	25.0349	-1.7703	0.081	9.21952	9.21952
474	9.2193	25.1223	4.6e-05	25.0349	-1.7701	0.081	9.21947	9.21947
475	9.21951	25.1225	4.7e-05	25.035	-1.77	0.081	9.21936	9.21936
476	9.21966	25.1225	4.2e-05	25.035	-1.7699	0.081	9.21981	9.21981
477	9.2198	25.1226	3.9e-05	25.0349	-1.7698	0.081	9.22034	9.22034
478	9.21998	25.1226	3.5e-05	25.0349	-1.7698	0.082	9.22159	9.22159
479	9.22027	25.1226	3.6e-05	25.0349	-1.7697	0.082	9.22187	9.22187
480	9.22043	25.1226	3.5e-05	25.0349	-1.7695	0.082	9.22171	9.22171
481	9.22056	25.1227	4e-05	25.0348	-1.7694	0.082	9.22167	9.22167
482	9.22058	25.1227	4.3e-05	25.0348	-1.7692	0.082	9.22121	9.22121
483	9.22058	25.1227	4.1e-05	25.0348	-1.769	0.082	9.22087	9.22087
484	9.2207	25.1228	4.3e-05	25.0349	-1.769	0.082	9.22072	9.22072
485	9.22062	25.1228	4.1e-05	25.0349	-1.769	0.082	9.22069	9.22069
486	9.22059	25.1229	4.4e-05	25.0351	-1.769	0.082	9.2211	9.2211
487	9.22078	25.123	4.4e-05	25.0352	-1.769	0.082	9.2214	9.2214
488	9.22086	25.123	4.4e-05	25.0351	-1.7689	0.082	9.22185	9.22185
489	9.22103	25.123	4.5e-05	25.0351	-1.7688	0.082	9.22248	9.22248
490	9.22123	25.123	4.6e-05	25.0351	-1.7687	0.082	9.22334	9.22334
491	9.22129	25.123	4.6e-05	25.035	-1.7687	0.083	9.22277	9.22277
492	9.22138	25.123	4.5e-05	25.0351	-1.7687	0.083	9.22299	9.22299
493	9.22165	25.1231	4.6e-05	25.0351	-1.7688	0.083	9.22282	9.22282
494	9.22184	25.1233	4.3e-05	25.0351	-1.7688	0.083	9.22264	9.22264
495	9.22202	25.1234	4.6e-05	25.0351	-1.7688	0.083	9.22262	9.22262
496	9.22216	25.1234	4.3e-05	25.035	-1.7687	0.083	9.22325	9.22325
497	9.22211	25.1234	4.2e-05	25.035	-1.7688	0.083	9.22254	9.22254
498	9.22197	25.1234	4.3e-05	25.035	-1.7687	0.083	9.22224	9.22224
499	9.222	25.1233	4.2e-05	25.0349	-1.7687	0.083	9.22242	9.22242
500	9.22207	25.1233	4.1e-05	25.0348	-1.7686	0.083	9.22157	9.22157
501	9.22204	25.1233	4.4e-05	25.0349	-1.7684	0.083	9.22128	9.22128
502	9.22213	25.1234	4.1e-05	25.0349	-1.7683	0.084	9.22245	9.22245
503	9.22232	25.1234	4.1e-05	25.0348	-1.7683	0.084	9.21969	9.21969
504	9.22237	25.1234	3.8e-05	25.0348	-1.7682	0.084	9.20783	9.20783
505	9.22224	25.1234	3.6e-05	25.0348	-1.7683	0.084	9.18274	9.18274
506	9.22207	25.1234	3.6e-05	25.0348	-1.7683	0.084	9.14127	9.14127
507	9.222	25.1234	4.1e-05	25.0347	-1.7683	0.084	9.08535	9.08535
508	9.22164	25.1234	4.1e-05	25.0347	-1.7682	0.084	9.0242	9.0242
509	9.22118	25.1235	4.3e-05	25.0347	-1.7681	0.084	8.96991	8.96991
510	9.22066	25.1235	4.2e-05	25.0347	-1.7681	0.084	8.93205	8.93205
@6	2.0001	4	510.181
511	9.22239	25.1235	3.6e-05	25.0347	-1.768	0.085	8.91312	8.91312
512	9.22521	25.1236	3.2e-05	25.0347	-1.7679	0.085	8.91099	8.91099
513	9.20751	25.1236	2.8e-05	25.0347	-1.7679	0.086	8.92104	8.92104
514	9.16391	25.1237	2.8e-05	25.0347	-1.7679	0.086	8.93676	8.93676
515	9.09396	25.1238	2.9e-05	25.0347	-1.7677	0.086	8.95367	8.95367
516	9.01494	25.1239	3.3e-05	25.0348	-1.7677	0.086	8.97166	8.97166
517	8.94607	25.1239	3.5e-05	25.0347	-1.7675	0.086	8.99172	8.99172
518	8.9024	25.124	4e-05	25.0347	-1.7674	0.086	9.0127	9.0127
519	8.89297	25.124	3.7e-05	25.0347	-1.7673	0.086	9.03311	9.03311
520	8.9048	25.124	4e-05	25.0347	-1.7673	0.086	9.05262	9.05262
521	8.92029	25.1239	4e-05	25.0347	-1.7673	0.086	9.07119	9.07119
522	8.9352	25.124	4.3e-05	25.0347	-1.7673	0.086	9.08783	9.08783
523	8.95234	25.124	4.3e-05	25.0347	-1.7673	0.086	9.10272	9.10272
524	8.97123	25.124	4.5e-05	25.0347	-1.7672	0.086	9.11627	9.11627
525	8.98938	25.1241	4.4e-05	25.0348	-1.7671	0.086	9.1295	9.1295
526	9.01022	25.1241	4.3e-05	25.0348	-1.7669	0.086	9.14111	9.14111
527	9.03549	25.1242	4.4e-05	25.0349	-1.7668	0.087	9.15078	9.15078
528	9.05719	25.1242	4e-05	25.0348	-1.7667	0.087	9.15893	9.15893
529	9.07325	25.1242	4e-05	25.0349	-1.7666	0.087	9.16682	9.16682
530	9.08682	25.1242	3.9e-05	25.0348	-1.7665	0.087	9.173	9.173
531	9.10311	25.1242	3.9e-05	25.0347	-1.7664	0.087	9.17853	9.17853
532	9.11866	25.1241	3.4e-05	25.0347	-1.7662	0.087	9.1842	9.1842
533	9.13161	25.1243	3.4e-05	25.0347	-1.7661	0.087	9.18959	9.18959
534	9.14115	25.1244	3.4e-05	25.0347	-1.7661	0.087	9.19378	9.19378
535	9.1529	25.1244	3.3e-05	25.0348	-1.7661	0.088	9.19715	9.19715
536	9.16107	25.1245	3.3e-05	25.0349	-1.7661	0.088	9.20023	9.20023
537	9.16704	25.1246	3.4e-05	25.0349	-1.7662	0.088	9.20215	9.20215
538	9.17235	25.1246	3.6e-05	25.0348	-1.7663	0.088	9.20364	9.20364
539	9.18001	25.1247	3.6e-05	25.0348	-1.7662	0.088	9.20533	9.20533
540	9.18454	25.1247	3.7e-05	25.0348	-1.7662	0.088	9.20685	9.20685
541	9.18958	25.1248	3.8e-05	25.0349	-1.766	0.088	9.20798	9.20798
542	9.19422	25.1249	4e-05	25.0349	-1.7659	0.088	9.20904	9.20904
543	9.19684	25.125	3.7e-05	25.0349	-1.7657	0.088	9.21033	9.21033
544	9.19896	25.125	3.4e-05	25.035	-1.7656	0.088	9.21101	9.21101
545	9.20091	25.1251	3.3e-05	25.035	-1.7655	0.088	9.21159	9.21159
546	9.20238	25.1252	3.2e-05	25.0349	-1.7654	0.089	9.21223	9.21223
547	9.20383	25.1253	3e-05	25.0349	-1.7654	0.089	9.21279	9.21279
548	9.20491	25.1253	3.4e-05	25.0349	-1.7654	0.089	9.21371	9.21371
549	9.20593	25.1253	3.5e-05	25.0349	-1.7653	0.089	9.214	9.214
550	9.20701	25.1254	3.9e-05	25.0349	-1.7652	0.089	9.21523	9.21523
551	9.20838	25.1254	4.3e-05	25.0349	-1.7652	0.089	9.21605	9.21605
552	9.20978	25.1254	4.4e-05	25.0349	-1.765	0.089	9.21753	9.21753
553	9.21098	25.1254	4.5e-05	25.0348	-1.7649	0.089	9.21857	9.21857
554	9.21201	25.1255	4.9e-05	25.0349	-1.7648	0.089	9.21965	9.21965
555	9.21305	25.1255	4.6e-05	25.0348	-1.7647	0.089	9.22078	9.22078
556	9.2141	25.1255	4.5e-05	25.0348	-1.7646	0.09	9.22131	9.22131
557	9.21498	25.1255	4.6e-05	25.0348	-1.7645	0.09	9.22124	9.22124
558	9.21559	25.1256	4.5e-05	25.0348	-1.7646	0.09	9.22143	9.22143
559	9.21635	25.1256	4.1e-05	25.0347	-1.7646	0.09	9.22184	9.22184
560	9.21715	25.1256	4.7e-05	25.0347	-1.7645	0.09	9.22111	9.22111
561	9.21789	25.1256	4.6e-05	25.0347	-1.7645	0.09	9.22136	9.22136
562	9.21818	25.1257	5.2e-05	25.0348	-1.7645	0.09	9.22097	9.22097
563	9.21829	25.1258	5.2e-05	25.0348	-1.7643	0.09	9.21993	9.21993
564	9.2185	25.1258	5.4e-05	25.0349	-1.7642	0.09	9.21907	9.21907
565	9.21889	25.1258	4.8e-05	25.0348	-1.7643	0.09	9.21973	9.21973
566	9.21941	25.1259	4.9e-05	25.0349	-1.7643	0.091	9.21969	9.21969
567	9.21976	25.1259	4.3e-05	25.0348	-1.7642	0.091	9.22001	9.22001
568	9.22	25.126	4.5e-05	25.0348	-1.7642	0.091	9.22026	9.22026
569	9.22014	25.126	4.7e-05	25.0348	-1.7642	0.091	9.22067	9.22067
570	9.22039	25.1261	4.8e-05	25.0349	-1.7641	0.091	9.22019	9.22019
571	9.22053	25.126	4.3e-05	25.0348	-1.764	0.091	9.22007	9.22007
572	9.22059	25.1261	4.1e-05	25.0349	-1.7639	0.091	9.22013	9.22013
573	9.22047	25.1261	3.6e-05	25.0349	-1.7638	0.091	9.22048	9.22048
574	9.2206	25.1261	3.5e-05	25.0349	-1.7636	0.092	9.2213	9.2213
575	9.22081	25.1261	3.2e-05	25.0349	-1.7635	0.092	9.22225	9.22225
576	9.22082	25.1261	3.6e-05	25.0349	-1.7634	0.092	9.22249	9.22249
577	9.22108	25.1261	3.8e-05	25.0348	-1.7634	0.092	9.22378	9.22378
578	9.22125	25.1261	4.2e-05	25.0348	-1.7634	0.092	9.22414	9.22414
579	9.22123	25.1263	4.3e-05	25.0349	-1.7634	0.092	9.22391	9.22391
580	9.22131	25.1264	4.6e-05	25.0349	-1.7634	0.092	9.22348	9.22348
581	9.22145	25.1264	4.7e-05	25.0349	-1.7633	0.092	9.22368	9.22368
582	9.22157	25.1264	4.7e-05	25.0349	-1.7632	0.092	9.22278	9.22278
583	9.22182	25.1265	4.5e-05	25.0349	-1.7631	0.092	9.22222	9.22222
584	9.22191	25.1264	4.2e-05	25.0348	-1.7631	0.092	9.22177	9.22177
585	9.22193	25.1264	4.2e-05	25.0348	-1.7631	0.092	9.22168	9.22168
586	9.2219	25.1266	4.2e-05	25.0349	-1.7631	0.093	9.22155	9.22155
587	9.22193	25.1266	4.5e-05	25.0349	-1.763	0.093	9.22103	9.22103
588	9.22193	25.1267	4.8e-05	25.0349	-1.763	0.093	9.22108	9.22108
589	9.22205	25.1268	4.7e-05	25.0349	-1.7628	0.093	9.22158	9.22158
590	9.22224	25.1268	4.5e-05	25.0348	-1.7626	0.093	9.22169	9.22169
591	9.22236	25.1269	4.1e-05	25.0348	-1.7625	0.093	9.2221	9.2221
592	9.22256	25.127	3.6e-05	25.0349	-1.7624	0.094	9.2227	9.2227
593	9.22246	25.1269	3.3e-05	25.0348	-1.7623	0.094	9.22079	9.22079
594	9.22231	25.127	3.6e-05	25.0348	-1.7622	0.094	9.21298	9.21298
595	9.22197	25.127	3.6e-05	25.0348	-1.7622	0.094	9.19454	9.19454
596	9.22182	25.1269	3.9e-05	25.0348	-1.7621	0.094	9.1634	9.1634
597	9.22177	25.127	4.1e-05	25.0348	-1.7621	0.094	9.12086	9.12086
598	9.22202	25.127	4.1e-05	25.0348	-1.7621	0.094	9.07385	9.07385
599	9.22222	25.1271	4e-05	25.0348	-1.7618	0.094	9.03076	9.03076
600	9.22321	25.1272	4.2e-05	25.0348	-1.7617	0.094	9.00055	9.00055
@7	2.0001	4	600.054
601	9.22354	25.1272	3.9e-05	25.0348	-1.7616	0.095	8.98582	8.98582
602	9.22229	25.1273	3.8e-05	25.0348	-1.7614	0.095	8.9863	8.9863
603	9.21144	25.1273	4.1e-05	25.0348	-1.7613	0.095	8.99611	8.99611
604	9.18399	25.1271	4.3e-05	25.0348	-1.7613	0.095	9.00983	9.00983
605	9.13065	25.1272	4.5e-05	25.0348	-1.7612	0.095	9.02425	9.02425
606	9.06815	25.1272	4.6e-05	25.0348	-1.7611	0.095	9.0388	9.0388
607	9.01004	25.1273	4.9e-05	25.0348	-1.761	0.095	9.05285	9.05285
608	8.97663	25.1273	4.6e-05	25.0348	-1.761	0.095	9.06687	9.06687
609	8.969	25.1273	4.4e-05	25.0349	-1.7609	0.095	9.08163	9.08163
610	8.97979	25.1273	4.2e-05	25.0349	-1.7608	0.095	9.09528	9.09528
611	8.9945	25.1273	4.1e-05	25.0349	-1.7606	0.095	9.10842	9.10842
612	9.01201	25.1273	4e-05	25.0349	-1.7605	0.095	9.12038	9.12038
613	9.02542	25.1273	3.7e-05	25.0349	-1.7603	0.096	9.13171	9.13171
614	9.03744	25.1273	3.9e-05	25.0349	-1.7601	0.096	9.14182	9.14182
615	9.05191	25.1275	4.2e-05	25.035	-1.76	0.096	9.15136	9.15136
616	9.06728	25.1276	4.1e-05	25.035	-1.76	0.096	9.15927	9.15927
617	9.0822	25.1276	4e-05	25.035	-1.7599	0.096	9.16702	9.16702
618	9.09557	25.1277	4.4e-05	25.0351	-1.7599	0.096	9.17334	9.17334
619	9.11096	25.1278	4.3e-05	25.0351	-1.7598	0.096	9.17838	9.17838
620	9.12035	25.1277	3.6e-05	25.035	-1.7597	0.096	9.18388	9.18388
621	9.13283	25.1278	3.8e-05	25.0351	-1.7596	0.096	9.18862	9.18862
622	9.14217	25.1279	3.9e-05	25.0351	-1.7594	0.097	9.19225	9.19225
623	9.15219	25.1279	3.5e-05	25.035	-1.7593	0.097	9.19583	9.19583
624	9.16173	25.1279	3.7e-05	25.035	-1.7592	0.097	9.1989	9.1989
625	9.16766	25.1279	3.8e-05	25.0349	-1.7592	0.097	9.2006	9.2006
626	9.17252	25.1279	3.7e-05	25.0348	-1.7591	0.097	9.20239	9.20239
627	9.17984	25.1279	3.5e-05	25.0348	-1.7591	0.097	9.20392	9.20392
628	9.184	25.128	3.5e-05	25.0348	-1.7591	0.097	9.20553	9.20553
629	9.18845	25.1281	3.2e-05	25.0348	-1.7593	0.097	9.20702	9.20702
630	9.19169	25.1282	3.8e-05	25.035	-1.7593	0.097	9.20849	9.20849
631	9.19416	25.1283	3.9e-05	25.0349	-1.7593	0.097	9.20937	9.20937
632	9.19632	25.1284	4e-05	25.035	-1.7593	0.097	9.21006	9.21006
633	9.19832	25.1285	3.9e-05	25.035	-1.7591	0.098	9.21035	9.21035
634	9.19985	25.1285	4e-05	25.035	-1.7588	0.098	9.21015	9.21015
635	9.20104	25.1286	3.5e-05	25.035	-1.7586	0.098	9.20992	9.20992
636	9.20241	25.1286	3.2e-05	25.035	-1.7584	0.098	9.21001	9.21001
637	9.20383	25.1286	3.3e-05	25.035	-1.7581	0.098	9.21061	9.21061
638	9.20501	25.1286	3.5e-05	25.035	-1.758	0.098	9.21167	9.21167
639	9.20661	25.1286	3.2e-05	25.035	-1.7578	0.098	9.21317	9.21317
640	9.20793	25.1285	3.2e-05	25.0348	-1.7577	0.098	9.2149	9.2149
641	9.209	25.1284	3.3e-05	25.0348	-1.7577	0.098	9.21651	9.21651
642	9.21001	25.1285	3.6e-05	25.0348	-1.7576	0.099	9.21721	9.21721
643	9.2109	25.1285	3.5e-05	25.0347	-1.7576	0.099	9.21778	9.21778
644	9.21172	25.1286	4e-05	25.0348	-1.7576	0.099	9.21811	9.21811
645	9.21258	25.1288	4.3e-05	25.0349	-1.7576	0.099	9.21736	9.21736
646	9.21331	25.1289	4.3e-05	25.035	-1.7575	0.099	9.21673	9.21673
647	9.21376	25.1289	4.2e-05	25.035	-1.7574	0.099	9.21619	9.21619
648	9.21393	25.1289	4e-05	25.035	-1.7573	0.099	9.21537	9.21537
649	9.21401	25.1289	3.8e-05	25.0349	-1.7573	0.099	9.21501	9.21501
650	9.2143	25.129	3.8e-05	25.035	-1.7573	0.099	9.21572	9.21572
651	9.2147	25.1289	3.8e-05	25.0349	-1.7573	0.1	9.21645	9.21645
652	9.21511	25.129	3.9e-05	25.0349	-1.7573	0.1	9.21721	9.21721
653	9.21546	25.1291	4.3e-05	25.035	-1.7572	0.1	9.21767	9.21767
654	9.21587	25.1291	4.1e-05	25.0349	-1.7572	0.1	9.21845	9.21845
655	9.21639	25.1292	4.1e-05	25.0349	-1.757	0.1	9.21838	9.21838
656	9.21674	25.1292	4.1e-05	25.0349	-1.7569	0.1	9.21806	9.21806
657	9.21706	25.1292	4e-05	25.0348	-1.7568	0.1	9.21795	9.21795
658	9.21721	25.1292	3.8e-05	25.0348	-1.7567	0.101	9.21817	9.21817
659	9.21728	25.1293	4.2e-05	25.0348	-1.7566	0.101	9.2178	9.2178
660	9.21736	25.1293	4.1e-05	25.0348	-1.7565	0.101	9.21812	9.21812
661	9.21751	25.1293	4.1e-05	25.0347	-1.7564	0.101	9.2191	9.2191
662	9.21773	25.1294	4e-05	25.0347	-1.7563	0.101	9.22004	9.22004
663	9.21791	25.1294	4e-05	25.0348	-1.7562	0.101	9.22052	9.22052
664	9.21792	25.1295	4e-05	25.0348	-1.756	0.101	9.22033	9.22033
665	9.21785	25.1295	3.6e-05	25.0348	-1.7559	0.101	9.21935	9.21935
666	9.21799	25.1296	3.7e-05	25.0349	-1.7558	0.101	9.21856	9.21856
667	9.21822	25.1297	3.9e-05	25.0349	-1.7558	0.101	9.21868	9.21868
668	9.21872	25.1296	3.7e-05	25.0348	-1.7557	0.102	9.21939	9.21939
669	9.21911	25.1296	3.3e-05	25.0348	-1.7556	0.102	9.22071	9.22071
670	9.2196	25.1297	3.6e-05	25.0348	-1.7556	0.102	9.22332	9.22332
671	9.21999	25.1298	3.3e-05	25.0348	-1.7554	0.102	9.22517	9.22517
672	9.22039	25.1298	2.9e-05	25.0347	-1.7553	0.102	9.22645	9.22645
673	9.22065	25.1299	2.4e-05	25.0347	-1.7552	0.102	9.22727	9.22727
674	9.22117	25.13	2.6e-05	25.0347	-1.7552	0.103	9.22855	9.22855
675	9.2217	25.1301	2.7e-05	25.0347	-1.7551	0.103	9.22888	9.22888
676	9.22223	25.1301	2.8e-05	25.0347	-1.7551	0.103	9.22919	9.22919
677	9.22305	25.1301	3e-05	25.0348	-1.7551	0.103	9.22934	9.22934
678	9.22389	25.1302	3.1e-05	25.0349	-1.755	0.103	9.22981	9.22981
679	9.22454	25.1302	2.9e-05	25.0348	-1.7549	0.103	9.22956	9.22956
680	9.225	25.1301	2.6e-05	25.0348	-1.7548	0.103	9.22883	9.22883
681	9.22515	25.1302	2.5e-05	25.0348	-1.7547	0.103	9.22797	9.22797
682	9.22547	25.1303	2.9e-05	25.0348	-1.7545	0.103	9.22695	9.22695
683	9.22634	25.1303	3.4e-05	25.0348	-1.7544	0.103	9.22345	9.22345
684	9.22753	25.1303	3.7e-05	25.0349	-1.7544	0.103	9.21584	9.21584
685	9.22821	25.1303	4.2e-05	25.035	-1.7543	0.103	9.20103	9.20103
686	9.22857	25.1303	4.5e-05	25.0349	-1.7543	0.103	9.17571	9.17571
687	9.22866	25.1303	4.5e-05	25.0349	-1.7542	0.103	9.14118	9.14118
688	9.2284	25.1303	4.4e-05	25.0349	-1.7542	0.103	9.10328	9.10328
689	9.22799	25.1304	4.1e-05	25.0349	-1.754	0.103	9.06825	9.06825
690	9.22635	25.1304	4e-05	25.0348	-1.7539	0.104	9.04299	9.04299
@8	2.0001	4	690.149
691	9.22465	25.1305	4.1e-05	25.0348	-1.7539	0.104	9.03171	9.03171
692	9.22418	25.1305	3.9e-05	25.0348	-1.7537	0.104	9.03255	9.03255
693	9.21349	25.1305	3.6e-05	25.0348	-1.7536	0.104	9.0419	9.0419
694	9.19077	25.1305	3.7e-05	25.0347	-1.7535	0.104	9.05436	9.05436
695	9.1515	25.1307	3.7e-05	25.0348	-1.7533	0.105	9.06796	9.06796
696	9.09792	25.1307	3e-05	25.0348	-1.7532	0.105	9.08063	9.08063
697	9.05217	25.1307	2.9e-05	25.0347	-1.7531	0.105	9.09313	9.09313
698	9.02409	25.1308	3.4e-05	25.0348	-1.7531	0.105	9.10548	9.10548
699	9.01605	25.1307	3.5e-05	25.0348	-1.7531	0.105	9.11859	9.11859
700	9.02549	25.1307	3.4e-05	25.0348	-1.753	0.105	9.13025	9.13025
701	9.0414	25.1308	3.8e-05	25.0348	-1.7529	0.105	9.14065	9.14065
702	9.05612	25.1309	4.3e-05	25.0349	-1.7529	0.105	9.14964	9.14964
703	9.07058	25.1309	4.1e-05	25.0348	-1.7529	0.105	9.15668	9.15668
704	9.07827	25.1309	3.9e-05	25.0348	-1.7528	0.105	9.1626	9.1626
705	9.09344	25.131	4.2e-05	25.0348	-1.7527	0.105	9.16857	9.16857
706	9.1048	25.1309	4e-05	25.0346	-1.7527	0.105	9.17436	9.17436
707	9.11855	25.1309	3.6e-05	25.0346	-1.7526	0.105	9.18014	9.18014
708	9.13244	25.131	3.6e-05	25.0346	-1.7524	0.105	9.18603	9.18603
709	9.14364	25.1312	3.7e-05	25.0347	-1.7523	0.106	9.1904	9.1904
710	9.15174	25.1312	3.7e-05	25.0347	-1.7523	0.106	9.19334	9.19334
711	9.15669	25.1313	4.1e-05	25.0348	-1.7523	0.106	9.19585	9.19585
712	9.16292	25.1313	4e-05	25.0348	-1.7523	0.106	9.19733	9.19733
713	9.16741	25.1313	4.1e-05	25.0349	-1.7523	0.106	9.19947	9.19947
714	9.17338	25.1313	4.1e-05	25.0349	-1.7523	0.106	9.20242	9.20242
715	9.1815	25.1314	4e-05	25.0349	-1.7522	0.106	9.20511	9.20511
716	9.18575	25.1314	3.3e-05	25.0348	-1.7521	0.106	9.20745	9.20745
717	9.19152	25.1314	2.8e-05	25.0347	-1.7519	0.107	9.20953	9.20953
718	9.19349	25.1315	2.6e-05	25.0347	-1.7518	0.107	9.21044	9.21044
719	9.19519	25.1316	3.1e-05	25.0347	-1.7518	0.107	9.21092	9.21092
720	9.19802	25.1316	2.7e-05	25.0348	-1.7517	0.107	9.2113	9.2113
721	9.20035	25.1317	3e-05	25.0348	-1.7516	0.107	9.21218	9.21218
722	9.20262	25.1318	3.6e-05	25.0349	-1.7516	0.107	9.21427	9.21427
723	9.20418	25.1318	3.2e-05	25.0348	-1.7515	0.107	9.21591	9.21591
724	9.20561	25.1318	2.9e-05	25.0347	-1.7515	0.107	9.2172	9.2172
725	9.20684	25.1318	3.4e-05	25.0347	-1.7514	0.108	9.21847	9.21847
726	9.20857	25.1319	3.6e-05	25.0347	-1.7512	0.108	9.21881	9.21881
727	9.20977	25.1319	3.5e-05	25.0347	-1.751	0.108	9.21786	9.21786
728	9.21054	25.1319	3.7e-05	25.0348	-1.7508	0.108	9.217	9.217
729	9.21208	25.1319	3.5e-05	25.0347	-1.7508	0.108	9.21584	9.21584
730	9.21375	25.132	3.4e-05	25.0347	-1.7507	0.108	9.21564	9.21564
731	9.21464	25.132	3.5e-05	25.0347	-1.7506	0.108	9.21615	9.21615
732	9.21478	25.132	3.5e-05	25.0347	-1.7506	0.108	9.21717	9.21717
733	9.21503	25.1321	3.9e-05	25.0347	-1.7505	0.108	9.21806	9.21806
734	9.21561	25.1322	4.1e-05	25.0348	-1.7504	0.108	9.21957	9.21957
735	9.21616	25.1323	3.9e-05	25.0348	-1.7503	0.108	9.22036	9.22036
736	9.2167	25.1323	3.7e-05	25.0348	-1.7503	0.108	9.2203	9.2203
737	9.21706	25.1324	3.9e-05	25.0349	-1.7503	0.109	9.21933	9.21933
738	9.21728	25.1324	3.8e-05	25.0349	-1.7503	0.109	9.21813	9.21813
739	9.21761	25.1324	3.8e-05	25.0349	-1.7503	0.109	9.21761	9.21761
740	9.21799	25.1325	3.9e-05	25.0349	-1.7502	0.109	9.21674	9.21674
741	9.2179	25.1325	3.9e-05	25.0349	-1.7501	0.109	9.21666	9.21666
742	9.21786	25.1325	4e-05	25.0348	-1.75	0.109	9.2178	9.2178
743	9.21812	25.1326	4e-05	25.0348	-1.7499	0.109	9.21942	9.21942
744	9.21827	25.1326	3.8e-05	25.0347	-1.7499	0.109	9.2206	9.2206
745	9.21852	25.1326	3.9e-05	25.0347	-1.7498	0.109	9.2223	9.2223
746	9.21881	25.1328	3.9e-05	25.0348	-1.7497	0.109	9.22317	9.22317
747	9.21923	25.1328	3.4e-05	25.0348	-1.7495	0.11	9.22367	9.22367
748	9.21964	25.1329	2.9e-05	25.0348	-1.7494	0.11	9.22387	9.22387
749	9.22014	25.133	3.1e-05	25.0349	-1.7493	0.11	9.22392	9.22392
750	9.22059	25.133	3.1e-05	25.0349	-1.7492	0.11	9.22337	9.22337
751	9.22073	25.133	3.2e-05	25.0348	-1.7492	0.11	9.22376	9.22376
752	9.22091	25.1331	3.6e-05	25.0349	-1.7492	0.11	9.22423	9.22423
753	9.22121	25.1331	3.6e-05	25.0349	-1.7492	0.11	9.22477	9.22477
754	9.22163	25.1331	3.6e-05	25.0349	-1.7491	0.111	9.22458	9.22458
755	9.22175	25.1332	3.8e-05	25.0349	-1.749	0.111	9.2251	9.2251
756	9.22209	25.1332	3.7e-05	25.0349	-1.7489	0.111	9.22555	9.22555
757	9.22242	25.1333	3.8e-05	25.0349	-1.7487	0.111	9.22456	9.22456
758	9.22287	25.1334	3.9e-05	25.0349	-1.7486	0.111	9.22451	9.22451
759	9.22313	25.1334	4.1e-05	25.035	-1.7486	0.111	9.22361	9.22361
760	9.22328	25.1334	3.6e-05	25.0349	-1.7486	0.111	9.22286	9.22286
761	9.22353	25.1335	3.6e-05	25.0349	-1.7487	0.111	9.22225	9.22225
762	9.22372	25.1334	3.5e-05	25.0349	-1.7487	0.111	9.22218	9.22218
763	9.22355	25.1334	3.6e-05	25.0348	-1.7487	0.111	9.22096	9.22096
764	9.22343	25.1334	3.5e-05	25.0348	-1.7486	0.112	9.22114	9.22114
765	9.22321	25.1335	3.6e-05	25.0348	-1.7485	0.112	9.22134	9.22134
766	9.22317	25.1335	3.5e-05	25.0348	-1.7484	0.112	9.22104	9.22104
767	9.2231	25.1335	3.2e-05	25.0348	-1.7483	0.112	9.22091	9.22091
768	9.2229	25.1335	3.1e-05	25.0348	-1.7483	0.112	9.22077	9.22077
769	9.22265	25.1335	3e-05	25.0348	-1.7482	0.112	9.2208	9.2208
770	9.22249	25.1335	3.1e-05	25.0348	-1.7481	0.112	9.22008	9.22008
771	9.22223	25.1336	3.3e-05	25.0347	-1.748	0.113	9.21966	9.21966
772	9.22188	25.1337	3.5e-05	25.0347	-1.7478	0.113	9.21938	9.21938
773	9.2215	25.1338	3.7e-05	25.0348	-1.7476	0.113	9.21807	9.21807
774	9.22102	25.1338	3.7e-05	25.0348	-1.7474	0.113	9.21261	9.21261
775	9.22064	25.134	3.9e-05	25.0348	-1.7473	0.113	9.20108	9.20108
776	9.22056	25.134	3.9e-05	25.0348	-1.7472	0.113	9.18028	9.18028
777	9.22025	25.1341	4e-05	25.0348	-1.7472	0.113	9.15224	9.15224
778	9.22025	25.1342	4.1e-05	25.035	-1.7472	0.113	9.12109	9.12109
779	9.21965	25.1343	4.4e-05	25.035	-1.7471	0.113	9.09316	9.09316
780	9.21932	25.1343	4.4e-05	25.035	-1.747	0.113	9.07295	9.07295
@9	2.0001	4	780.034
781	9.21976	25.1344	4.8e-05	25.0351	-1.747	0.113	9.06485	9.06485
782	9.21895	25.1343	4.7e-05	25.035	-1.747	0.113	9.06683	9.06683
783	9.21262	25.1343	4.8e-05	25.035	-1.7469	0.113	9.07525	9.07525
784	9.19252	25.1343	4.3e-05	25.035	-1.7469	0.114	9.08627	9.08627
785	9.16072	25.1343	4.1e-05	25.0349	-1.7468	0.114	9.09739	9.09739
786	9.11587	25.1342	3.7e-05	25.0348	-1.7468	0.114	9.10732	9.10732
787	9.07934	25.1344	4.2e-05	25.035	-1.7467	0.114	9.11709	9.11709
788	9.05717	25.1343	4e-05	25.0348	-1.7466	0.114	9.12544	9.12544
789	9.053	25.1343	3.9e-05	25.0348	-1.7465	0.114	9.13347	9.13347
790	9.06001	25.1344	4e-05	25.0349	-1.7464	0.114	9.14221	9.14221
791	9.07523	25.1345	4.2e-05	25.035	-1.7463	0.114	9.15067	9.15067
792	9.08907	25.1345	3.8e-05	25.0349	-1.7462	0.115	9.15818	9.15818
793	9.09914	25.1346	4.1e-05	25.035	-1.7462	0.115	9.16522	9.16522
794	9.10791	25.1347	4.3e-05	25.035	-1.7463	0.115	9.17199	9.17199
795	9.11556	25.1346	4e-05	25.0349	-1.7462	0.115	9.17794	9.17794
796	9.12495	25.1346	3.7e-05	25.0349	-1.7461	0.115	9.18221	9.18221
797	9.13767	25.1347	3.9e-05	25.0349	-1.7459	0.115	9.18516	9.18516
798	9.14111	25.1348	3.9e-05	25.0349	-1.7458	0.115	9.18923	9.18923
799	9.14819	25.1348	4e-05	25.0349	-1.7457	0.115	9.19376	9.19376
800	9.15916	25.1349	4.7e-05	25.035	-1.7456	0.115	9.19622	9.19622
801	9.16722	25.135	4.5e-05	25.0351	-1.7456	0.115	9.20044	9.20044
802	9.17442	25.135	4.2e-05	25.0351	-1.7456	0.115	9.20471	9.20471
803	9.178	25.135	3.8e-05	25.035	-1.7454	0.115	9.20742	9.20742
804	9.18207	25.1351	3.4e-05	25.035	-1.7452	0.116	9.20901	9.20901
805	9.18553	25.1351	2.7e-05	25.0349	-1.745	0.116	9.21048	9.21048
806	9.18964	25.1351	2.8e-05	25.0349	-1.7448	0.116	9.21107	9.21107
807	9.19339	25.1351	3.1e-05	25.0348	-1.7446	0.116	9.2111	9.2111
808	9.19639	25.1351	3e-05	25.0348	-1.7445	0.116	9.21214	9.21214
809	9.20024	25.1352	3.1e-05	25.0348	-1.7444	0.116	9.21371	9.21371
810	9.20295	25.1352	3.2e-05	25.0348	-1.7443	0.116	9.21568	9.21568
811	9.20452	25.1352	3e-05	25.0348	-1.7442	0.117	9.21584	9.21584
812	9.20589	25.1353	2.9e-05	25.0349	-1.7441	0.117	9.21603	9.21603
813	9.2077	25.1353	3.2e-05	25.0349	-1.744	0.117	9.2163	9.2163
814	9.20857	25.1353	3.9e-05	25.0349	-1.7439	0.117	9.21568	9.21568
815	9.20954	25.1355	4.2e-05	25.035	-1.7438	0.117	9.21579	9.21579
816	9.2116	25.1356	4.8e-05	25.035	-1.7438	0.117	9.2175	9.2175
817	9.21297	25.1355	4.5e-05	25.035	-1.7437	0.117	9.21975	9.21975
818	9.21402	25.1356	4.1e-05	25.0349	-1.7436	0.117	9.22051	9.22051
819	9.21491	25.1356	4e-05	25.035	-1.7435	0.117	9.22119	9.22119
820	9.21567	25.1356	3.8e-05	25.0349	-1.7433	0.117	9.22135	9.22135
821	9.21626	25.1355	3.5e-05	25.0349	-1.7432	0.117	9.22064	9.22064
822	9.21666	25.1355	3.5e-05	25.0348	-1.7431	0.117	9.21958	9.21958
823	9.21703	25.1355	3.8e-05	25.0348	-1.7429	0.117	9.2197	9.2197
824	9.2176	25.1355	3.5e-05	25.0348	-1.7429	0.118	9.21961	9.21961
825	9.21817	25.1356	3.5e-05	25.0348	-1.7429	0.118	9.21984	9.21984
826	9.21859	25.1357	3.5e-05	25.0348	-1.7428	0.118	9.22026	9.22026
827	9.21881	25.1359	3.4e-05	25.0349	-1.7427	0.118	9.22064	9.22064
828	9.21917	25.1359	3.3e-05	25.0349	-1.7426	0.118	9.22062	9.22062
829	9.21939	25.1361	3.3e-05	25.035	-1.7424	0.119	9.22137	9.22137
830	9.21958	25.136	3e-05	25.0349	-1.7423	0.119	9.22176	9.22176
831	9.21988	25.1359	3e-05	25.0349	-1.7421	0.119	9.222	9.222
832	9.22029	25.136	3.4e-05	25.0349	-1.742	0.119	9.22238	9.22238
833	9.2208	25.136	3.2e-05	25.0349	-1.7419	0.119	9.22296	9.22296
834	9.22108	25.136	3.5e-05	25.0349	-1.7418	0.119	9.22288	9.22288
835	9.22146	25.1362	3.9e-05	25.035	-1.7417	0.119	9.22362	9.22362
836	9.22181	25.1362	4e-05	25.035	-1.7416	0.119	9.22478	9.22478
837	9.22203	25.1362	3.6e-05	25.0349	-1.7414	0.119	9.22589	9.22589
838	9.22236	25.1363	3.8e-05	25.0349	-1.7413	0.119	9.22692	9.22692
839	9.22266	25.1363	3.4e-05	25.0348	-1.7412	0.119	9.22725	9.22725
840	9.22285	25.1362	3.2e-05	25.0347	-1.741	0.119	9.22652	9.22652
841	9.22304	25.1363	3.3e-05	25.0348	-1.7411	0.12	9.22575	9.22575
842	9.22339	25.1363	3.4e-05	25.0347	-1.741	0.12	9.22542	9.22542
843	9.22373	25.1364	3.6e-05	25.0348	-1.7408	0.12	9.22497	9.22497
844	9.22398	25.1364	3.7e-05	25.0349	-1.7408	0.12	9.22509	9.22509
845	9.22431	25.1365	3.9e-05	25.0349	-1.7407	0.12	9.22552	9.22552
846	9.22441	25.1366	3.9e-05	25.0349	-1.7406	0.12	9.22528	9.22528
847	9.22451	25.1367	4.3e-05	25.035	-1.7405	0.12	9.22465	9.22465
848	9.22469	25.1367	3.7e-05	25.0349	-1.7404	0.12	9.22411	9.22411
849	9.22475	25.1367	3.7e-05	25.0348	-1.7403	0.12	9.22295	9.22295
850	9.22465	25.1368	3.5e-05	25.0348	-1.7402	0.121	9.22204	9.22204
851	9.22449	25.1368	3.2e-05	25.0348	-1.7401	0.121	9.22213	9.22213
852	9.22445	25.1368	2.7e-05	25.0347	-1.74	0.121	9.22165	9.22165
853	9.22444	25.1368	2.6e-05	25.0348	-1.7399	0.121	9.22142	9.22142
854	9.22439	25.1368	2.8e-05	25.0348	-1.7397	0.121	9.22172	9.22172
855	9.22413	25.1368	2.6e-05	25.0347	-1.7395	0.122	9.22198	9.22198
856	9.22382	25.1369	3e-05	25.0347	-1.7394	0.121	9.22117	9.22117
857	9.22334	25.1369	3.2e-05	25.0347	-1.7392	0.122	9.22083	9.22083
858	9.22295	25.1369	3.1e-05	25.0346	-1.7392	0.122	9.22067	9.22067
859	9.22268	25.1369	2.7e-05	25.0346	-1.7392	0.122	9.22049	9.22049
860	9.22257	25.137	3.2e-05	25.0346	-1.7392	0.122	9.22055	9.22055
861	9.22239	25.1371	3.4e-05	25.0347	-1.7392	0.122	9.22059	9.22059
862	9.22207	25.1371	3.5e-05	25.0348	-1.7392	0.122	9.22138	9.22138
863	9.22158	25.1372	4.1e-05	25.0348	-1.7391	0.122	9.22028	9.22028
864	9.22129	25.1372	4.3e-05	25.0349	-1.739	0.122	9.21657	9.21657
865	9.22103	25.1372	4.2e-05	25.0349	-1.7389	0.122	9.20735	9.20735
866	9.22104	25.1372	4.1e-05	25.0349	-1.7387	0.122	9.19057	9.19057
867	9.22084	25.1373	4.2e-05	25.035	-1.7386	0.122	9.16684	9.16684
868	9.22049	25.1373	3.9e-05	25.0349	-1.7384	0.122	9.1403	9.1403
869	9.22071	25.1373	3.5e-05	25.0349	-1.7383	0.123	9.1151	9.1151
870	9.22078	25.1373	3.4e-05	25.0349	-1.7382	0.123	9.09741	9.09741
@10	2.0001	4	870.031
871	9.21955	25.1372	3.1e-05	25.0347	-1.738	0.123	9.09014	9.09014
872	9.22201	25.1372	3.1e-05	25.0347	-1.7379	0.123	9.09102	9.09102
873	9.21645	25.1373	3.2e-05	25.0348	-1.7378	0.123	9.09915	9.09915
874	9.20209	25.1374	3.4e-05	25.0348	-1.7376	0.124	9.11041	9.11041
875	9.17581	25.1374	3.4e-05	25.0348	-1.7375	0.124	9.12163	9.12163
876	9.13532	25.1376	3.6e-05	25.0349	-1.7373	0.124	9.13174	9.13174
877	9.10444	25.1376	3.4e-05	25.0349	-1.7371	0.124	9.14131	9.14131
878	9.08389	25.1377	3.6e-05	25.0348	-1.7371	0.124	9.14892	9.14892
879	9.07649	25.1377	3.8e-05	25.0348	-1.7371	0.124	9.1566	9.1566
880	9.08748	25.1378	3.9e-05	25.0349	-1.737	0.124	9.16324	9.16324
881	9.09874	25.1378	4.1e-05	25.0348	-1.737	0.124	9.16913	9.16913
882	9.10893	25.1378	4.5e-05	25.0347	-1.737	0.124	9.17477	9.17477
883	9.12434	25.1378	4.5e-05	25.0348	-1.7369	0.124	9.17976	9.17976
884	9.13266	25.1379	4.4e-05	25.0348	-1.7367	0.124	9.18373	9.18373
885	9.14345	25.1379	3.9e-05	25.0349	-1.7365	0.124	9.18694	9.18694
886	9.14934	25.138	4e-05	25.0349	-1.7364	0.124	9.19099	9.19099
887	9.15661	25.1382	4e-05	25.035	-1.7363	0.125	9.19444	9.19444
888	9.16249	25.1382	3.7e-05	25.035	-1.7361	0.125	9.19805	9.19805
889	9.17076	25.1383	3.6e-05	25.035	-1.7361	0.125	9.20153	9.20153
890	9.17618	25.1383	3.8e-05	25.0349	-1.736	0.125	9.20424	9.20424
891	9.18002	25.1384	3.6e-05	25.0349	-1.7359	0.125	9.2062	9.2062
892	9.18352	25.1384	3.5e-05	25.0348	-1.7358	0.125	9.20798	9.20798
893	9.18719	25.1384	3.7e-05	25.0348	-1.7358	0.125	9.20981	9.20981
894	9.19081	25.1384	3.8e-05	25.0347	-1.7357	0.125	9.21072	9.21072
895	9.1943	25.1385	4.1e-05	25.0348	-1.7356	0.125	9.21244	9.21244
896	9.19733	25.1385	3.8e-05	25.0348	-1.7354	0.125	9.21386	9.21386
897	9.20004	25.1386	3.9e-05	25.0349	-1.7353	0.126	9.21491	9.21491
898	9.20229	25.1387	3.8e-05	25.0349	-1.7351	0.126	9.21564	9.21564
899	9.2041	25.1389	4e-05	25.0349	-1.7349	0.126	9.21599	9.21599
900	9.2057	25.1389	3.6e-05	25.0349	-1.7347	0.126	9.2161	9.2161
901	9.20716	25.1389	3.8e-05	25.0349	-1.7344	0.126	9.21629	9.21629
902	9.20874	25.1388	3.5e-05	25.0348	-1.7343	0.126	9.21658	9.21658
903	9.20963	25.1389	3.2e-05	25.0348	-1.7341	0.126	9.21633	9.21633
904	9.21066	25.1388	3e-05	25.0347	-1.734	0.127	9.21737	9.21737
905	9.21209	25.1388	2.9e-05	25.0347	-1.7339	0.127	9.2185	9.2185
906	9.21333	25.1389	2.7e-05	25.0347	-1.7339	0.127	9.21895	9.21895
907	9.21425	25.139	3e-05	25.0348	-1.7339	0.127	9.21904	9.21904
908	9.21489	25.139	3.3e-05	25.0348	-1.7338	0.127	9.2188	9.2188
909	9.21537	25.1391	3.6e-05	25.0349	-1.7337	0.127	9.21835	9.21835
910	9.21592	25.1391	3.5e-05	25.0349	-1.7336	0.127	9.21823	9.21823
911	9.21664	25.1391	3.7e-05	25.0349	-1.7335	0.127	9.21861	9.21861
912	9.21719	25.1392	3.5e-05	25.0349	-1.7335	0.127	9.21907	9.21907
913	9.21751	25.1392	3.4e-05	25.0349	-1.7334	0.127	9.21987	9.21987
914	9.21793	25.1392	3.1e-05	25.0349	-1.7334	0.128	9.22113	9.22113
915	9.21845	25.1394	3.3e-05	25.035	-1.7334	0.128	9.22175	9.22175
916	9.2188	25.1393	3.2e-05	25.0349	-1.7334	0.128	9.22194	9.22194
917	9.21906	25.1393	3.1e-05	25.0349	-1.7333	0.128	9.22188	9.22188
918	9.21924	25.1393	3.1e-05	25.0348	-1.7332	0.128	9.22239	9.22239
919	9.21964	25.1394	3.3e-05	25.0349	-1.7331	0.128	9.22187	9.22187
920	9.21987	25.1394	3.4e-05	25.0349	-1.7329	0.128	9.2209	9.2209
921	9.21984	25.1395	3.6e-05	25.0349	-1.7328	0.128	9.21983	9.21983
922	9.21973	25.1396	3.7e-05	25.035	-1.7327	0.129	9.21882	9.21882
923	9.21984	25.1397	3.9e-05	25.0351	-1.7327	0.129	9.21893	9.21893
924	9.22006	25.1397	4e-05	25.0351	-1.7326	0.129	9.219	9.219
925	9.22014	25.1397	4.1e-05	25.0351	-1.7325	0.129	9.22006	9.22006
926	9.22036	25.1398	4.1e-05	25.0351	-1.7324	0.129	9.2217	9.2217
927	9.22067	25.1397	3.7e-05	25.035	-1.7323	0.129	9.22366	9.22366
928	9.2211	25.1398	3.5e-05	25.035	-1.7322	0.129	9.22375	9.22375
929	9.22137	25.1397	3.3e-05	25.0348	-1.7322	0.13	9.22376	9.22376
930	9.22147	25.1397	3.3e-05	25.0348	-1.732	0.13	9.22251	9.22251
931	9.22158	25.1397	3.2e-05	25.0348	-1.7319	0.13	9.22181	9.22181
932	9.22149	25.1397	3.7e-05	25.0348	-1.7317	0.13	9.22129	9.22129
933	9.2212	25.1397	3.9e-05	25.0348	-1.7316	0.13	9.2206	9.2206
934	9.22111	25.1398	4.2e-05	25.0349	-1.7315	0.13	9.22027	9.22027
935	9.22109	25.1398	4.4e-05	25.035	-1.7314	0.13	9.22099	9.22099
936	9.22101	25.1398	4.5e-05	25.0349	-1.7314	0.13	9.22018	9.22018
937	9.22087	25.1398	4.4e-05	25.0348	-1.7314	0.13	9.21956	9.21956
938	9.22079	25.14	4.4e-05	25.0349	-1.7312	0.13	9.21978	9.21978
939	9.22076	25.1401	4.4e-05	25.0348	-1.7311	0.13	9.21981	9.21981
940	9.22074	25.1401	3.9e-05	25.0348	-1.731	0.13	9.2196	9.2196
941	9.22082	25.1402	3.9e-05	25.0349	-1.7309	0.131	9.22012	9.22012
942	9.22107	25.1402	4.1e-05	25.0349	-1.7308	0.131	9.22026	9.22026
943	9.22114	25.1403	3.9e-05	25.0349	-1.7307	0.131	9.22008	9.22008
944	9.22093	25.1403	3.4e-05	25.0349	-1.7306	0.131	9.21941	9.21941
945	9.22059	25.1403	3.4e-05	25.0349	-1.7305	0.131	9.21848	9.21848
946	9.22026	25.1404	3.3e-05	25.035	-1.7302	0.132	9.21829	9.21829
947	9.21987	25.1404	3.1e-05	25.035	-1.73	0.132	9.21756	9.21756
948	9.21956	25.1403	3.1e-05	25.0349	-1.7298	0.132	9.2172	9.2172
949	9.2193	25.1403	3.2e-05	25.0349	-1.7295	0.132	9.21767	9.21767
950	9.21945	25.1404	3.3e-05	25.0349	-1.7293	0.132	9.21913	9.21913
951	9.21951	25.1405	3.2e-05	25.0349	-1.7292	0.132	9.21903	9.21903
952	9.21927	25.1406	3.1e-05	25.0349	-1.7292	0.132	9.22028	9.22028
953	9.21914	25.1408	3.3e-05	25.035	-1.7291	0.132	9.22141	9.22141
954	9.21911	25.1408	3.3e-05	25.035	-1.729	0.132	9.21967	9.21967
955	9.219	25.141	3.4e-05	25.035	-1.7288	0.132	9.21164	9.21164
956	9.2188	25.141	3.5e-05	25.035	-1.7286	0.132	9.19802	9.19802
957	9.21851	25.1411	3.6e-05	25.035	-1.7285	0.132	9.17691	9.17691
958	9.2186	25.1411	3.1e-05	25.035	-1.7283	0.133	9.1532	9.1532
959	9.2192	25.1412	3.4e-05	25.0351	-1.7282	0.133	9.13193	9.13193
960	9.22025	25.1411	3.1e-05	25.035	-1.7281	0.133	9.11846	9.11846
@11	2.0001	4	960.015
961	9.21876	25.1411	2.9e-05	25.035	-1.728	0.133	9.11461	9.11461
962	9.22182	25.1411	3e-05	25.035	-1.7279	0.133	9.12026	9.12026
963	9.22348	25.1413	3.6e-05	25.035	-1.7278	0.133	9.12943	9.12943
964	9.21018	25.1413	3.6e-05	25.0349	-1.7277	0.133	9.13978	9.13978
965	9.18297	25.1414	3.8e-05	25.035	-1.7276	0.133	9.14937	9.14937
966	9.1502	25.1414	4.1e-05	25.035	-1.7276	0.133	9.15638	9.15638
967	9.11726	25.1414	3.8e-05	25.035	-1.7275	0.133	9.16141	9.16141
968	9.10542	25.1414	3.3e-05	25.035	-1.7274	0.134	9.1673	9.1673
969	9.10421	25.1414	2.9e-05	25.035	-1.7273	0.134	9.17293	9.17293
970	9.11576	25.1414	2.8e-05	25.0349	-1.7272	0.134	9.17809	9.17809
971	9.13102	25.1414	2.4e-05	25.0349	-1.7271	0.134	9.18381	9.18381
972	9.14495	25.1415	2.6e-05	25.0349	-1.7269	0.134	9.18851	9.18851
973	9.15131	25.1415	2.9e-05	25.0349	-1.7268	0.134	9.19222	9.19222
974	9.15665	25.1416	3.3e-05	25.0349	-1.7267	0.134	9.19583	9.19583
975	9.16178	25.1416	3.6e-05	25.0349	-1.7266	0.134	9.1986	9.1986
976	9.16609	25.1417	3.4e-05	25.0349	-1.7265	0.135	9.20113	9.20113
977	9.17041	25.1417	3.1e-05	25.0349	-1.7264	0.135	9.20433	9.20433
978	9.18062	25.1417	3e-05	25.0348	-1.7264	0.135	9.20596	9.20596
979	9.18481	25.1417	2.7e-05	25.0349	-1.7263	0.135	9.20805	9.20805
980	9.18905	25.1418	2.7e-05	25.0348	-1.7262	0.136	9.21	9.21
981	9.19219	25.1418	2.8e-05	25.0349	-1.7262	0.136	9.21178	9.21178
982	9.19525	25.142	3.4e-05	25.035	-1.7261	0.136	9.21287	9.21287
983	9.19799	25.1421	3.8e-05	25.0351	-1.7259	0.136	9.21458	9.21458
984	9.20023	25.1421	3.9e-05	25.0351	-1.7258	0.136	9.21489	9.21489
985	9.20242	25.1422	3.9e-05	25.0351	-1.7256	0.136	9.21485	9.21485
986	9.20415	25.1422	4.3e-05	25.0351	-1.7254	0.136	9.21507	9.21507
987	9.2053	25.1421	4.1e-05	25.0349	-1.7251	0.136	9.21557	9.21557
988	9.20703	25.1421	3.7e-05	25.0349	-1.7249	0.136	9.21496	9.21496
989	9.20921	25.1421	3.8e-05	25.0349	-1.7245	0.136	9.21503	9.21503
990	9.21046	25.1421	3.9e-05	25.0349	-1.7241	0.136	9.21573	9.21573
991	9.21092	25.1421	3.7e-05	25.0349	-1.724	0.136	9.21586	9.21586
992	9.21173	25.1422	3.8e-05	25.035	-1.7238	0.136	9.21634	9.21634
993	9.21272	25.1422	3.8e-05	25.035	-1.7237	0.137	9.21708	9.21708
994	9.21355	25.1423	3.6e-05	25.035	-1.7236	0.137	9.21795	9.21795
995	9.21448	25.1423	3.3e-05	25.0349	-1.7236	0.137	9.21933	9.21933
996	9.21539	25.1424	3.4e-05	25.035	-1.7235	0.137	9.22052	9.22052
997	9.21623	25.1424	3.1e-05	25.0349	-1.7233	0.137	9.2217	9.2217
998	9.21705	25.1425	3.4e-05	25.035	-1.7232	0.137	9.22333	9.22333
999	9.21771	25.1426	3.6e-05	25.035	-1.7231	0.137	9.22373	9.22373
1000	9.21814	25.1428	3.8e-05	25.035	-1.723	0.137	9.22315	9.22315
1001	9.21837	25.1426	3.6e-05	25.0349	-1.7229	0.137	9.22244	9.22244
1002	9.21867	25.1426	3.8e-05	25.0348	-1.7227	0.137	9.22197	9.22197
1003	9.21905	25.1426	3.6e-05	25.0348	-1.7225	0.138	9.22179	9.22179
1004	9.21965	25.1426	3.6e-05	25.0348	-1.7223	0.138	9.22203	9.22203
1005	9.22006	25.1426	3.6e-05	25.0348	-1.7222	0.138	9.22234	9.22234
1006	9.22052	25.1426	3.9e-05	25.0348	-1.7221	0.138	9.22189	9.22189
1007	9.22055	25.1427	4e-05	25.0349	-1.722	0.138	9.22089	9.22089
1008	9.22072	25.1428	4.2e-05	25.035	-1.722	0.138	9.21982	9.21982
1009	9.22112	25.1428	4e-05	25.035	-1.7219	0.138	9.21946	9.21946
1010	9.22109	25.1429	4.1e-05	25.035	-1.7217	0.138	9.21988	9.21988
1011	9.22134	25.143	4.1e-05	25.0351	-1.7215	0.138	9.2211	9.2211
1012	9.22152	25.143	4.1e-05	25.035	-1.7214	0.138	9.22165	9.22165
1013	9.2217	25.143	4.1e-05	25.035	-1.7213	0.138	9.22262	9.22262
1014	9.22204	25.143	4.1e-05	25.0349	-1.7212	0.138	9.22376	9.22376
1015	9.22226	25.1431	4.1e-05	25.035	-1.721	0.139	9.22408	9.22408
1016	9.22234	25.143	3.8e-05	25.0349	-1.721	0.139	9.22378	9.22378
1017	9.22226	25.1431	3.8e-05	25.0349	-1.7209	0.139	9.22424	9.22424
1018	9.22211	25.1431	3.8e-05	25.0348	-1.7208	0.139	9.22389	9.22389
1019	9.22222	25.143	3.7e-05	25.0348	-1.7207	0.139	9.22278	9.22278
1020	9.22216	25.143	3.4e-05	25.0348	-1.7206	0.139	9.22191	9.22191
1021	9.22216	25.1431	3.2e-05	25.0349	-1.7206	0.139	9.22219	9.22219
1022	9.22225	25.1432	3.2e-05	25.0349	-1.7204	0.14	9.22219	9.22219
1023	9.22225	25.1431	2.8e-05	25.0349	-1.7203	0.14	9.22278	9.22278
1024	9.22236	25.1432	2.8e-05	25.0349	-1.72	0.14	9.2239	9.2239
1025	9.22265	25.1433	2.9e-05	25.035	-1.7199	0.14	9.22538	9.22538
1026	9.22299	25.1433	3.2e-05	25.035	-1.7197	0.14	9.22573	9.22573
1027	9.22334	25.1432	3.1e-05	25.0349	-1.7195	0.14	9.22601	9.22601
1028	9.22373	25.1433	3.4e-05	25.0349	-1.7194	0.14	9.2265	9.2265
1029	9.22414	25.1434	3.7e-05	25.035	-1.7193	0.14	9.22678	9.22678
1030	9.22441	25.1435	3.7e-05	25.035	-1.7192	0.14	9.22643	9.22643
1031	9.22452	25.1435	3.6e-05	25.035	-1.7191	0.141	9.22673	9.22673
1032	9.22466	25.1436	3.8e-05	25.035	-1.7191	0.141	9.22632	9.22632
1033	9.22468	25.1437	4e-05	25.0351	-1.719	0.141	9.22539	9.22539
1034	9.22452	25.1437	4.1e-05	25.035	-1.719	0.141	9.22419	9.22419
1035	9.22439	25.1437	4e-05	25.0349	-1.7189	0.141	9.224	9.224
1036	9.22456	25.1437	3.8e-05	25.0349	-1.7187	0.141	9.22396	9.22396
1037	9.2247	25.1437	3.7e-05	25.0349	-1.7185	0.141	9.22427	9.22427
1038	9.2247	25.1437	3.5e-05	25.0348	-1.7184	0.141	9.22458	9.22458
1039	9.22489	25.1438	2.8e-05	25.0347	-1.7182	0.142	9.22496	9.22496
1040	9.22494	25.1439	2.9e-05	25.0348	-1.7181	0.142	9.22391	9.22391
1041	9.22495	25.1439	3.4e-05	25.0348	-1.718	0.142	9.22343	9.22343
1042	9.22502	25.144	3.5e-05	25.0348	-1.7179	0.142	9.2236	9.2236
1043	9.22499	25.144	3.5e-05	25.0348	-1.7177	0.142	9.2232	9.2232
1044	9.22474	25.1441	3.9e-05	25.0349	-1.7176	0.142	9.22089	9.22089
1045	9.22452	25.1441	3.9e-05	25.0349	-1.7175	0.142	9.21505	9.21505
1046	9.22407	25.1441	3.7e-05	25.0349	-1.7174	0.142	9.20307	9.20307
1047	9.22375	25.1441	3.6e-05	25.0349	-1.7173	0.142	9.1856	9.1856
1048	9.22419	25.1441	3.7e-05	25.0349	-1.7173	0.142	9.16565	9.16565
1049	9.22358	25.1441	3.6e-05	25.0348	-1.7171	0.142	9.14698	9.14698
1050	9.22303	25.1442	3.9e-05	25.0349	-1.717	0.142	9.13413	9.13413
@12	2.0001	4	1050.01
1051	9.22415	25.1442	4.1e-05	25.0348	-1.7169	0.142	9.12937	9.12937
1052	9.22512	25.1442	3.9e-05	25.0348	-1.7168	0.142	9.13221	9.13221
1053	9.22191	25.1443	3.5e-05	25.0349	-1.7167	0.143	9.14008	9.14008
1054	9.21145	25.1444	3.6e-05	25.035	-1.7167	0.143	9.15023	9.15023
1055	9.19137	25.1445	3.7e-05	25.0349	-1.7166	0.143	9.15971	9.15971
1056	9.16483	25.1445	3.8e-05	25.035	-1.7164	0.143	9.16638	9.16638
1057	9.13831	25.1446	3.8e-05	25.0351	-1.7163	0.144	9.17127	9.17127
1058	9.12233	25.1447	4e-05	25.0352	-1.7162	0.144	9.1755	9.1755
1059	9.11836	25.1447	3.9e-05	25.0352	-1.7161	0.144	9.17969	9.17969
1060	9.12725	25.1448	3.6e-05	25.0352	-1.7161	0.144	9.18269	9.18269
1061	9.14103	25.1448	3.4e-05	25.0352	-1.7161	0.144	9.18703	9.18703
1062	9.15225	25.1448	3.7e-05	25.0352	-1.7161	0.144	9.19194	9.19194
1063	9.1617	25.1448	4.1e-05	25.0351	-1.716	0.144	9.196	9.196
1064	9.1687	25.1448	4.3e-05	25.0351	-1.716	0.144	9.19887	9.19887
1065	9.17302	25.1447	4.6e-05	25.035	-1.7159	0.144	9.20171	9.20171
1066	9.17557	25.1448	4.9e-05	25.035	-1.7158	0.144	9.20351	9.20351
1067	9.17962	25.1448	4.6e-05	25.035	-1.7158	0.144	9.20503	9.20503
1068	9.18275	25.1448	4.4e-05	25.0348	-1.7157	0.144	9.20596	9.20596
1069	9.18699	25.1449	4.4e-05	25.0349	-1.7156	0.145	9.20696	9.20696
1070	9.19111	25.145	4e-05	25.0349	-1.7156	0.145	9.208	9.208
1071	9.19523	25.1449	4e-05	25.0349	-1.7155	0.145	9.20858	9.20858
1072	9.19771	25.1449	4.1e-05	25.0349	-1.7154	0.145	9.20969	9.20969
1073	9.19968	25.145	4e-05	25.035	-1.7153	0.145	9.21087	9.21087
1074	9.20114	25.1449	4.1e-05	25.0349	-1.7152	0.145	9.21224	9.21224
1075	9.20243	25.145	4.3e-05	25.0349	-1.7151	0.145	9.21353	9.21353
1076	9.20392	25.1451	4.4e-05	25.0349	-1.715	0.145	9.21544	9.21544
1077	9.20529	25.1451	4.3e-05	25.0348	-1.7149	0.145	9.21632	9.21632
1078	9.20683	25.1452	4.5e-05	25.0349	-1.7148	0.145	9.2172	9.2172
1079	9.20835	25.1453	4e-05	25.0349	-1.7146	0.146	9.21845	9.21845
1080	9.21002	25.1453	3.7e-05	25.0349	-1.7144	0.146	9.2198	9.2198
1081	9.21155	25.1454	3.5e-05	25.0349	-1.7142	0.146	9.22044	9.22044
1082	9.21263	25.1455	3.6e-05	25.0349	-1.7141	0.146	9.22032	9.22032
1083	9.21353	25.1455	3.4e-05	25.0349	-1.714	0.146	9.21995	9.21995
1084	9.21393	25.1456	3.7e-05	25.035	-1.7139	0.146	9.21904	9.21904
1085	9.21453	25.1457	3.8e-05	25.035	-1.7139	0.146	9.21851	9.21851
1086	9.21537	25.1458	3.6e-05	25.0351	-1.7139	0.147	9.21856	9.21856
1087	9.21595	25.1458	3.4e-05	25.0351	-1.7139	0.147	9.21834	9.21834
1088	9.21641	25.1458	3.6e-05	25.0351	-1.7138	0.147	9.21857	9.21857
1089	9.21688	25.1457	3.5e-05	25.0351	-1.7137	0.147	9.21889	9.21889
1090	9.21759	25.1458	3.6e-05	25.0351	-1.7135	0.147	9.21901	9.21901
1091	9.21831	25.1458	3.7e-05	25.0351	-1.7134	0.147	9.21879	9.21879
1092	9.21856	25.1457	3.6e-05	25.0349	-1.7132	0.147	9.22005	9.22005
1093	9.21897	25.1458	3.6e-05	25.0349	-1.7131	0.147	9.22092	9.22092
1094	9.21936	25.1458	3.6e-05	25.0348	-1.7129	0.147	9.22182	9.22182
1095	9.21976	25.1458	3.5e-05	25.0348	-1.7128	0.147	9.22276	9.22276
1096	9.22022	25.1458	3.6e-05	25.0349	-1.7127	0.147	9.22379	9.22379
1097	9.22047	25.1459	3.5e-05	25.0349	-1.7126	0.148	9.22352	9.22352
1098	9.22065	25.146	3.3e-05	25.035	-1.7126	0.148	9.22331	9.22331
1099	9.22059	25.1461	3.5e-05	25.035	-1.7125	0.148	9.22213	9.22213
1100	9.22041	25.1461	3.3e-05	25.035	-1.7124	0.148	9.22121	9.22121
1101	9.22051	25.1462	3.5e-05	25.0351	-1.7122	0.148	9.22122	9.22122
1102	9.22073	25.1461	4e-05	25.0351	-1.7121	0.148	9.22158	9.22158
1103	9.22106	25.1462	4.4e-05	25.0351	-1.7121	0.148	9.22225	9.22225
1104	9.22144	25.1463	4.4e-05	25.035	-1.712	0.148	9.22344	9.22344
1105	9.22156	25.1463	4.7e-05	25.035	-1.712	0.148	9.22312	9.22312
1106	9.2217	25.1462	4.1e-05	25.0349	-1.7119	0.148	9.22194	9.22194
1107	9.22216	25.1464	3.6e-05	25.0349	-1.7118	0.149	9.22167	9.22167
1108	9.22206	25.1464	3.2e-05	25.0349	-1.7117	0.149	9.22143	9.22143
1109	9.22213	25.1464	3.2e-05	25.0349	-1.7117	0.149	9.221	9.221
1110	9.22224	25.1465	3.1e-05	25.035	-1.7116	0.149	9.22168	9.22168
1111	9.2223	25.1466	3.6e-05	25.035	-1.7115	0.149	9.22202	9.22202
1112	9.22224	25.1466	3.9e-05	25.0351	-1.7115	0.149	9.22205	9.22205
1113	9.22224	25.1466	4.1e-05	25.0351	-1.7114	0.149	9.22212	9.22212
1114	9.22218	25.1466	3.8e-05	25.035	-1.7112	0.149	9.22223	9.22223
1115	9.22211	25.1465	3.5e-05	25.035	-1.7111	0.15	9.22257	9.22257
1116	9.22211	25.1464	3.5e-05	25.0349	-1.711	0.15	9.22336	9.22336
1117	9.22221	25.1465	3.8e-05	25.0349	-1.7108	0.15	9.22392	9.22392
1118	9.22239	25.1466	4e-05	25.0349	-1.7107	0.15	9.22421	9.22421
1119	9.22264	25.1467	4e-05	25.035	-1.7106	0.15	9.22437	9.22437
1120	9.22285	25.1467	4.1e-05	25.035	-1.7105	0.15	9.22439	9.22439
1121	9.22289	25.1469	4.1e-05	25.035	-1.7103	0.15	9.22421	9.22421
1122	9.22287	25.1468	3.6e-05	25.035	-1.7101	0.15	9.22372	9.22372
1123	9.22276	25.1468	3.3e-05	25.035	-1.71	0.151	9.2229	9.2229
1124	9.22259	25.1469	3.2e-05	25.035	-1.71	0.151	9.22255	9.22255
1125	9.22256	25.147	3.4e-05	25.0352	-1.71	0.151	9.22186	9.22186
1126	9.22267	25.147	3.5e-05	25.0351	-1.7101	0.151	9.22135	9.22135
1127	9.22267	25.1472	4.1e-05	25.0352	-1.7101	0.151	9.22053	9.22053
1128	9.22243	25.1473	4.4e-05	25.0353	-1.71	0.151	9.22022	9.22022
1129	9.22229	25.1474	4.6e-05	25.0353	-1.7099	0.151	9.21959	9.21959
1130	9.22201	25.1473	4.4e-05	25.0351	-1.7098	0.151	9.2185	9.2185
1131	9.22172	25.1473	4.3e-05	25.0352	-1.7097	0.151	9.21772	9.21772
1132	9.22157	25.1473	4e-05	25.0351	-1.7095	0.151	9.21676	9.21676
1133	9.22142	25.1473	4e-05	25.0351	-1.7094	0.151	9.21509	9.21509
1134	9.22106	25.1473	4.1e-05	25.0351	-1.7092	0.151	9.2127	9.2127
1135	9.22047	25.1473	4e-05	25.035	-1.7091	0.151	9.20793	9.20793
1136	9.21993	25.1474	4.1e-05	25.035	-1.7091	0.151	9.19727	9.19727
1137	9.21917	25.1475	3.8e-05	25.0349	-1.709	0.151	9.18287	9.18287
1138	9.21862	25.1476	3.6e-05	25.0349	-1.709	0.152	9.16624	9.16624
1139	9.21775	25.1476	3.4e-05	25.0349	-1.7089	0.152	9.14977	9.14977
1140	9.21686	25.1477	3.3e-05	25.0349	-1.7087	0.152	9.13814	9.13814
1141	9.21673	25.1476	2.8e-05	25.0348	-1.7085	0.153	9.13574	9.13574
@13	2.0001	4	1140.21
1142	9.21425	25.1478	3e-05	25.035	-1.7084	0.153	9.14046	9.14046
1143	9.21094	25.1478	3e-05	25.035	-1.7082	0.153	9.1498	9.1498
1144	9.20623	25.1479	3e-05	25.0351	-1.7082	0.153	9.16018	9.16018
1145	9.19116	25.1479	3e-05	25.0351	-1.7081	0.153	9.16947	9.16947
1146	9.16423	25.1479	3.2e-05	25.0352	-1.7081	0.153	9.17594	9.17594
1147	9.14215	25.148	3.2e-05	25.0351	-1.7081	0.154	9.18021	9.18021
1148	9.12742	25.148	2.9e-05	25.0351	-1.708	0.154	9.18391	9.18391
1149	9.12405	25.148	3.2e-05	25.035	-1.7077	0.154	9.1876	9.1876
1150	9.13328	25.1481	3.2e-05	25.035	-1.7075	0.153	9.1902	9.1902
1151	9.15209	25.1481	3.4e-05	25.035	-1.7073	0.153	9.19278	9.19278
1152	9.16574	25.1481	3.3e-05	25.035	-1.7072	0.154	9.19486	9.19486
1153	9.17349	25.1482	3.5e-05	25.035	-1.7071	0.154	9.19579	9.19579
1154	9.1766	25.1482	3.5e-05	25.035	-1.7071	0.154	9.19696	9.19696
1155	9.18031	25.1483	3.6e-05	25.0351	-1.7071	0.154	9.19838	9.19838
1156	9.18398	25.1482	3.6e-05	25.035	-1.707	0.154	9.19949	9.19949
1157	9.18647	25.1483	3.5e-05	25.0351	-1.7069	0.154	9.20057	9.20057
1158	9.1886	25.1484	3.6e-05	25.0351	-1.7068	0.154	9.20237	9.20237
1159	9.19034	25.1483	3.3e-05	25.0351	-1.7066	0.155	9.20447	9.20447
1160	9.19201	25.1484	3.3e-05	25.0351	-1.7065	0.155	9.20671	9.20671
1161	9.19388	25.1485	2.9e-05	25.0351	-1.7064	0.155	9.20811	9.20811
1162	9.19574	25.1485	3e-05	25.0352	-1.7064	0.155	9.20919	9.20919
1163	9.19759	25.1485	3e-05	25.0351	-1.7063	0.155	9.21078	9.21078
1164	9.19936	25.1486	3.6e-05	25.0352	-1.7063	0.155	9.21207	9.21207
1165	9.20137	25.1486	3.9e-05	25.0352	-1.7063	0.155	9.21347	9.21347
1166	9.20315	25.1487	4.3e-05	25.0352	-1.7061	0.155	9.21484	9.21484
1167	9.20453	25.1487	4.4e-05	25.0351	-1.7059	0.155	9.21711	9.21711
1168	9.20612	25.1488	4.5e-05	25.0352	-1.7059	0.155	9.21829	9.21829
1169	9.2075	25.1488	3.9e-05	25.0351	-1.7058	0.155	9.21933	9.21933
1170	9.20895	25.1489	3.6e-05	25.035	-1.7057	0.155	9.2204	9.2204
1171	9.21043	25.1488	3.3e-05	25.035	-1.7056	0.156	9.22099	9.22099
1172	9.212	25.1489	3.5e-05	25.035	-1.7055	0.156	9.22047	9.22047
1173	9.21364	25.1489	3.3e-05	25.035	-1.7054	0.156	9.22052	9.22052
1174	9.21494	25.1489	3.4e-05	25.035	-1.7052	0.156	9.22009	9.22009
1175	9.21541	25.149	3.5e-05	25.0351	-1.7051	0.156	9.21963	9.21963
1176	9.21596	25.1491	3.7e-05	25.0351	-1.705	0.156	9.22021	9.22021
1177	9.21677	25.1492	3.4e-05	25.0351	-1.7048	0.156	9.22162	9.22162
1178	9.21767	25.1493	3.4e-05	25.0351	-1.7047	0.157	9.22227	9.22227
1179	9.21832	25.1493	3.6e-05	25.0351	-1.7045	0.157	9.22302	9.22302
1180	9.21898	25.1493	3.7e-05	25.0351	-1.7042	0.157	9.22378	9.22378
1181	9.21979	25.1494	3.7e-05	25.0351	-1.7042	0.157	9.22405	9.22405
1182	9.2204	25.1494	3.8e-05	25.0351	-1.704	0.157	9.22423	9.22423
1183	9.22124	25.1494	4.2e-05	25.0351	-1.7038	0.157	9.22505	9.22505
1184	9.22182	25.1495	4.1e-05	25.0351	-1.7037	0.157	9.22583	9.22583
1185	9.22232	25.1495	3.8e-05	25.0351	-1.7036	0.157	9.22639	9.22639
1186	9.22277	25.1495	4.1e-05	25.0352	-1.7035	0.157	9.22675	9.22675
1187	9.22314	25.1496	4.2e-05	25.0352	-1.7034	0.157	9.22664	9.22664
1188	9.2233	25.1497	3.9e-05	25.0352	-1.7033	0.158	9.22554	9.22554
1189	9.22332	25.1497	4e-05	25.0352	-1.7033	0.158	9.22423	9.22423
1190	9.22326	25.1496	4e-05	25.0352	-1.7033	0.158	9.22345	9.22345
1191	9.22339	25.1497	4.1e-05	25.0351	-1.7032	0.158	9.22297	9.22297
1192	9.22362	25.1497	4.3e-05	25.0351	-1.7031	0.158	9.22253	9.22253
1193	9.22371	25.1498	4.3e-05	25.0351	-1.703	0.158	9.22186	9.22186
1194	9.22373	25.1499	4.1e-05	25.0352	-1.7029	0.158	9.22175	9.22175
1195	9.22364	25.15	4.3e-05	25.0352	-1.7027	0.158	9.22065	9.22065
1196	9.22352	25.1501	4.4e-05	25.0353	-1.7025	0.158	9.22011	9.22011
1197	9.22347	25.1502	4e-05	25.0353	-1.7024	0.159	9.22072	9.22072
1198	9.22345	25.1503	4.3e-05	25.0353	-1.7022	0.159	9.2211	9.2211
1199	9.2233	25.1502	4.2e-05	25.0352	-1.7021	0.159	9.22101	9.22101
1200	9.22317	25.1503	4.1e-05	25.0352	-1.7021	0.159	9.22192	9.22192
1201	9.22302	25.1503	3.9e-05	25.0352	-1.7021	0.159	9.22209	9.22209
1202	9.22299	25.1502	4e-05	25.0351	-1.702	0.159	9.22194	9.22194
1203	9.2229	25.1502	3.9e-05	25.0351	-1.7018	0.159	9.22263	9.22263
1204	9.22267	25.1502	4.1e-05	25.035	-1.7017	0.159	9.22342	9.22342
1205	9.22251	25.1503	4.3e-05	25.035	-1.7015	0.159	9.22325	9.22325
1206	9.22217	25.1504	4.1e-05	25.0352	-1.7014	0.16	9.22311	9.22311
1207	9.22205	25.1505	4e-05	25.0352	-1.7014	0.16	9.22288	9.22288
1208	9.22203	25.1506	4.1e-05	25.0352	-1.7013	0.16	9.22256	9.22256
1209	9.22204	25.1506	4.4e-05	25.0353	-1.7013	0.16	9.22191	9.22191
1210	9.22203	25.1507	4.5e-05	25.0353	-1.7013	0.16	9.22211	9.22211
1211	9.22197	25.1507	4.7e-05	25.0352	-1.7012	0.16	9.22254	9.22254
1212	9.22194	25.1506	4.6e-05	25.0352	-1.7011	0.16	9.22226	9.22226
1213	9.22205	25.1506	4.5e-05	25.0352	-1.701	0.16	9.22235	9.22235
1214	9.2222	25.1507	4.4e-05	25.0352	-1.7009	0.16	9.22263	9.22263
1215	9.22241	25.1507	4.3e-05	25.0352	-1.7008	0.16	9.22308	9.22308
1216	9.2228	25.1507	4.1e-05	25.0352	-1.7008	0.16	9.22415	9.22415
1217	9.22309	25.1509	4e-05	25.0352	-1.7006	0.161	9.22543	9.22543
1218	9.22332	25.1509	4.5e-05	25.0353	-1.7004	0.161	9.2265	9.2265
1219	9.22372	25.1509	4.6e-05	25.0353	-1.7002	0.161	9.22759	9.22759
1220	9.22393	25.151	4.4e-05	25.0354	-1.7001	0.161	9.22742	9.22742
1221	9.224	25.151	4.3e-05	25.0353	-1.7	0.161	9.22622	9.22622
1222	9.22396	25.151	4.6e-05	25.0353	-1.6999	0.161	9.22503	9.22503
1223	9.22391	25.151	4.8e-05	25.0353	-1.6997	0.161	9.22374	9.22374
1224	9.22415	25.1511	5e-05	25.0353	-1.6996	0.161	9.22058	9.22058
1225	9.22439	25.1511	5.3e-05	25.0353	-1.6996	0.161	9.21587	9.21587
1226	9.22482	25.1513	5.5e-05	25.0353	-1.6995	0.161	9.2071	9.2071
1227	9.22526	25.1513	5.6e-05	25.0353	-1.6994	0.161	9.19436	9.19436
1228	9.22591	25.1512	5e-05	25.0352	-1.6995	0.161	9.1786	9.1786
1229	9.22603	25.1511	4.4e-05	25.0351	-1.6995	0.162	9.16394	9.16394
1230	9.22473	25.1511	4.3e-05	25.035	-1.6995	0.162	9.15338	9.15338
1231	9.22256	25.1511	4.3e-05	25.035	-1.6994	0.162	9.14995	9.14995
@14	2.0001	4	1230.08
1232	9.22229	25.1512	4.1e-05	25.0351	-1.6993	0.162	9.15336	9.15336
1233	9.22078	25.1513	4.2e-05	25.0352	-1.6991	0.162	9.16176	9.16176
1234	9.21205	25.1515	4e-05	25.0353	-1.6989	0.162	9.17224	9.17224
1235	9.20056	25.1514	3.5e-05	25.0352	-1.6987	0.163	9.1808	9.1808
1236	9.17846	25.1514	3.4e-05	25.0352	-1.6986	0.163	9.18793	9.18793
1237	9.15884	25.1513	3.4e-05	25.035	-1.6985	0.163	9.1925	9.1925
1238	9.14322	25.1513	3.4e-05	25.0349	-1.6985	0.163	9.19544	9.19544
1239	9.13902	25.1513	3.9e-05	25.0349	-1.6985	0.163	9.1979	9.1979
1240	9.1479	25.1514	4.5e-05	25.035	-1.6985	0.163	9.20029	9.20029
1241	9.16135	25.1514	4.7e-05	25.035	-1.6984	0.163	9.20247	9.20247
1242	9.1757	25.1515	4.9e-05	25.0351	-1.6984	0.163	9.20354	9.20354
1243	9.18501	25.1516	4.6e-05	25.0351	-1.6982	0.163	9.20391	9.20391
1244	9.18987	25.1517	4.4e-05	25.0351	-1.6981	0.164	9.20428	9.20428
1245	9.19274	25.1517	4.3e-05	25.0351	-1.698	0.164	9.20553	9.20553
1246	9.19531	25.1517	3.9e-05	25.0351	-1.6979	0.164	9.20578	9.20578
1247	9.19753	25.1518	3.9e-05	25.0351	-1.6978	0.164	9.20764	9.20764
1248	9.19893	25.1518	4.3e-05	25.035	-1.6977	0.164	9.21079	9.21079
1249	9.19997	25.1518	4.6e-05	25.035	-1.6976	0.164	9.21317	9.21317
1250	9.20142	25.1518	4.7e-05	25.035	-1.6975	0.164	9.21495	9.21495
1251	9.20327	25.1519	4.8e-05	25.035	-1.6974	0.164	9.21619	9.21619
1252	9.20487	25.1519	4.8e-05	25.035	-1.6973	0.164	9.21685	9.21685
1253	9.20641	25.1519	4.6e-05	25.035	-1.6972	0.164	9.21688	9.21688
1254	9.20796	25.152	4.2e-05	25.035	-1.697	0.164	9.21614	9.21614
1255	9.20934	25.152	3.5e-05	25.035	-1.6967	0.165	9.21523	9.21523
1256	9.21047	25.1521	3.4e-05	25.0351	-1.6966	0.165	9.21535	9.21535
1257	9.21143	25.1522	3.1e-05	25.0351	-1.6964	0.165	9.21535	9.21535
1258	9.21185	25.1522	3.3e-05	25.0352	-1.6963	0.165	9.2155	9.2155
1259	9.21238	25.1523	3.7e-05	25.0352	-1.6962	0.165	9.21748	9.21748
1260	9.21335	25.1523	3.9e-05	25.0352	-1.6962	0.165	9.21996	9.21996
1261	9.21429	25.1523	3.9e-05	25.0351	-1.6962	0.165	9.22131	9.22131
1262	9.21512	25.1523	4.1e-05	25.0351	-1.6962	0.165	9.2227	9.2227
1263	9.21612	25.1523	4e-05	25.0351	-1.6962	0.165	9.22347	9.22347
1264	9.21714	25.1524	3.6e-05	25.0351	-1.6963	0.166	9.22341	9.22341
1265	9.21809	25.1525	3.6e-05	25.0352	-1.6962	0.166	9.22287	9.22287
1266	9.21872	25.1525	3.6e-05	25.0351	-1.6961	0.166	9.2228	9.2228
1267	9.21893	25.1525	3.5e-05	25.035	-1.6958	0.166	9.22272	9.22272
1268	9.21938	25.1525	3.5e-05	25.035	-1.6955	0.166	9.22331	9.22331
1269	9.21984	25.1525	3.6e-05	25.035	-1.6953	0.166	9.22382	9.22382
1270	9.2203	25.1525	3.6e-05	25.035	-1.6951	0.166	9.22326	9.22326
1271	9.22067	25.1525	3.7e-05	25.035	-1.695	0.167	9.22323	9.22323
1272	9.22089	25.1526	3.9e-05	25.0351	-1.695	0.167	9.22348	9.22348
1273	9.22117	25.1526	3.9e-05	25.0351	-1.6951	0.167	9.22311	9.22311
1274	9.2216	25.1526	3.7e-05	25.0351	-1.6951	0.167	9.22288	9.22288
1275	9.22214	25.1526	3.9e-05	25.0351	-1.6951	0.167	9.22364	9.22364
1276	9.22272	25.1526	4e-05	25.0351	-1.695	0.167	9.2248	9.2248
1277	9.22328	25.1527	4.1e-05	25.0351	-1.695	0.167	9.22518	9.22518
1278	9.22366	25.1527	3.6e-05	25.0351	-1.6949	0.168	9.22501	9.22501
1279	9.22368	25.1529	4e-05	25.0352	-1.6949	0.168	9.224	9.224
1280	9.22332	25.153	4.2e-05	25.0352	-1.6949	0.168	9.22321	9.22321
1281	9.22326	25.1531	4.1e-05	25.0353	-1.695	0.168	9.22207	9.22207
1282	9.22318	25.1532	4.1e-05	25.0352	-1.6949	0.168	9.22123	9.22123
1283	9.22309	25.1533	4.8e-05	25.0353	-1.6947	0.168	9.22081	9.22081
1284	9.22302	25.1533	4.5e-05	25.0353	-1.6945	0.168	9.22138	9.22138
1285	9.22304	25.1533	4.2e-05	25.0352	-1.6942	0.168	9.22151	9.22151
1286	9.22299	25.1533	4.3e-05	25.0352	-1.694	0.168	9.22172	9.22172
1287	9.22285	25.1533	4.3e-05	25.0352	-1.694	0.168	9.22215	9.22215
1288	9.22292	25.1533	4.1e-05	25.0352	-1.6939	0.168	9.22217	9.22217
1289	9.22279	25.1533	4.5e-05	25.0351	-1.6939	0.168	9.22214	9.22214
1290	9.22279	25.1533	4.6e-05	25.0351	-1.6939	0.168	9.22186	9.22186
1291	9.22257	25.1533	4.3e-05	25.0352	-1.6939	0.169	9.22137	9.22137
1292	9.22242	25.1534	4.4e-05	25.0351	-1.6937	0.169	9.22106	9.22106
1293	9.22249	25.1534	4.7e-05	25.0352	-1.6937	0.169	9.22234	9.22234
1294	9.22265	25.1535	4.7e-05	25.0352	-1.6936	0.169	9.22323	9.22323
1295	9.22273	25.1536	4.9e-05	25.0353	-1.6934	0.169	9.22432	9.22432
1296	9.22262	25.1536	5.2e-05	25.0353	-1.6933	0.169	9.22474	9.22474
1297	9.22242	25.1537	5.2e-05	25.0353	-1.6934	0.169	9.22504	9.22504
1298	9.22238	25.1537	4.8e-05	25.0353	-1.6934	0.169	9.22424	9.22424
1299	9.22234	25.1536	4.8e-05	25.0352	-1.6933	0.169	9.22269	9.22269
1300	9.22243	25.1536	4.6e-05	25.0351	-1.6933	0.169	9.22198	9.22198
1301	9.22253	25.1536	4.2e-05	25.0351	-1.6932	0.17	9.22249	9.22249
1302	9.22261	25.1536	3.7e-05	25.035	-1.6929	0.17	9.22284	9.22284
1303	9.22287	25.1536	3.7e-05	25.035	-1.6927	0.17	9.22269	9.22269
1304	9.22285	25.1537	3.6e-05	25.035	-1.6926	0.17	9.22316	9.22316
1305	9.22284	25.1536	3.7e-05	25.0349	-1.6925	0.17	9.2234	9.2234
1306	9.22293	25.1538	4.1e-05	25.035	-1.6925	0.17	9.22319	9.22319
1307	9.22299	25.1539	4.1e-05	25.035	-1.6924	0.17	9.22323	9.22323
1308	9.22311	25.1539	3.8e-05	25.0351	-1.6924	0.17	9.22336	9.22336
1309	9.22327	25.154	3.7e-05	25.0351	-1.6923	0.171	9.22441	9.22441
1310	9.22358	25.1541	3.9e-05	25.0351	-1.6922	0.171	9.22525	9.22525
1311	9.22382	25.1541	3.7e-05	25.0351	-1.6922	0.171	9.22497	9.22497
1312	9.22389	25.1541	3.9e-05	25.0351	-1.6921	0.171	9.22384	9.22384
1313	9.22358	25.1541	4.5e-05	25.0351	-1.6921	0.171	9.22231	9.22231
1314	9.22349	25.1541	4.3e-05	25.0351	-1.692	0.171	9.21876	9.21876
1315	9.22353	25.1541	3.6e-05	25.035	-1.6919	0.171	9.21205	9.21205
1316	9.22406	25.1541	3.7e-05	25.035	-1.6918	0.171	9.20212	9.20212
1317	9.22386	25.1543	3.9e-05	25.0351	-1.6917	0.171	9.18946	9.18946
1318	9.22429	25.1544	3.9e-05	25.035	-1.6916	0.171	9.17587	9.17587
1319	9.22469	25.1545	4.1e-05	25.0351	-1.6915	0.172	9.16386	9.16386
1320	9.22471	25.1546	4.5e-05	25.0351	-1.6914	0.172	9.15643	9.15643
1321	9.22257	25.1547	4.5e-05	25.0352	-1.6913	0.172	9.15574	9.15574
@15	2.0001	4	1320.08
1322	9.21965	25.1548	4.7e-05	25.0352	-1.6912	0.172	9.16094	9.16094
1323	9.21505	25.1548	4.5e-05	25.0351	-1.6911	0.172	9.16942	9.16942
1324	9.2086	25.1548	4.3e-05	25.0351	-1.6911	0.172	9.17786	9.17786
1325	9.19287	25.1549	4.1e-05	25.0351	-1.691	0.172	9.18598	9.18598
1326	9.17353	25.1548	3.7e-05	25.035	-1.6909	0.173	9.19206	9.19206
1327	9.15717	25.1548	3.5e-05	25.035	-1.6909	0.173	9.19576	9.19576
1328	9.14771	25.1548	3.5e-05	25.035	-1.6908	0.173	9.1979	9.1979
1329	9.14864	25.1549	3.9e-05	25.0351	-1.6907	0.173	9.19968	9.19968
1330	9.15583	25.1549	4e-05	25.035	-1.6907	0.173	9.20101	9.20101
1331	9.17003	25.155	4.2e-05	25.0351	-1.6906	0.173	9.20201	9.20201
1332	9.18319	25.155	4.3e-05	25.0351	-1.6904	0.173	9.20289	9.20289
1333	9.18961	25.1551	4.4e-05	25.0351	-1.6903	0.173	9.20489	9.20489
1334	9.1922	25.1551	3.9e-05	25.035	-1.6901	0.174	9.20713	9.20713
1335	9.19559	25.1551	3.8e-05	25.035	-1.6899	0.174	9.20874	9.20874
1336	9.19702	25.1551	3.8e-05	25.035	-1.6898	0.174	9.21008	9.21008
1337	9.19856	25.1552	3.6e-05	25.035	-1.6896	0.174	9.21142	9.21142
1338	9.20029	25.1551	3.7e-05	25.035	-1.6895	0.174	9.2125	9.2125
1339	9.20194	25.1552	3.9e-05	25.035	-1.6893	0.174	9.21343	9.21343
1340	9.20338	25.1552	4e-05	25.0351	-1.6892	0.174	9.2144	9.2144
1341	9.20499	25.1553	4.1e-05	25.0351	-1.6891	0.174	9.21561	9.21561
1342	9.20639	25.1554	4.2e-05	25.0351	-1.689	0.174	9.21703	9.21703
1343	9.20773	25.1555	4e-05	25.0351	-1.6889	0.175	9.21825	9.21825
1344	9.20917	25.1555	4.2e-05	25.0352	-1.6888	0.175	9.21961	9.21961
1345	9.21068	25.1556	4.3e-05	25.0352	-1.6888	0.175	9.22107	9.22107
1346	9.21184	25.1555	4.2e-05	25.0352	-1.6887	0.175	9.22184	9.22184
1347	9.21299	25.1556	4.3e-05	25.0352	-1.6887	0.175	9.22302	9.22302
1348	9.21422	25.1555	4e-05	25.0351	-1.6886	0.175	9.22371	9.22371
1349	9.21533	25.1555	4e-05	25.0351	-1.6885	0.175	9.22336	9.22336
1350	9.21631	25.1556	3.9e-05	25.0351	-1.6883	0.175	9.22263	9.22263
1351	9.21738	25.1558	3.7e-05	25.0352	-1.6883	0.175	9.22237	9.22237
1352	9.21803	25.1558	3.4e-05	25.0352	-1.6883	0.176	9.2217	9.2217
1353	9.21863	25.1559	3.8e-05	25.0353	-1.6883	0.176	9.22124	9.22124
1354	9.21922	25.1559	3.7e-05	25.0353	-1.6883	0.176	9.2217	9.2217
1355	9.21984	25.1559	4e-05	25.0353	-1.6882	0.176	9.2224	9.2224
1356	9.22039	25.1558	4.2e-05	25.0352	-1.6881	0.175	9.22292	9.22292
1357	9.22097	25.1558	4.3e-05	25.0351	-1.6879	0.176	9.2223	9.2223
1358	9.22152	25.1558	4.2e-05	25.0351	-1.6877	0.176	9.22209	9.22209
1359	9.22176	25.1558	3.9e-05	25.0351	-1.6876	0.176	9.22238	9.22238
1360	9.22202	25.1558	3.6e-05	25.0351	-1.6874	0.176	9.22303	9.22303
1361	9.2225	25.1559	3.8e-05	25.0352	-1.6872	0.176	9.22356	9.22356
1362	9.22281	25.156	3.9e-05	25.0352	-1.687	0.176	9.22478	9.22478
1363	9.22308	25.156	4.1e-05	25.0352	-1.6868	0.177	9.22568	9.22568
1364	9.22333	25.1561	4.5e-05	25.0353	-1.6866	0.176	9.22631	9.22631
1365	9.22343	25.1561	4.5e-05	25.0352	-1.6865	0.176	9.2257	9.2257
1366	9.22345	25.1562	4.4e-05	25.0352	-1.6864	0.177	9.22503	9.22503
1367	9.22335	25.1562	4.5e-05	25.0352	-1.6863	0.177	9.22499	9.22499
1368	9.22343	25.1562	4.3e-05	25.0352	-1.6862	0.177	9.2253	9.2253
1369	9.22379	25.1562	4.3e-05	25.0351	-1.686	0.177	9.22497	9.22497
1370	9.22411	25.1564	4.6e-05	25.0352	-1.6858	0.177	9.22516	9.22516
1371	9.22416	25.1564	4.6e-05	25.0351	-1.6857	0.177	9.22511	9.22511
1372	9.2241	25.1563	4.5e-05	25.0351	-1.6856	0.177	9.22429	9.22429
1373	9.2241	25.1564	4.6e-05	25.035	-1.6855	0.177	9.22338	9.22338
1374	9.22402	25.1564	4.5e-05	25.0351	-1.6855	0.177	9.22216	9.22216
1375	9.22384	25.1564	4.4e-05	25.0351	-1.6854	0.178	9.22142	9.22142
1376	9.22387	25.1565	4.6e-05	25.0351	-1.6852	0.178	9.22194	9.22194
1377	9.22411	25.1565	4.7e-05	25.0351	-1.6849	0.178	9.22315	9.22315
1378	9.22441	25.1566	4.7e-05	25.0351	-1.6847	0.178	9.22356	9.22356
1379	9.22445	25.1566	4.8e-05	25.0351	-1.6846	0.178	9.22423	9.22423
1380	9.2243	25.1567	4.8e-05	25.0351	-1.6845	0.178	9.22498	9.22498
1381	9.22422	25.1568	4.7e-05	25.0351	-1.6845	0.178	9.2248	9.2248
1382	9.22426	25.1568	4.8e-05	25.0351	-1.6847	0.178	9.22458	9.22458
1383	9.22419	25.1569	5e-05	25.0351	-1.6847	0.178	9.22469	9.22469
1384	9.22403	25.157	4.8e-05	25.0351	-1.6848	0.178	9.22494	9.22494
1385	9.22405	25.157	4.7e-05	25.0351	-1.6847	0.179	9.22477	9.22477
1386	9.22387	25.157	5e-05	25.0351	-1.6846	0.179	9.22516	9.22516
1387	9.22391	25.157	4.9e-05	25.0351	-1.6845	0.179	9.22528	9.22528
1388	9.22414	25.157	4.3e-05	25.0351	-1.6843	0.179	9.22566	9.22566
1389	9.2243	25.157	4.3e-05	25.0351	-1.6842	0.179	9.22596	9.22596
1390	9.22444	25.1571	3.9e-05	25.0351	-1.684	0.179	9.22732	9.22732
1391	9.22476	25.1571	3.6e-05	25.0351	-1.6838	0.179	9.22752	9.22752
1392	9.22498	25.1571	3.2e-05	25.0351	-1.6835	0.18	9.22751	9.22751
1393	9.2252	25.1571	3.5e-05	25.035	-1.6833	0.18	9.22715	9.22715
1394	9.22547	25.1571	3.5e-05	25.035	-1.6832	0.18	9.22764	9.22764
1395	9.22584	25.1571	3.5e-05	25.035	-1.6832	0.18	9.22684	9.22684
1396	9.22607	25.1572	3.5e-05	25.035	-1.6832	0.18	9.22705	9.22705
1397	9.22623	25.1573	3.7e-05	25.0351	-1.6831	0.18	9.22783	9.22783
1398	9.22643	25.1574	3.7e-05	25.0351	-1.6829	0.18	9.22889	9.22889
1399	9.22681	25.1575	3.5e-05	25.0351	-1.6828	0.18	9.22932	9.22932
1400	9.22708	25.1575	3.7e-05	25.0351	-1.6826	0.18	9.22987	9.22987
1401	9.22736	25.1576	3.6e-05	25.0351	-1.6824	0.18	9.23027	9.23027
1402	9.22759	25.1576	3.5e-05	25.0351	-1.6823	0.18	9.22988	9.22988
1403	9.22786	25.1575	3.6e-05	25.035	-1.6823	0.18	9.22838	9.22838
1404	9.22828	25.1576	3.8e-05	25.035	-1.6823	0.18	9.2251	9.2251
1405	9.22849	25.1575	3.8e-05	25.0349	-1.6823	0.18	9.21976	9.21976
1406	9.22862	25.1575	3.8e-05	25.0349	-1.6822	0.18	9.21028	9.21028
1407	9.22887	25.1575	3.7e-05	25.0348	-1.6822	0.181	9.19788	9.19788
1408	9.22942	25.1576	3.3e-05	25.0349	-1.6821	0.181	9.18515	9.18515
1409	9.23015	25.1577	3.2e-05	25.0349	-1.682	0.181	9.17451	9.17451
1410	9.22998	25.1578	3.3e-05	25.035	-1.6819	0.181	9.16809	9.16809
1411	9.23005	25.1579	3.2e-05	25.035	-1.6818	0.182	9.16813	9.16813
@16	2.0001	4	1410.06
1412	9.22844	25.158	3.2e-05	25.0351	-1.6817	0.182	9.17356	9.17356
1413	9.22381	25.158	3.3e-05	25.035	-1.6816	0.182	9.18108	9.18108
1414	9.21409	25.158	3.3e-05	25.0351	-1.6816	0.182	9.18957	9.18957
1415	9.20216	25.1579	3.2e-05	25.035	-1.6814	0.182	9.19673	9.19673
1416	9.18283	25.158	3.3e-05	25.035	-1.6813	0.182	9.20205	9.20205
1417	9.16657	25.158	3.4e-05	25.0349	-1.6811	0.182	9.2058	9.2058
1418	9.16084	25.1581	3.4e-05	25.035	-1.681	0.183	9.20834	9.20834
1419	9.16153	25.1581	3.4e-05	25.035	-1.681	0.183	9.20946	9.20946
1420	9.17014	25.1583	3.4e-05	25.0351	-1.681	0.183	9.20995	9.20995
1421	9.18309	25.1583	3.8e-05	25.0351	-1.681	0.183	9.20956	9.20956
1422	9.19343	25.1583	4.1e-05	25.0352	-1.681	0.183	9.20893	9.20893
1423	9.19761	25.1584	4.3e-05	25.0352	-1.6809	0.183	9.2087	9.2087
1424	9.20231	25.1586	4.6e-05	25.0353	-1.6808	0.183	9.20925	9.20925
1425	9.20552	25.1586	4.5e-05	25.0353	-1.6806	0.183	9.2103	9.2103
1426	9.20675	25.1586	4.3e-05	25.0353	-1.6803	0.184	9.21162	9.21162
1427	9.20709	25.1586	4.4e-05	25.0352	-1.6802	0.184	9.21296	9.21296
1428	9.20747	25.1587	4.7e-05	25.0353	-1.68	0.184	9.21452	9.21452
1429	9.20825	25.1586	4.5e-05	25.0353	-1.6798	0.184	9.21558	9.21558
1430	9.20918	25.1586	4.7e-05	25.0352	-1.6797	0.184	9.21616	9.21616
1431	9.21011	25.1586	4.8e-05	25.0352	-1.6797	0.184	9.21676	9.21676
1432	9.21096	25.1586	4.5e-05	25.0352	-1.6796	0.184	9.21671	9.21671
1433	9.21189	25.1585	4e-05	25.035	-1.6795	0.184	9.21652	9.21652
1434	9.21247	25.1585	3.9e-05	25.035	-1.6794	0.185	9.21619	9.21619
1435	9.21297	25.1585	3.8e-05	25.0349	-1.6793	0.185	9.21659	9.21659
1436	9.21353	25.1586	3.8e-05	25.035	-1.6791	0.185	9.21726	9.21726
1437	9.21405	25.1586	3.5e-05	25.035	-1.6789	0.185	9.21839	9.21839
1438	9.21454	25.1588	3.4e-05	25.0351	-1.6788	0.185	9.21976	9.21976
1439	9.21522	25.1589	3.4e-05	25.0351	-1.6787	0.185	9.22131	9.22131
1440	9.21597	25.1589	3.4e-05	25.035	-1.6787	0.185	9.22223	9.22223
1441	9.21658	25.1589	3.1e-05	25.0349	-1.6786	0.185	9.22188	9.22188
1442	9.2171	25.1589	3.5e-05	25.0349	-1.6785	0.185	9.22114	9.22114
1443	9.21756	25.1589	3.9e-05	25.0349	-1.6785	0.185	9.22057	9.22057
1444	9.21814	25.1589	4.2e-05	25.0348	-1.6783	0.185	9.21998	9.21998
1445	9.21852	25.1591	4.2e-05	25.0349	-1.6783	0.185	9.21955	9.21955
1446	9.21881	25.1592	4.4e-05	25.035	-1.6782	0.185	9.21944	9.21944
1447	9.2189	25.1594	4.4e-05	25.0351	-1.6782	0.186	9.21965	9.21965
1448	9.21915	25.1595	4.4e-05	25.0352	-1.6782	0.186	9.22049	9.22049
1449	9.21951	25.1595	4.1e-05	25.0351	-1.6781	0.186	9.22125	9.22125
1450	9.21984	25.1596	4.4e-05	25.0352	-1.6781	0.186	9.22138	9.22138
1451	9.22007	25.1595	4.2e-05	25.0351	-1.678	0.186	9.22134	9.22134
1452	9.22008	25.1594	4.1e-05	25.035	-1.6779	0.186	9.22156	9.22156
1453	9.22029	25.1595	4.1e-05	25.0351	-1.6778	0.187	9.22089	9.22089
1454	9.22061	25.1595	3.9e-05	25.0351	-1.6778	0.187	9.2205	9.2205
1455	9.22082	25.1595	3.8e-05	25.0351	-1.6777	0.187	9.22056	9.22056
1456	9.22098	25.1595	4.2e-05	25.035	-1.6775	0.187	9.22126	9.22126
1457	9.22096	25.1596	4.2e-05	25.035	-1.6773	0.187	9.22163	9.22163
1458	9.22075	25.1596	4.1e-05	25.035	-1.6771	0.187	9.22197	9.22197
1459	9.22065	25.1597	4.5e-05	25.035	-1.6769	0.187	9.22138	9.22138
1460	9.2207	25.1597	4.4e-05	25.035	-1.6768	0.187	9.22089	9.22089
1461	9.22058	25.1598	4.5e-05	25.035	-1.6767	0.187	9.22034	9.22034
1462	9.22066	25.1598	4.8e-05	25.0351	-1.6766	0.187	9.2201	9.2201
1463	9.22082	25.1599	4.9e-05	25.0351	-1.6766	0.187	9.22019	9.22019
1464	9.22095	25.1599	5.1e-05	25.0351	-1.6765	0.187	9.22111	9.22111
1465	9.22106	25.16	5e-05	25.0351	-1.6764	0.188	9.22119	9.22119
1466	9.22106	25.1601	4.5e-05	25.0352	-1.6763	0.188	9.22181	9.22181
1467	9.22134	25.16	4.5e-05	25.0351	-1.6763	0.188	9.22259	9.22259
1468	9.22154	25.16	4.6e-05	25.0351	-1.6762	0.188	9.223	9.223
1469	9.22157	25.16	4.6e-05	25.0351	-1.6761	0.188	9.22354	9.22354
1470	9.22167	25.1599	4.6e-05	25.035	-1.6761	0.188	9.22453	9.22453
1471	9.22186	25.16	4.6e-05	25.035	-1.676	0.188	9.22424	9.22424
1472	9.22199	25.1601	4.3e-05	25.0351	-1.6759	0.188	9.22399	9.22399
1473	9.22216	25.1601	4.1e-05	25.0351	-1.6758	0.189	9.22382	9.22382
1474	9.2224	25.1601	3.8e-05	25.035	-1.6758	0.189	9.22408	9.22408
1475	9.22262	25.1602	4e-05	25.0351	-1.6756	0.189	9.22422	9.22422
1476	9.22287	25.1603	4.1e-05	25.0351	-1.6753	0.189	9.22601	9.22601
1477	9.22318	25.1603	4.4e-05	25.035	-1.6751	0.189	9.22629	9.22629
1478	9.22328	25.1604	4.5e-05	25.0351	-1.675	0.189	9.22633	9.22633
1479	9.22347	25.1604	4.3e-05	25.0351	-1.6748	0.189	9.22542	9.22542
1480	9.22358	25.1605	4.1e-05	25.0351	-1.6748	0.189	9.22459	9.22459
1481	9.22382	25.1605	3.8e-05	25.0351	-1.6748	0.19	9.22334	9.22334
1482	9.22405	25.1605	4e-05	25.035	-1.6748	0.19	9.22321	9.22321
1483	9.22404	25.1606	4e-05	25.035	-1.6747	0.19	9.22254	9.22254
1484	9.22385	25.1607	4.3e-05	25.035	-1.6746	0.19	9.22217	9.22217
1485	9.22394	25.1607	4.5e-05	25.035	-1.6744	0.19	9.2223	9.2223
1486	9.22385	25.1608	5e-05	25.035	-1.6742	0.19	9.22168	9.22168
1487	9.22372	25.1608	4.5e-05	25.0351	-1.674	0.19	9.22119	9.22119
1488	9.22361	25.1609	4.9e-05	25.0352	-1.6739	0.19	9.22205	9.22205
1489	9.22354	25.161	5e-05	25.0352	-1.6738	0.19	9.22165	9.22165
1490	9.2232	25.161	4.9e-05	25.0352	-1.6738	0.19	9.22141	9.22141
1491	9.22317	25.161	4.8e-05	25.0352	-1.6738	0.19	9.22186	9.22186
1492	9.22318	25.161	4.8e-05	25.0352	-1.6737	0.191	9.22182	9.22182
1493	9.22294	25.161	4.5e-05	25.0352	-1.6736	0.191	9.22144	9.22144
1494	9.22241	25.161	4.5e-05	25.0352	-1.6733	0.191	9.2212	9.2212
1495	9.22196	25.161	4.5e-05	25.0353	-1.6731	0.191	9.21761	9.21761
1496	9.22181	25.1611	4.6e-05	25.0353	-1.6729	0.191	9.2103	9.2103
1497	9.22157	25.1612	4.8e-05	25.0353	-1.6727	0.191	9.20026	9.20026
1498	9.22151	25.1613	5e-05	25.0353	-1.6726	0.191	9.18821	9.18821
1499	9.22171	25.1614	4.8e-05	25.0353	-1.6726	0.191	9.17696	9.17696
1500	9.22115	25.1614	4.7e-05	25.0353	-1.6726	0.191	9.16988	9.16988
1501	9.22135	25.1614	4.9e-05	25.0352	-1.6725	0.191	9.16993	9.16993
@17	2.0001	4	1500.06
1502	9.22143	25.1615	4.6e-05	25.0352	-1.6724	0.191	9.17507	9.17507
1503	9.22198	25.1614	4.3e-05	25.0351	-1.6722	0.192	9.18323	9.18323
1504	9.218	25.1615	4.2e-05	25.0352	-1.6721	0.192	9.19272	9.19272
1505	9.20291	25.1615	4e-05	25.0352	-1.672	0.192	9.20106	9.20106
1506	9.18569	25.1615	3.7e-05	25.0352	-1.6719	0.192	9.20578	9.20578
1507	9.17102	25.1616	4.2e-05	25.0353	-1.6719	0.192	9.20807	9.20807
1508	9.16363	25.1617	4.7e-05	25.0354	-1.6718	0.192	9.20898	9.20898
1509	9.16225	25.1617	5.3e-05	25.0353	-1.6717	0.192	9.2085	9.2085
1510	9.16764	25.1618	5.5e-05	25.0353	-1.6716	0.192	9.20797	9.20797
1511	9.18568	25.1618	5.6e-05	25.0353	-1.6716	0.192	9.20686	9.20686
1512	9.19679	25.1618	5.3e-05	25.0353	-1.6715	0.193	9.20694	9.20694
1513	9.20433	25.1619	5.2e-05	25.0353	-1.6714	0.193	9.20765	9.20765
1514	9.20769	25.1618	4.6e-05	25.0353	-1.6713	0.193	9.20842	9.20842
1515	9.20832	25.1618	4.5e-05	25.0353	-1.6713	0.193	9.20947	9.20947
1516	9.20818	25.1619	4.5e-05	25.0354	-1.6713	0.193	9.21121	9.21121
1517	9.20764	25.1618	4.4e-05	25.0353	-1.6712	0.193	9.21251	9.21251
1518	9.20794	25.1617	4.2e-05	25.0352	-1.6711	0.193	9.21347	9.21347
1519	9.20849	25.1619	4.6e-05	25.0353	-1.6711	0.193	9.21437	9.21437
1520	9.20919	25.1619	5e-05	25.0353	-1.6709	0.193	9.21494	9.21494
1521	9.21003	25.1618	5.2e-05	25.0351	-1.6707	0.193	9.21576	9.21576
1522	9.21047	25.1619	5.6e-05	25.0351	-1.6706	0.193	9.21633	9.21633
1523	9.21109	25.1621	6e-05	25.0352	-1.6705	0.193	9.21647	9.21647
1524	9.21175	25.162	5.5e-05	25.035	-1.6704	0.193	9.2167	9.2167
1525	9.21215	25.1621	5.3e-05	25.035	-1.6702	0.194	9.21692	9.21692
1526	9.2125	25.1622	5.2e-05	25.0351	-1.6701	0.194	9.21689	9.21689
1527	9.2129	25.1622	4.5e-05	25.0351	-1.67	0.194	9.21658	9.21658
1528	9.21331	25.1622	4.3e-05	25.0351	-1.6699	0.194	9.21654	9.21654
1529	9.21383	25.1623	4.6e-05	25.0352	-1.6698	0.194	9.21713	9.21713
1530	9.21448	25.1623	4.6e-05	25.0352	-1.6697	0.194	9.21796	9.21796
1531	9.21519	25.1624	4.9e-05	25.0352	-1.6696	0.194	9.21868	9.21868
1532	9.216	25.1625	5.5e-05	25.0353	-1.6696	0.194	9.2198	9.2198
1533	9.21653	25.1626	5.5e-05	25.0353	-1.6695	0.194	9.22035	9.22035
1534	9.2169	25.1626	5.1e-05	25.0353	-1.6695	0.194	9.22067	9.22067
1535	9.21755	25.1627	4.9e-05	25.0352	-1.6696	0.194	9.22157	9.22157
1536	9.21805	25.1627	4.8e-05	25.0353	-1.6696	0.195	9.22154	9.22154
1537	9.21834	25.1626	4.5e-05	25.0352	-1.6696	0.195	9.22109	9.22109
1538	9.21852	25.1626	4e-05	25.0352	-1.6695	0.195	9.22114	9.22114
1539	9.2188	25.1627	4e-05	25.0352	-1.6693	0.195	9.22134	9.22134
1540	9.21911	25.1627	4e-05	25.0353	-1.6692	0.195	9.22059	9.22059
1541	9.21948	25.1627	3.6e-05	25.0352	-1.669	0.196	9.22149	9.22149
1542	9.21979	25.1628	3.8e-05	25.0353	-1.6688	0.196	9.22229	9.22229
1543	9.22003	25.1628	4.1e-05	25.0353	-1.6686	0.196	9.22242	9.22242
1544	9.22022	25.1629	4.1e-05	25.0353	-1.6685	0.196	9.22229	9.22229
1545	9.22059	25.163	3.9e-05	25.0353	-1.6684	0.196	9.22331	9.22331
1546	9.22113	25.1632	3.9e-05	25.0353	-1.6682	0.196	9.22388	9.22388
1547	9.22165	25.1631	3.7e-05	25.0352	-1.6681	0.196	9.2243	9.2243
1548	9.22203	25.1632	3.5e-05	25.0351	-1.668	0.197	9.22486	9.22486
1549	9.22226	25.1632	3.8e-05	25.0351	-1.6679	0.197	9.22502	9.22502
1550	9.22248	25.1632	4e-05	25.0352	-1.6677	0.197	9.22504	9.22504
1551	9.22272	25.1633	4.2e-05	25.0352	-1.6676	0.197	9.22407	9.22407
1552	9.2228	25.1633	4.2e-05	25.0352	-1.6676	0.197	9.22379	9.22379
1553	9.22298	25.1633	4.2e-05	25.0353	-1.6676	0.197	9.22321	9.22321
1554	9.22305	25.1633	4.4e-05	25.0353	-1.6676	0.197	9.22385	9.22385
1555	9.22315	25.1632	4.3e-05	25.0352	-1.6676	0.197	9.22356	9.22356
1556	9.22331	25.1632	4.3e-05	25.0352	-1.6676	0.197	9.22409	9.22409
1557	9.22359	25.1633	4.6e-05	25.0353	-1.6674	0.197	9.22383	9.22383
1558	9.2237	25.1634	4.8e-05	25.0353	-1.6672	0.197	9.22453	9.22453
1559	9.22378	25.1633	4.6e-05	25.0352	-1.6671	0.198	9.2241	9.2241
1560	9.22384	25.1634	4.7e-05	25.0353	-1.6669	0.198	9.2236	9.2236
1561	9.22391	25.1635	4.9e-05	25.0353	-1.6667	0.198	9.22379	9.22379
1562	9.22403	25.1635	5e-05	25.0353	-1.6666	0.198	9.22443	9.22443
1563	9.22421	25.1635	4.8e-05	25.0353	-1.6665	0.198	9.22472	9.22472
1564	9.2244	25.1636	4.8e-05	25.0354	-1.6664	0.198	9.2248	9.2248
1565	9.22433	25.1637	5.2e-05	25.0354	-1.6663	0.198	9.22424	9.22424
1566	9.22387	25.1637	5.3e-05	25.0353	-1.6662	0.198	9.22267	9.22267
1567	9.22349	25.1637	5e-05	25.0353	-1.6661	0.198	9.22146	9.22146
1568	9.2233	25.1637	4.7e-05	25.0353	-1.6659	0.198	9.22052	9.22052
1569	9.22329	25.1637	4.4e-05	25.0353	-1.6658	0.199	9.22049	9.22049
1570	9.22319	25.1637	4e-05	25.0352	-1.6658	0.199	9.22087	9.22087
1571	9.22295	25.1637	3.9e-05	25.0352	-1.6657	0.199	9.22088	9.22088
1572	9.22291	25.1638	3.8e-05	25.0353	-1.6657	0.199	9.22126	9.22126
1573	9.22278	25.1639	4.4e-05	25.0353	-1.6656	0.199	9.22137	9.22137
1574	9.22247	25.164	4.5e-05	25.0353	-1.6655	0.199	9.2204	9.2204
1575	9.22234	25.1641	4.2e-05	25.0354	-1.6654	0.199	9.2204	9.2204
1576	9.2221	25.1641	3.8e-05	25.0354	-1.6653	0.2	9.22081	9.22081
1577	9.22196	25.1642	3.9e-05	25.0353	-1.665	0.2	9.22127	9.22127
1578	9.22205	25.1642	3.5e-05	25.0353	-1.6648	0.2	9.2217	9.2217
1579	9.22202	25.1643	3.8e-05	25.0352	-1.6647	0.2	9.22219	9.22219
1580	9.22196	25.1643	4.1e-05	25.0352	-1.6645	0.2	9.22222	9.22222
1581	9.22186	25.1643	4.2e-05	25.0352	-1.6643	0.2	9.22275	9.22275
1582	9.22163	25.1644	4.2e-05	25.0351	-1.6641	0.2	9.22236	9.22236
1583	9.22124	25.1643	4.1e-05	25.035	-1.6639	0.2	9.22102	9.22102
1584	9.22139	25.1643	3.9e-05	25.035	-1.6636	0.2	9.21861	9.21861
1585	9.22157	25.1644	4e-05	25.0351	-1.6635	0.2	9.21439	9.21439
1586	9.22148	25.1644	3.8e-05	25.0351	-1.6635	0.2	9.20716	9.20716
1587	9.22174	25.1645	3.8e-05	25.0351	-1.6635	0.2	9.19644	9.19644
1588	9.22191	25.1646	4.2e-05	25.0352	-1.6636	0.2	9.18557	9.18557
1589	9.22243	25.1647	4.3e-05	25.0352	-1.6636	0.2	9.17648	9.17648
1590	9.22201	25.1647	4.2e-05	25.0352	-1.6635	0.201	9.17101	9.17101
1591	9.22221	25.1646	4e-05	25.0351	-1.6633	0.201	9.17131	9.17131
@18	2.0001	4	1590.04
1592	9.22199	25.1646	3.7e-05	25.0351	-1.6631	0.201	9.17738	9.17738
1593	9.21703	25.1646	3.4e-05	25.0351	-1.6628	0.201	9.18622	9.18622
1594	9.20895	25.1646	3e-05	25.0351	-1.6627	0.201	9.19603	9.19603
1595	9.20005	25.1646	2.8e-05	25.0351	-1.6625	0.202	9.20396	9.20396
1596	9.18686	25.1646	3.1e-05	25.0352	-1.6625	0.202	9.20811	9.20811
1597	9.16906	25.1648	3.2e-05	25.0352	-1.6624	0.202	9.21014	9.21014
1598	9.16334	25.1648	3.4e-05	25.0352	-1.6624	0.202	9.21124	9.21124
1599	9.16384	25.1648	3.5e-05	25.0352	-1.6623	0.202	9.21101	9.21101
1600	9.17277	25.1648	3.4e-05	25.0352	-1.6621	0.202	9.21136	9.21136
1601	9.18837	25.1649	3.5e-05	25.0352	-1.662	0.202	9.21224	9.21224
1602	9.19918	25.1649	3.7e-05	25.0352	-1.6619	0.203	9.21354	9.21354
1603	9.20703	25.1649	3.8e-05	25.0353	-1.6618	0.203	9.214	9.214
1604	9.21136	25.165	4.3e-05	25.0353	-1.6618	0.203	9.21466	9.21466
1605	9.21075	25.1651	4.8e-05	25.0353	-1.6617	0.203	9.21464	9.21464
1606	9.21107	25.1651	4.8e-05	25.0353	-1.6617	0.203	9.21414	9.21414
1607	9.2116	25.1652	4.7e-05	25.0352	-1.6615	0.203	9.21372	9.21372
1608	9.2123	25.1652	4.9e-05	25.0352	-1.6614	0.203	9.2141	9.2141
1609	9.21264	25.1652	4.7e-05	25.0352	-1.6612	0.203	9.21449	9.21449
1610	9.21265	25.1652	4.6e-05	25.0351	-1.661	0.203	9.21451	9.21451
1611	9.21308	25.1653	4.7e-05	25.0352	-1.6609	0.203	9.21552	9.21552
1612	9.21331	25.1653	5.1e-05	25.0352	-1.6608	0.203	9.21573	9.21573
1613	9.21349	25.1654	4.8e-05	25.0352	-1.6607	0.203	9.21505	9.21505
1614	9.21369	25.1654	4.8e-05	25.0353	-1.6606	0.203	9.21481	9.21481
1615	9.2138	25.1654	4.9e-05	25.0353	-1.6605	0.203	9.21497	9.21497
1616	9.2141	25.1655	4.5e-05	25.0353	-1.6606	0.203	9.21513	9.21513
1617	9.21449	25.1656	4.2e-05	25.0353	-1.6605	0.204	9.21588	9.21588
1618	9.21478	25.1657	4.3e-05	25.0353	-1.6603	0.204	9.21684	9.21684
1619	9.21518	25.1657	4.2e-05	25.0354	-1.6603	0.204	9.21768	9.21768
1620	9.21562	25.1658	4.1e-05	25.0354	-1.6602	0.204	9.21906	9.21906
1621	9.21598	25.1658	4.2e-05	25.0353	-1.6602	0.204	9.21972	9.21972
1622	9.21631	25.1658	4.2e-05	25.0353	-1.6601	0.204	9.22043	9.22043
1623	9.21666	25.1658	4.4e-05	25.0353	-1.66	0.204	9.22132	9.22132
1624	9.217	25.1657	4.1e-05	25.0352	-1.6599	0.204	9.22174	9.22174
1625	9.21737	25.1658	3.8e-05	25.0352	-1.6597	0.204	9.22177	9.22177
1626	9.21791	25.1658	3.8e-05	25.0352	-1.6596	0.204	9.22256	9.22256
1627	9.21855	25.1658	4e-05	25.0352	-1.6596	0.204	9.22326	9.22326
1628	9.21902	25.1659	3.8e-05	25.0352	-1.6596	0.204	9.2235	9.2235
1629	9.21924	25.166	3.9e-05	25.0352	-1.6596	0.205	9.22303	9.22303
1630	9.21948	25.166	3.8e-05	25.0352	-1.6595	0.205	9.22296	9.22296
1631	9.2198	25.1661	3.6e-05	25.0352	-1.6593	0.205	9.22203	9.22203
1632	9.21995	25.1661	3.5e-05	25.0352	-1.6592	0.205	9.22077	9.22077
1633	9.22017	25.1661	3.9e-05	25.0352	-1.6591	0.205	9.21957	9.21957
1634	9.22044	25.1661	4e-05	25.0352	-1.659	0.205	9.21997	9.21997
1635	9.22075	25.1662	4.4e-05	25.0353	-1.6589	0.205	9.22003	9.22003
1636	9.22116	25.1662	4.4e-05	25.0353	-1.6589	0.205	9.22072	9.22072
1637	9.22137	25.1662	4.3e-05	25.0353	-1.6588	0.206	9.22078	9.22078
1638	9.2214	25.1662	4e-05	25.0352	-1.6586	0.206	9.22087	9.22087
1639	9.2213	25.1662	4.2e-05	25.0352	-1.6585	0.206	9.22043	9.22043
1640	9.2213	25.1663	4.1e-05	25.0353	-1.6584	0.206	9.22047	9.22047
1641	9.22133	25.1663	4.1e-05	25.0353	-1.6582	0.206	9.22008	9.22008
1642	9.22131	25.1663	3.9e-05	25.0352	-1.6581	0.206	9.2202	9.2202
1643	9.22118	25.1665	4e-05	25.0353	-1.6581	0.206	9.22046	9.22046
1644	9.22102	25.1665	3.9e-05	25.0353	-1.6581	0.207	9.22041	9.22041
1645	9.22092	25.1665	3.5e-05	25.0352	-1.658	0.207	9.22017	9.22017
1646	9.22091	25.1666	3.8e-05	25.0352	-1.658	0.207	9.22062	9.22062
1647	9.2207	25.1667	4.3e-05	25.0352	-1.6579	0.207	9.22129	9.22129
1648	9.22073	25.1667	4.1e-05	25.0351	-1.6578	0.207	9.222	9.222
1649	9.22085	25.1666	3.6e-05	25.035	-1.6577	0.207	9.22307	9.22307
1650	9.22098	25.1668	3.9e-05	25.0351	-1.6575	0.207	9.22329	9.22329
1651	9.22103	25.1668	3.9e-05	25.0352	-1.6575	0.207	9.22291	9.22291
1652	9.22106	25.1668	3.9e-05	25.0351	-1.6574	0.207	9.22177	9.22177
1653	9.22107	25.1669	4.1e-05	25.0352	-1.6574	0.208	9.22112	9.22112
1654	9.22114	25.1671	4.3e-05	25.0353	-1.6573	0.208	9.2209	9.2209
1655	9.22128	25.1671	4.6e-05	25.0353	-1.6573	0.208	9.22138	9.22138
1656	9.22137	25.167	4.8e-05	25.0352	-1.6571	0.208	9.22179	9.22179
1657	9.22125	25.1671	4.8e-05	25.0352	-1.6571	0.208	9.22155	9.22155
1658	9.22117	25.1671	4.9e-05	25.0352	-1.657	0.208	9.22116	9.22116
1659	9.22126	25.167	5.2e-05	25.0351	-1.6569	0.208	9.22091	9.22091
1660	9.22129	25.167	4.9e-05	25.035	-1.6569	0.208	9.22029	9.22029
1661	9.22128	25.1671	4.7e-05	25.0351	-1.6569	0.208	9.21943	9.21943
1662	9.22117	25.1671	4.6e-05	25.035	-1.6568	0.208	9.2198	9.2198
1663	9.22132	25.1671	4.4e-05	25.035	-1.6567	0.208	9.22012	9.22012
1664	9.22133	25.1672	4.5e-05	25.035	-1.6567	0.208	9.21993	9.21993
1665	9.2211	25.1673	4.6e-05	25.0351	-1.6567	0.209	9.22025	9.22025
1666	9.2208	25.1673	4.7e-05	25.035	-1.6565	0.209	9.22056	9.22056
1667	9.22083	25.1673	4.7e-05	25.035	-1.6563	0.209	9.22107	9.22107
1668	9.2209	25.1674	4.5e-05	25.0351	-1.6562	0.209	9.22182	9.22182
1669	9.22103	25.1674	4.1e-05	25.0351	-1.656	0.209	9.22237	9.22237
1670	9.22106	25.1674	4e-05	25.0351	-1.6558	0.209	9.22242	9.22242
1671	9.22108	25.1673	3.7e-05	25.0352	-1.6557	0.209	9.22262	9.22262
1672	9.22126	25.1675	3.5e-05	25.0353	-1.6556	0.21	9.22328	9.22328
1673	9.22139	25.1675	3.6e-05	25.0352	-1.6555	0.21	9.22361	9.22361
1674	9.22109	25.1675	4.1e-05	25.0353	-1.6555	0.21	9.22205	9.22205
1675	9.22142	25.1676	4.1e-05	25.0353	-1.6554	0.21	9.21878	9.21878
1676	9.22153	25.1676	4.2e-05	25.0352	-1.6554	0.21	9.21288	9.21288
1677	9.22194	25.1676	4.3e-05	25.0352	-1.6554	0.21	9.20347	9.20347
1678	9.22247	25.1676	4.4e-05	25.0352	-1.6554	0.21	9.1927	9.1927
1679	9.2227	25.1676	3.9e-05	25.0351	-1.6553	0.21	9.18377	9.18377
1680	9.22319	25.1676	3.9e-05	25.0351	-1.6553	0.21	9.17875	9.17875
1681	9.22298	25.1676	4.1e-05	25.0352	-1.6552	0.21	9.17969	9.17969
@19	2.0001	4	1680.02
1682	9.22479	25.1676	3.8e-05	25.0351	-1.6551	0.21	9.18556	9.18556
1683	9.22356	25.1677	3.7e-05	25.0352	-1.6551	0.21	9.19387	9.19387
1684	9.21591	25.1678	3.9e-05	25.0352	-1.655	0.211	9.20285	9.20285
1685	9.2067	25.1678	4.1e-05	25.0352	-1.6549	0.211	9.20999	9.20999
1686	9.19212	25.1679	4.1e-05	25.0352	-1.6548	0.211	9.21414	9.21414
1687	9.17739	25.168	4.3e-05	25.0353	-1.6546	0.211	9.21598	9.21598
1688	9.17168	25.1679	4.3e-05	25.0352	-1.6545	0.211	9.21641	9.21641
1689	9.17148	25.168	4.2e-05	25.0353	-1.6545	0.211	9.21619	9.21619
1690	9.18175	25.1682	3.8e-05	25.0354	-1.6544	0.212	9.21577	9.21577
1691	9.1968	25.1682	3.7e-05	25.0353	-1.6543	0.212	9.21589	9.21589
1692	9.20658	25.1682	3.5e-05	25.0353	-1.6543	0.212	9.21527	9.21527
1693	9.21244	25.1682	3.5e-05	25.0353	-1.6542	0.212	9.21402	9.21402
1694	9.21533	25.1682	3.7e-05	25.0352	-1.6541	0.212	9.21325	9.21325
1695	9.21584	25.1683	4.3e-05	25.0353	-1.654	0.212	9.21317	9.21317
1696	9.21561	25.1684	4.4e-05	25.0353	-1.6539	0.212	9.21264	9.21264
1697	9.21576	25.1684	4.9e-05	25.0353	-1.6539	0.212	9.21343	9.21343
1698	9.21495	25.1684	4.7e-05	25.0353	-1.6537	0.212	9.21382	9.21382
1699	9.21471	25.1685	4.8e-05	25.0353	-1.6537	0.212	9.21321	9.21321
1700	9.21482	25.1685	4.3e-05	25.0354	-1.6536	0.212	9.21296	9.21296
1701	9.21489	25.1685	4.2e-05	25.0353	-1.6535	0.213	9.2121	9.2121
1702	9.21449	25.1685	4.2e-05	25.0353	-1.6534	0.213	9.21152	9.21152
1703	9.21389	25.1686	4.4e-05	25.0354	-1.6534	0.213	9.21286	9.21286
1704	9.21373	25.1686	4.4e-05	25.0354	-1.6533	0.213	9.21449	9.21449
1705	9.21376	25.1686	4.6e-05	25.0353	-1.6532	0.213	9.21488	9.21488
1706	9.21383	25.1687	4.7e-05	25.0354	-1.6532	0.213	9.21566	9.21566
1707	9.2138	25.1688	4.7e-05	25.0355	-1.6531	0.213	9.2168	9.2168
1708	9.21388	25.1688	4.7e-05	25.0355	-1.653	0.213	9.21686	9.21686
1709	9.21434	25.1689	4.7e-05	25.0354	-1.6529	0.213	9.21762	9.21762
1710	9.21482	25.1689	4.7e-05	25.0354	-1.6528	0.213	9.2188	9.2188
1711	9.21495	25.1689	4.6e-05	25.0353	-1.6527	0.213	9.22001	9.22001
1712	9.21523	25.1689	4.9e-05	25.0353	-1.6526	0.213	9.21934	9.21934
1713	9.21546	25.1689	4.7e-05	25.0353	-1.6525	0.213	9.21897	9.21897
1714	9.21574	25.1689	4.6e-05	25.0353	-1.6524	0.213	9.21811	9.21811
1715	9.21591	25.169	4.6e-05	25.0353	-1.6523	0.214	9.21774	9.21774
1716	9.21623	25.169	4.3e-05	25.0354	-1.6523	0.214	9.21762	9.21762
1717	9.21642	25.1689	4e-05	25.0354	-1.6524	0.214	9.21814	9.21814
1718	9.21661	25.169	4.1e-05	25.0354	-1.6525	0.214	9.21881	9.21881
1719	9.21729	25.1691	4.1e-05	25.0355	-1.6525	0.214	9.22029	9.22029
1720	9.21789	25.1691	4e-05	25.0355	-1.6524	0.214	9.22137	9.22137
1721	9.21843	25.1691	4.2e-05	25.0354	-1.6524	0.214	9.22247	9.22247
1722	9.21885	25.1692	4.1e-05	25.0355	-1.6522	0.214	9.22316	9.22316
1723	9.21948	25.1693	4.3e-05	25.0354	-1.652	0.214	9.22394	9.22394
1724	9.21984	25.1693	4.4e-05	25.0354	-1.6518	0.214	9.22448	9.22448
1725	9.2204	25.1693	4.3e-05	25.0354	-1.6516	0.215	9.2248	9.2248
1726	9.22088	25.1694	4e-05	25.0355	-1.6515	0.215	9.22419	9.22419
1727	9.22115	25.1694	4e-05	25.0354	-1.6514	0.215	9.2247	9.2247
1728	9.22139	25.1694	4e-05	25.0353	-1.6514	0.215	9.22484	9.22484
1729	9.22145	25.1694	3.5e-05	25.0352	-1.6513	0.215	9.22382	9.22382
1730	9.2217	25.1693	3.7e-05	25.0351	-1.6513	0.215	9.22342	9.22342
1731	9.2219	25.1693	3.9e-05	25.0351	-1.6514	0.215	9.22406	9.22406
1732	9.22224	25.1692	4.1e-05	25.0351	-1.6513	0.215	9.22324	9.22324
1733	9.22251	25.1692	3.8e-05	25.0351	-1.6512	0.216	9.22299	9.22299
1734	9.2229	25.1694	4.3e-05	25.0352	-1.6512	0.215	9.22316	9.22316
1735	9.223	25.1695	4.2e-05	25.0352	-1.6511	0.215	9.22247	9.22247
1736	9.22296	25.1695	4.4e-05	25.0352	-1.6511	0.215	9.22098	9.22098
1737	9.22285	25.1695	4.5e-05	25.0352	-1.6511	0.216	9.22032	9.22032
1738	9.22276	25.1696	4.8e-05	25.0352	-1.651	0.216	9.21901	9.21901
1739	9.22251	25.1696	4.7e-05	25.0352	-1.6508	0.216	9.21794	9.21794
1740	9.22211	25.1696	4.6e-05	25.0352	-1.6506	0.216	9.2167	9.2167
1741	9.22162	25.1697	4.4e-05	25.0353	-1.6505	0.216	9.2166	9.2166
1742	9.22139	25.1698	4.2e-05	25.0353	-1.6503	0.216	9.21709	9.21709
1743	9.22121	25.1699	4.3e-05	25.0353	-1.6502	0.216	9.2175	9.2175
1744	9.22091	25.1699	4.5e-05	25.0353	-1.6501	0.216	9.2177	9.2177
1745	9.22038	25.17	4.7e-05	25.0354	-1.65	0.216	9.21814	9.21814
1746	9.22003	25.1701	4.6e-05	25.0354	-1.6499	0.217	9.21808	9.21808
1747	9.2199	25.17	4.6e-05	25.0353	-1.6498	0.217	9.21846	9.21846
1748	9.21962	25.1701	4.4e-05	25.0353	-1.6497	0.217	9.21836	9.21836
1749	9.21942	25.1702	4.2e-05	25.0354	-1.6496	0.217	9.21881	9.21881
1750	9.21936	25.1701	3.9e-05	25.0353	-1.6495	0.217	9.21973	9.21973
1751	9.21914	25.1701	3.8e-05	25.0353	-1.6494	0.217	9.2203	9.2203
1752	9.21904	25.1702	3.9e-05	25.0353	-1.6492	0.217	9.22067	9.22067
1753	9.21927	25.1702	3.7e-05	25.0352	-1.6491	0.218	9.22239	9.22239
1754	9.21946	25.1702	3.7e-05	25.0351	-1.649	0.218	9.22359	9.22359
1755	9.21961	25.1703	4.2e-05	25.0352	-1.6488	0.218	9.22417	9.22417
1756	9.21973	25.1704	4.5e-05	25.0352	-1.6487	0.218	9.22401	9.22401
1757	9.21978	25.1704	4.5e-05	25.0352	-1.6487	0.218	9.22313	9.22313
1758	9.2199	25.1705	5.1e-05	25.0353	-1.6487	0.218	9.22166	9.22166
1759	9.22	25.1705	5.1e-05	25.0352	-1.6487	0.218	9.22011	9.22011
1760	9.22024	25.1706	4.8e-05	25.0352	-1.6487	0.218	9.21974	9.21974
1761	9.22055	25.1706	4.3e-05	25.0352	-1.6486	0.218	9.22015	9.22015
1762	9.22071	25.1706	4e-05	25.0352	-1.6484	0.219	9.2205	9.2205
1763	9.22084	25.1707	3.7e-05	25.0352	-1.6483	0.219	9.22096	9.22096
1764	9.22117	25.1707	3.8e-05	25.0351	-1.6482	0.219	9.2221	9.2221
1765	9.22144	25.1707	3.9e-05	25.0351	-1.6481	0.219	9.22209	9.22209
1766	9.22154	25.1708	4.2e-05	25.0351	-1.6481	0.219	9.22201	9.22201
1767	9.2216	25.1709	4.4e-05	25.0352	-1.648	0.219	9.22218	9.22218
1768	9.22178	25.1708	4.2e-05	25.0351	-1.648	0.219	9.22292	9.22292
1769	9.2222	25.1709	3.9e-05	25.0352	-1.6479	0.219	9.22376	9.22376
1770	9.22251	25.1709	3.9e-05	25.0352	-1.6478	0.219	9.22431	9.22431
1771	9.22265	25.171	3.8e-05	25.0353	-1.6477	0.219	9.225	9.225

## Sheet: 400μM SAM to 40μM H61N
$ITC
19
$NOT
25
60
750
10
2
$ADCGainCode: 0
$False	TRUE	TRUE
0.4	0.8	90	5
2	4	90	5
2	4	90	5
2	4	90	5
2	4	90	5
2	4	90	5
2	4	90	5
2	4	90	5
2	4	90	5
2	4	90	5
2	4	90	5
2	4	90	5
2	4	90	5
2	4	90	5
2	4	90	5
2	4	90	5
2	4	90	5
2	4	90	5
2	4	90	5
# 0
# 0
# 0
# 0.2097
# 25
# 4.0004
# 8.06
?
% MICROCALITC_MAL1134773
0.002097
0.040004
-0.00485476	29.6544
-0.00337137	29.3699
0.00833333
1681.7	168160
0.0025	81
-0.00015042	-0.033987
-0.2	8
0	0
0
% 128000 127393
0.431
5	750	1000	750
0.0004936	-0.00158	-1.54392e-05	6.03594e-07	-2.58552e-09
% MicroCalITC Ver: 1.28.230 Run time:5/10/2021 10:48:43 AM
@0
5	9.06951	25.2045	6.4e-05	25.1248	-1.4116	0.111	9.06806	9.06806
6	9.06923	25.2047	6.3e-05	25.1249	-1.4119	0.112	9.0679	9.0679
7	9.06922	25.2047	6.4e-05	25.1249	-1.4122	0.112	9.06895	9.06895
8	9.06923	25.2047	6.4e-05	25.1249	-1.4125	0.112	9.06922	9.06922
9	9.0692	25.2048	6.3e-05	25.1248	-1.4127	0.112	9.06994	9.06994
10	9.06902	25.2048	6.8e-05	25.1248	-1.413	0.111	9.07028	9.07028
11	9.06884	25.2047	6.9e-05	25.1248	-1.4132	0.111	9.07022	9.07022
12	9.06909	25.2048	6.5e-05	25.1248	-1.4133	0.111	9.0695	9.0695
13	9.06894	25.2048	6.5e-05	25.1248	-1.4135	0.112	9.06815	9.06815
14	9.06856	25.2047	6.2e-05	25.1246	-1.4137	0.112	9.06702	9.06702
15	9.06838	25.2048	5.6e-05	25.1246	-1.4138	0.112	9.06589	9.06589
16	9.06826	25.2048	5.6e-05	25.1246	-1.4138	0.112	9.06458	9.06458
17	9.06801	25.2049	6e-05	25.1246	-1.414	0.112	9.06407	9.06407
18	9.06791	25.205	5.9e-05	25.1246	-1.4142	0.112	9.06507	9.06507
19	9.06753	25.205	6e-05	25.1246	-1.4144	0.112	9.06681	9.06681
20	9.06748	25.2051	5.7e-05	25.1246	-1.4146	0.112	9.06891	9.06891
21	9.0674	25.2052	5e-05	25.1246	-1.4148	0.112	9.0711	9.0711
22	9.06756	25.2052	4.4e-05	25.1245	-1.4149	0.112	9.07283	9.07283
23	9.06749	25.2052	4.4e-05	25.1246	-1.415	0.113	9.07342	9.07342
24	9.06696	25.2054	4.6e-05	25.1247	-1.4153	0.113	9.07276	9.07276
25	9.06609	25.2053	5.3e-05	25.1246	-1.4155	0.113	9.07234	9.07234
26	9.06591	25.2054	5.9e-05	25.1247	-1.4156	0.113	9.07196	9.07196
27	9.06645	25.2053	6.2e-05	25.1246	-1.4158	0.113	9.07171	9.07171
28	9.06882	25.2053	6.4e-05	25.1246	-1.4159	0.113	9.07175	9.07175
29	9.07143	25.2053	6.3e-05	25.1246	-1.416	0.113	9.07227	9.07227
30	9.07178	25.2053	5.5e-05	25.1246	-1.4162	0.113	9.07232	9.07232
31	9.07173	25.2053	5e-05	25.1245	-1.4165	0.113	9.07296	9.07296
32	9.07178	25.2054	5e-05	25.1246	-1.4167	0.113	9.07286	9.07286
33	9.07183	25.2054	4.6e-05	25.1246	-1.4169	0.114	9.07274	9.07274
34	9.07212	25.2054	3.9e-05	25.1245	-1.417	0.114	9.07257	9.07257
35	9.07207	25.2055	4.4e-05	25.1246	-1.4171	0.114	9.07198	9.07198
36	9.07202	25.2056	4.6e-05	25.1246	-1.4173	0.114	9.07123	9.07123
37	9.07218	25.2055	4.5e-05	25.1246	-1.4175	0.114	9.07136	9.07136
38	9.07234	25.2057	4.9e-05	25.1246	-1.4177	0.114	9.07201	9.07201
39	9.07237	25.2058	5.3e-05	25.1247	-1.4179	0.114	9.0723	9.0723
40	9.07251	25.2058	5.1e-05	25.1246	-1.418	0.114	9.07387	9.07387
41	9.07283	25.2058	5.4e-05	25.1245	-1.4181	0.114	9.07597	9.07597
42	9.07318	25.2059	5.7e-05	25.1245	-1.4182	0.114	9.07692	9.07692
43	9.07325	25.2059	5.4e-05	25.1244	-1.4183	0.114	9.0771	9.0771
44	9.07353	25.2059	5.7e-05	25.1244	-1.4184	0.114	9.07778	9.07778
45	9.07389	25.2059	5.8e-05	25.1243	-1.4185	0.114	9.0782	9.0782
46	9.07416	25.2059	5.8e-05	25.1243	-1.4186	0.114	9.07829	9.07829
47	9.0746	25.2059	5.6e-05	25.1243	-1.4188	0.114	9.07975	9.07975
48	9.07477	25.206	5.8e-05	25.1244	-1.419	0.114	9.08055	9.08055
49	9.07503	25.206	5.8e-05	25.1244	-1.4192	0.114	9.08091	9.08091
50	9.0759	25.2061	5.5e-05	25.1246	-1.4194	0.114	9.07981	9.07981
51	9.07656	25.2061	5e-05	25.1246	-1.4196	0.115	9.07922	9.07922
52	9.07674	25.2062	5.2e-05	25.1247	-1.4198	0.115	9.08031	9.08031
53	9.07736	25.2062	5.2e-05	25.1247	-1.42	0.115	9.07761	9.07761
54	9.0782	25.2062	5.1e-05	25.1247	-1.4201	0.115	9.06517	9.06517
55	9.07862	25.2063	5.2e-05	25.1247	-1.4202	0.115	9.04184	9.04184
56	9.07873	25.2063	5.3e-05	25.1247	-1.4204	0.115	9.00803	9.00803
57	9.07912	25.2062	5e-05	25.1245	-1.4205	0.115	8.9658	8.9658
58	9.07954	25.2062	4.6e-05	25.1244	-1.4207	0.116	8.92576	8.92576
59	9.07823	25.2063	4.5e-05	25.1243	-1.4208	0.116	8.89595	8.89595
60	9.07618	25.2062	4.5e-05	25.1242	-1.421	0.116	8.88026	8.88026
@1	0.4	0.8	60.009
61	9.07929	25.2061	4.3e-05	25.1241	-1.4212	0.116	8.87803	8.87803
62	9.08875	25.2062	4.7e-05	25.1241	-1.4215	0.116	8.885	8.885
63	9.06513	25.2062	4.6e-05	25.1241	-1.4217	0.116	8.89702	8.89702
64	9.01717	25.206	4.3e-05	25.124	-1.4219	0.116	8.91096	8.91096
65	8.95842	25.2061	4.9e-05	25.1241	-1.422	0.116	8.92527	8.92527
66	8.91013	25.2064	5.6e-05	25.1243	-1.4222	0.116	8.93897	8.93897
67	8.87829	25.2064	5.3e-05	25.1244	-1.4223	0.116	8.95219	8.95219
68	8.86543	25.2066	5.7e-05	25.1245	-1.4224	0.116	8.96505	8.96505
69	8.8682	25.2067	6.2e-05	25.1245	-1.4225	0.116	8.9777	8.9777
70	8.87998	25.2067	5.7e-05	25.1245	-1.4227	0.116	8.98935	8.98935
71	8.89879	25.2067	5.3e-05	25.1244	-1.4229	0.116	8.99927	8.99927
72	8.91283	25.2068	5.3e-05	25.1244	-1.423	0.116	9.00875	9.00875
73	8.92533	25.2068	4.6e-05	25.1244	-1.4232	0.116	9.01711	9.01711
74	8.93789	25.2068	4e-05	25.1243	-1.4233	0.117	9.02454	9.02454
75	8.95148	25.2069	3.8e-05	25.1244	-1.4235	0.117	9.0314	9.0314
76	8.96732	25.207	4e-05	25.1245	-1.4237	0.117	9.03745	9.03745
77	8.97891	25.2071	4.3e-05	25.1245	-1.4239	0.117	9.04195	9.04195
78	8.98963	25.2071	4.9e-05	25.1245	-1.4241	0.117	9.0466	9.0466
79	9.00108	25.2072	5.4e-05	25.1246	-1.4242	0.117	9.05006	9.05006
80	9.00969	25.2071	5.6e-05	25.1245	-1.4243	0.117	9.05355	9.05355
81	9.01701	25.2071	5.3e-05	25.1245	-1.4244	0.117	9.05753	9.05753
82	9.02624	25.2073	5.6e-05	25.1247	-1.4245	0.117	9.06153	9.06153
83	9.03146	25.2072	5.5e-05	25.1246	-1.4247	0.117	9.06465	9.06465
84	9.03839	25.2073	5.7e-05	25.1246	-1.4248	0.117	9.06752	9.06752
85	9.04382	25.2074	5.9e-05	25.1247	-1.4249	0.117	9.06957	9.06957
86	9.04683	25.2075	6e-05	25.1247	-1.425	0.117	9.07086	9.07086
87	9.05013	25.2073	5.3e-05	25.1244	-1.4251	0.118	9.07153	9.07153
88	9.05362	25.2075	5.5e-05	25.1246	-1.4253	0.118	9.07263	9.07263
89	9.05727	25.2075	5.3e-05	25.1246	-1.4254	0.118	9.07415	9.07415
90	9.06179	25.2073	4.7e-05	25.1244	-1.4255	0.118	9.07506	9.07506
91	9.06614	25.2073	5.1e-05	25.1244	-1.4256	0.118	9.0759	9.0759
92	9.06786	25.2073	5.3e-05	25.1244	-1.4257	0.118	9.07665	9.07665
93	9.06916	25.2073	5.5e-05	25.1244	-1.4258	0.118	9.07684	9.07684
94	9.07025	25.2074	5.6e-05	25.1245	-1.426	0.118	9.07687	9.07687
95	9.07151	25.2077	6.4e-05	25.1247	-1.4262	0.118	9.07847	9.07847
96	9.07234	25.2078	6.5e-05	25.1247	-1.4265	0.118	9.07947	9.07947
97	9.07303	25.2079	6.5e-05	25.1247	-1.4267	0.118	9.08039	9.08039
98	9.07419	25.2079	6.5e-05	25.1246	-1.4269	0.118	9.08078	9.08078
99	9.0751	25.208	6.2e-05	25.1246	-1.427	0.118	9.08082	9.08082
100	9.07572	25.2079	6.1e-05	25.1245	-1.427	0.118	9.07986	9.07986
101	9.07642	25.2079	5.4e-05	25.1245	-1.4271	0.118	9.07915	9.07915
102	9.07727	25.2079	5.4e-05	25.1245	-1.4272	0.118	9.07946	9.07946
103	9.07802	25.2079	5.7e-05	25.1246	-1.4273	0.118	9.07998	9.07998
104	9.07858	25.208	6e-05	25.1246	-1.4275	0.118	9.08097	9.08097
105	9.07883	25.2081	5.9e-05	25.1246	-1.4276	0.118	9.08124	9.08124
106	9.07921	25.2082	6.4e-05	25.1247	-1.4277	0.118	9.08118	9.08118
107	9.07959	25.2084	7.1e-05	25.1248	-1.4279	0.118	9.08042	9.08042
108	9.07974	25.2084	6.6e-05	25.1247	-1.428	0.118	9.07887	9.07887
109	9.07943	25.2083	6.4e-05	25.1246	-1.4282	0.118	9.07734	9.07734
110	9.07907	25.2084	6.1e-05	25.1247	-1.4283	0.119	9.07674	9.07674
111	9.07911	25.2085	6.1e-05	25.1247	-1.4284	0.119	9.07716	9.07716
112	9.07944	25.2083	5.9e-05	25.1245	-1.4285	0.119	9.07804	9.07804
113	9.07972	25.2084	5.9e-05	25.1245	-1.4286	0.119	9.07885	9.07885
114	9.07968	25.2084	6e-05	25.1245	-1.4286	0.119	9.07934	9.07934
115	9.0793	25.2085	6.3e-05	25.1246	-1.4286	0.119	9.07936	9.07936
116	9.07932	25.2083	5.4e-05	25.1244	-1.4288	0.119	9.07791	9.07791
117	9.07924	25.2084	4.9e-05	25.1245	-1.429	0.12	9.07676	9.07676
118	9.07912	25.2085	5.4e-05	25.1246	-1.4292	0.12	9.07707	9.07707
119	9.07889	25.2087	5.7e-05	25.1246	-1.4293	0.12	9.07745	9.07745
120	9.07828	25.2087	6.1e-05	25.1246	-1.4296	0.12	9.07756	9.07756
121	9.07799	25.2089	6.9e-05	25.1247	-1.4297	0.12	9.07828	9.07828
122	9.07812	25.2091	7.6e-05	25.1248	-1.4297	0.12	9.07878	9.07878
123	9.0781	25.2092	7.9e-05	25.1249	-1.4298	0.12	9.07876	9.07876
124	9.07795	25.2092	7.5e-05	25.1249	-1.4299	0.12	9.07908	9.07908
125	9.07804	25.2092	7.3e-05	25.1249	-1.43	0.12	9.07915	9.07915
126	9.07816	25.2092	7.4e-05	25.1248	-1.4301	0.12	9.08044	9.08044
127	9.07842	25.2091	6.8e-05	25.1248	-1.4302	0.12	9.08143	9.08143
128	9.07896	25.2091	5.9e-05	25.1247	-1.4304	0.12	9.08197	9.08197
129	9.07928	25.209	5.8e-05	25.1246	-1.4305	0.121	9.08079	9.08079
130	9.07916	25.209	5.3e-05	25.1246	-1.4306	0.121	9.08031	9.08031
131	9.07902	25.209	5.5e-05	25.1246	-1.4307	0.121	9.07905	9.07905
132	9.07889	25.2091	6.1e-05	25.1246	-1.4309	0.12	9.07834	9.07834
133	9.07889	25.2091	6.3e-05	25.1246	-1.4311	0.12	9.07821	9.07821
134	9.07906	25.2093	6.9e-05	25.1247	-1.4313	0.12	9.07978	9.07978
135	9.07947	25.2094	7.2e-05	25.1248	-1.4316	0.12	9.08008	9.08008
136	9.07957	25.2096	7e-05	25.1248	-1.4317	0.121	9.07987	9.07987
137	9.07977	25.2096	6.7e-05	25.1248	-1.4318	0.121	9.07972	9.07972
138	9.08007	25.2096	6.5e-05	25.1248	-1.4319	0.121	9.07933	9.07933
139	9.08015	25.2096	6e-05	25.1248	-1.432	0.121	9.07923	9.07923
140	9.07988	25.2095	6.1e-05	25.1248	-1.4321	0.121	9.07959	9.07959
141	9.07989	25.2096	6.3e-05	25.1248	-1.4322	0.121	9.08132	9.08132
142	9.08	25.2096	6.4e-05	25.1248	-1.4324	0.121	9.08077	9.08077
143	9.07996	25.2097	6.5e-05	25.1248	-1.4327	0.121	9.07046	9.07046
144	9.07948	25.2097	6.9e-05	25.1248	-1.433	0.121	9.04168	9.04168
145	9.07949	25.2098	7e-05	25.1248	-1.4333	0.121	8.98707	8.98707
146	9.08003	25.2097	6.5e-05	25.1246	-1.4335	0.121	8.90488	8.90488
147	9.0799	25.2096	6.1e-05	25.1245	-1.4336	0.121	8.8025	8.8025
148	9.07968	25.2097	5.5e-05	25.1245	-1.4337	0.121	8.69244	8.69244
149	9.08063	25.2098	5.4e-05	25.1245	-1.4337	0.122	8.5871	8.5871
150	9.08067	25.2097	5.2e-05	25.1245	-1.4338	0.122	8.49801	8.49801
@2	2.0001	4	150.208
151	9.08487	25.2098	5.3e-05	25.1245	-1.4339	0.122	8.42539	8.42539
152	9.07687	25.21	5.5e-05	25.1246	-1.434	0.122	8.36517	8.36517
153	9.02723	25.2101	5.9e-05	25.1245	-1.4342	0.122	8.31493	8.31493
154	8.93812	25.2103	6.1e-05	25.1247	-1.4344	0.122	8.27274	8.27274
155	8.8068	25.2105	6.3e-05	25.1248	-1.4345	0.122	8.2389	8.2389
156	8.67436	25.2106	6.3e-05	25.1249	-1.4346	0.123	8.21607	8.21607
157	8.56566	25.2107	6.1e-05	25.125	-1.4347	0.123	8.20877	8.20877
158	8.47745	25.2108	6.5e-05	25.1251	-1.4348	0.123	8.22037	8.22037
159	8.41212	25.2106	6e-05	25.1249	-1.4349	0.123	8.25178	8.25178
160	8.36124	25.2106	5.7e-05	25.1248	-1.435	0.123	8.30078	8.30078
161	8.3111	25.2105	5.6e-05	25.1248	-1.4352	0.123	8.36358	8.36358
162	8.26452	25.2103	5.5e-05	25.1246	-1.4353	0.123	8.43319	8.43319
163	8.22613	25.2102	5.4e-05	25.1245	-1.4354	0.123	8.50378	8.50378
164	8.20115	25.2103	5.5e-05	25.1245	-1.4355	0.123	8.56991	8.56991
165	8.1923	25.2105	5.7e-05	25.1247	-1.4356	0.123	8.62988	8.62988
166	8.19702	25.2104	5.7e-05	25.1245	-1.4358	0.124	8.68372	8.68372
167	8.22816	25.2106	6.2e-05	25.1246	-1.4359	0.124	8.73017	8.73017
168	8.28417	25.2107	6.3e-05	25.1247	-1.4361	0.124	8.76979	8.76979
169	8.35815	25.2106	6.1e-05	25.1245	-1.4362	0.124	8.80471	8.80471
170	8.43703	25.2106	6.4e-05	25.1243	-1.4363	0.124	8.83416	8.83416
171	8.51072	25.2107	6.5e-05	25.1244	-1.4364	0.124	8.8593	8.8593
172	8.57588	25.2107	6.3e-05	25.1244	-1.4365	0.124	8.88217	8.88217
173	8.63675	25.2108	6.4e-05	25.1245	-1.4366	0.124	8.90248	8.90248
174	8.68879	25.211	7.1e-05	25.1246	-1.4367	0.124	8.91984	8.91984
175	8.73698	25.211	6.8e-05	25.1246	-1.4367	0.124	8.93523	8.93523
176	8.77988	25.2111	6.7e-05	25.1247	-1.4368	0.124	8.94832	8.94832
177	8.80818	25.2112	7e-05	25.1248	-1.4369	0.124	8.96004	8.96004
178	8.83503	25.2111	6.2e-05	25.1247	-1.4371	0.124	8.97157	8.97157
179	8.86317	25.2111	5.8e-05	25.1247	-1.4372	0.124	8.98156	8.98156
180	8.88427	25.211	5.7e-05	25.1246	-1.4373	0.125	8.99121	8.99121
181	8.90578	25.2111	5.9e-05	25.1246	-1.4374	0.125	8.99984	8.99984
182	8.92237	25.2111	5.8e-05	25.1246	-1.4376	0.125	9.00736	9.00736
183	8.93665	25.211	5.8e-05	25.1245	-1.4376	0.125	9.01353	9.01353
184	8.95011	25.2109	5.5e-05	25.1244	-1.4377	0.125	9.01936	9.01936
185	8.9611	25.2108	5.4e-05	25.1244	-1.4377	0.125	9.02451	9.02451
186	8.97112	25.2109	6.1e-05	25.1243	-1.4378	0.125	9.03023	9.03023
187	8.98132	25.2107	5.9e-05	25.1242	-1.4379	0.125	9.03515	9.03515
188	8.99413	25.211	6.6e-05	25.1243	-1.4381	0.125	9.0389	9.0389
189	9.00025	25.2111	7.1e-05	25.1244	-1.4383	0.125	9.04333	9.04333
190	9.00927	25.2113	7.4e-05	25.1245	-1.4386	0.125	9.0465	9.0465
191	9.01428	25.2111	6.4e-05	25.1244	-1.4388	0.125	9.0481	9.0481
192	9.01877	25.2113	6.8e-05	25.1244	-1.4389	0.125	9.05059	9.05059
193	9.02498	25.2112	6.1e-05	25.1243	-1.439	0.125	9.05293	9.05293
194	9.02933	25.2113	6e-05	25.1243	-1.439	0.125	9.05386	9.05386
195	9.03531	25.2114	5.7e-05	25.1243	-1.439	0.125	9.05471	9.05471
196	9.04201	25.2115	5.8e-05	25.1244	-1.4391	0.126	9.05647	9.05647
197	9.04361	25.2114	5.4e-05	25.1243	-1.4391	0.126	9.05857	9.05857
198	9.04623	25.2115	5.3e-05	25.1243	-1.4391	0.126	9.06096	9.06096
199	9.04827	25.2115	5e-05	25.1243	-1.4391	0.126	9.06319	9.06319
200	9.04983	25.2116	5.3e-05	25.1244	-1.4392	0.126	9.06569	9.06569
201	9.05148	25.2116	5.4e-05	25.1244	-1.4393	0.126	9.06781	9.06781
202	9.05375	25.2121	6.1e-05	25.1249	-1.4394	0.126	9.06863	9.06863
203	9.05578	25.212	6.5e-05	25.1248	-1.4395	0.126	9.06963	9.06963
204	9.05763	25.2119	6.9e-05	25.1247	-1.4396	0.126	9.07084	9.07084
205	9.05936	25.2118	6.6e-05	25.1245	-1.4397	0.126	9.07165	9.07165
206	9.06101	25.2118	6.3e-05	25.1245	-1.4397	0.126	9.07185	9.07185
207	9.06308	25.2117	6e-05	25.1244	-1.4397	0.126	9.07189	9.07189
208	9.06477	25.2118	5.7e-05	25.1244	-1.4398	0.126	9.07168	9.07168
209	9.06623	25.2121	5.2e-05	25.1247	-1.4399	0.127	9.07166	9.07166
210	9.06728	25.2121	4.7e-05	25.1248	-1.4401	0.127	9.07096	9.07096
211	9.06783	25.2123	4.5e-05	25.1248	-1.4404	0.127	9.0714	9.0714
212	9.06832	25.2121	4.2e-05	25.1246	-1.4406	0.127	9.07243	9.07243
213	9.06876	25.2121	4.7e-05	25.1246	-1.4409	0.127	9.07377	9.07377
214	9.06963	25.212	5.2e-05	25.1244	-1.441	0.127	9.07458	9.07458
215	9.07064	25.2122	5.4e-05	25.1245	-1.4411	0.127	9.07626	9.07626
216	9.07153	25.2122	5.9e-05	25.1245	-1.4411	0.127	9.07661	9.07661
217	9.07218	25.2123	6e-05	25.1246	-1.4411	0.127	9.07649	9.07649
218	9.07276	25.2123	5.3e-05	25.1246	-1.4412	0.127	9.07577	9.07577
219	9.07327	25.2124	4.9e-05	25.1246	-1.4414	0.127	9.07578	9.07578
220	9.07358	25.2123	4.8e-05	25.1245	-1.4415	0.128	9.07601	9.07601
221	9.07375	25.2124	4.9e-05	25.1245	-1.4415	0.128	9.07665	9.07665
222	9.07412	25.2125	5.1e-05	25.1245	-1.4416	0.128	9.0774	9.0774
223	9.07439	25.2125	5.7e-05	25.1244	-1.4416	0.128	9.07827	9.07827
224	9.07488	25.2127	6.2e-05	25.1245	-1.4417	0.128	9.07845	9.07845
225	9.07536	25.2128	6.6e-05	25.1246	-1.4418	0.128	9.07828	9.07828
226	9.07561	25.2128	6.4e-05	25.1246	-1.4419	0.127	9.0779	9.0779
227	9.07578	25.2128	6e-05	25.1246	-1.442	0.128	9.0771	9.0771
228	9.07595	25.2127	5.4e-05	25.1245	-1.4421	0.128	9.07653	9.07653
229	9.07618	25.2128	5.1e-05	25.1246	-1.4421	0.128	9.07646	9.07646
230	9.07656	25.2128	4.9e-05	25.1246	-1.4422	0.129	9.07687	9.07687
231	9.07699	25.2127	4.8e-05	25.1244	-1.4423	0.129	9.07746	9.07746
232	9.07709	25.2128	5.2e-05	25.1244	-1.4424	0.129	9.07782	9.07782
233	9.07706	25.2131	5.9e-05	25.1245	-1.4425	0.129	9.07295	9.07295
234	9.07728	25.213	6.2e-05	25.1244	-1.4427	0.129	9.06039	9.06039
235	9.07758	25.213	6.4e-05	25.1244	-1.4429	0.128	9.03547	9.03547
236	9.07755	25.2132	6.4e-05	25.1245	-1.4431	0.128	8.99902	8.99902
237	9.07726	25.2131	6.1e-05	25.1244	-1.4432	0.128	8.95472	8.95472
238	9.07695	25.2131	5.7e-05	25.1244	-1.4433	0.129	8.9092	8.9092
239	9.07734	25.2132	5.5e-05	25.1244	-1.4434	0.129	8.86499	8.86499
240	9.0784	25.2133	5.5e-05	25.1245	-1.4434	0.129	8.8283	8.8283
@3	2.0001	4	240.083
241	9.07969	25.2134	6.3e-05	25.1246	-1.4434	0.129	8.79825	8.79825
242	9.07636	25.2136	6.4e-05	25.1247	-1.4435	0.129	8.77341	8.77341
243	9.05181	25.2136	6.6e-05	25.1247	-1.4436	0.129	8.75103	8.75103
244	9.01468	25.2137	7e-05	25.1248	-1.4436	0.129	8.73353	8.73353
245	8.95441	25.2137	7.2e-05	25.1248	-1.4437	0.129	8.72093	8.72093
246	8.89748	25.2136	6.9e-05	25.1247	-1.4437	0.129	8.71329	8.71329
247	8.85528	25.2137	7.1e-05	25.1247	-1.4437	0.13	8.71137	8.71137
248	8.82411	25.214	8.1e-05	25.1249	-1.4438	0.129	8.71769	8.71769
249	8.79398	25.214	8.3e-05	25.1248	-1.444	0.129	8.73145	8.73145
250	8.77101	25.2139	7.5e-05	25.1248	-1.4441	0.13	8.75084	8.75084
251	8.74717	25.2139	7.2e-05	25.1248	-1.4442	0.13	8.77721	8.77721
252	8.73079	25.214	6.8e-05	25.1248	-1.4443	0.13	8.80597	8.80597
253	8.71251	25.2137	6e-05	25.1245	-1.4444	0.13	8.8356	8.8356
254	8.70642	25.2137	5.7e-05	25.1245	-1.4444	0.13	8.86299	8.86299
255	8.70791	25.2138	6.2e-05	25.1245	-1.4445	0.13	8.88816	8.88816
256	8.70908	25.2139	6.5e-05	25.1246	-1.4446	0.13	8.91034	8.91034
257	8.72128	25.2138	6.7e-05	25.1245	-1.4446	0.13	8.93046	8.93046
258	8.74415	25.2137	6.6e-05	25.1245	-1.4447	0.13	8.9474	8.9474
259	8.77507	25.2136	6.3e-05	25.1244	-1.4448	0.13	8.962	8.962
260	8.80508	25.2137	5.9e-05	25.1244	-1.4449	0.13	8.97418	8.97418
261	8.84064	25.2137	6e-05	25.1244	-1.445	0.13	8.9843	8.9843
262	8.86508	25.2139	6e-05	25.1245	-1.4451	0.131	8.99302	8.99302
263	8.89199	25.2139	5.6e-05	25.1245	-1.4451	0.131	9.00116	9.00116
264	8.9122	25.2141	5.6e-05	25.1245	-1.4452	0.131	9.00843	9.00843
265	8.9307	25.2141	5.5e-05	25.1245	-1.4453	0.131	9.01564	9.01564
266	8.95153	25.2141	5.1e-05	25.1245	-1.4453	0.131	9.02119	9.02119
267	8.96558	25.2142	5e-05	25.1245	-1.4453	0.132	9.0266	9.0266
268	8.97691	25.2142	5.2e-05	25.1244	-1.4454	0.132	9.03114	9.03114
269	8.98513	25.2143	5.3e-05	25.1245	-1.4454	0.132	9.03572	9.03572
270	8.99169	25.2144	5.7e-05	25.1246	-1.4456	0.132	9.04017	9.04017
271	9.00217	25.2144	6e-05	25.1244	-1.4457	0.132	9.04438	9.04438
272	9.00921	25.2145	6.1e-05	25.1245	-1.4459	0.132	9.04837	9.04837
273	9.0175	25.2147	6.6e-05	25.1247	-1.446	0.132	9.05226	9.05226
274	9.02163	25.2147	7e-05	25.1246	-1.4461	0.132	9.05522	9.05522
275	9.02699	25.2146	7.1e-05	25.1245	-1.4463	0.132	9.0576	9.0576
276	9.03062	25.2147	7e-05	25.1245	-1.4463	0.132	9.06067	9.06067
277	9.03573	25.2147	6.8e-05	25.1245	-1.4464	0.132	9.0626	9.0626
278	9.04029	25.2147	6.7e-05	25.1244	-1.4466	0.132	9.06361	9.06361
279	9.04466	25.2148	6.4e-05	25.1245	-1.4467	0.132	9.0658	9.0658
280	9.04846	25.2151	6.4e-05	25.1247	-1.4468	0.132	9.06872	9.06872
281	9.05186	25.2151	6.2e-05	25.1246	-1.4468	0.133	9.07058	9.07058
282	9.05447	25.2151	5.9e-05	25.1245	-1.447	0.132	9.07243	9.07243
283	9.05674	25.2151	5.4e-05	25.1245	-1.447	0.133	9.07471	9.07471
284	9.059	25.215	5.6e-05	25.1244	-1.447	0.132	9.07609	9.07609
285	9.06163	25.2148	5.3e-05	25.1243	-1.447	0.132	9.07596	9.07596
286	9.06423	25.2149	5.1e-05	25.1243	-1.4472	0.133	9.07587	9.07587
287	9.06661	25.215	5.5e-05	25.1244	-1.4473	0.133	9.07642	9.07642
288	9.06864	25.2149	5.5e-05	25.1244	-1.4474	0.133	9.07705	9.07705
289	9.07063	25.2149	5.4e-05	25.1245	-1.4476	0.133	9.07853	9.07853
290	9.07203	25.2151	5.7e-05	25.1246	-1.4477	0.133	9.08076	9.08076
291	9.07298	25.215	5.7e-05	25.1245	-1.4477	0.133	9.083	9.083
292	9.07363	25.2151	6.1e-05	25.1245	-1.4477	0.133	9.08515	9.08515
293	9.07492	25.2152	6.5e-05	25.1246	-1.4478	0.133	9.08638	9.08638
294	9.07651	25.2152	6.6e-05	25.1245	-1.4479	0.134	9.08747	9.08747
295	9.07809	25.2151	6e-05	25.1244	-1.4479	0.134	9.08754	9.08754
296	9.07948	25.2151	6.3e-05	25.1243	-1.448	0.134	9.08774	9.08774
297	9.08021	25.2151	5.9e-05	25.1243	-1.4482	0.134	9.08742	9.08742
298	9.08122	25.2152	5.8e-05	25.1243	-1.4483	0.134	9.08777	9.08777
299	9.08226	25.2151	5.7e-05	25.1242	-1.4484	0.134	9.08717	9.08717
300	9.08332	25.2153	6.2e-05	25.1244	-1.4485	0.134	9.08708	9.08708
301	9.08387	25.2154	6e-05	25.1244	-1.4485	0.134	9.08695	9.08695
302	9.0843	25.2154	5.7e-05	25.1244	-1.4484	0.134	9.08737	9.08737
303	9.08462	25.2154	5.7e-05	25.1244	-1.4483	0.134	9.08744	9.08744
304	9.08501	25.2155	5.7e-05	25.1244	-1.4483	0.135	9.08736	9.08736
305	9.08551	25.2156	6e-05	25.1245	-1.4484	0.135	9.08794	9.08794
306	9.0861	25.2157	6.3e-05	25.1245	-1.4485	0.134	9.08775	9.08775
307	9.08643	25.2157	6.7e-05	25.1245	-1.4486	0.134	9.08617	9.08617
308	9.08655	25.2157	6.6e-05	25.1244	-1.4486	0.134	9.08477	9.08477
309	9.08649	25.2157	6.6e-05	25.1244	-1.4487	0.134	9.08362	9.08362
310	9.08629	25.2158	6.5e-05	25.1244	-1.4487	0.135	9.08212	9.08212
311	9.08609	25.2158	6.4e-05	25.1244	-1.4488	0.135	9.08161	9.08161
312	9.08594	25.2158	6.4e-05	25.1244	-1.4489	0.135	9.08161	9.08161
313	9.08571	25.2158	6.5e-05	25.1244	-1.4489	0.135	9.08203	9.08203
314	9.08546	25.216	6.4e-05	25.1245	-1.4489	0.135	9.08196	9.08196
315	9.0852	25.216	6.4e-05	25.1244	-1.4489	0.135	9.08173	9.08173
316	9.08489	25.216	6.4e-05	25.1244	-1.4489	0.135	9.08214	9.08214
317	9.08432	25.2161	6.4e-05	25.1244	-1.4489	0.135	9.084	9.084
318	9.0839	25.2161	6.2e-05	25.1244	-1.449	0.135	9.08598	9.08598
319	9.08368	25.216	6.2e-05	25.1243	-1.4491	0.135	9.08769	9.08769
320	9.08408	25.2161	6.1e-05	25.1243	-1.4491	0.135	9.08794	9.08794
321	9.08367	25.2161	6.1e-05	25.1244	-1.4492	0.135	9.08826	9.08826
322	9.08299	25.2163	5.9e-05	25.1246	-1.4492	0.135	9.08779	9.08779
323	9.08325	25.2164	5.7e-05	25.1246	-1.4492	0.136	9.08299	9.08299
324	9.08375	25.2165	5.8e-05	25.1247	-1.4493	0.136	9.07368	9.07368
325	9.08429	25.2166	5.5e-05	25.1247	-1.4493	0.136	9.05967	9.05967
326	9.08578	25.2166	5.7e-05	25.1247	-1.4494	0.136	9.04026	9.04026
327	9.08767	25.2166	5.6e-05	25.1246	-1.4495	0.136	9.01877	9.01877
328	9.0874	25.2166	5.8e-05	25.1246	-1.4496	0.136	8.99786	8.99786
329	9.08798	25.2166	5.6e-05	25.1246	-1.4496	0.136	8.97901	8.97901
330	9.08492	25.2167	6e-05	25.1247	-1.4497	0.136	8.9633	8.9633
@4	2.0001	4	330.082
331	9.08693	25.2166	5.4e-05	25.1246	-1.4498	0.136	8.95005	8.95005
332	9.08781	25.2166	5.1e-05	25.1245	-1.4498	0.136	8.9371	8.9371
333	9.06856	25.2166	4.7e-05	25.1245	-1.4499	0.137	8.92627	8.92627
334	9.0423	25.2165	4.2e-05	25.1243	-1.4499	0.137	8.91816	8.91816
335	9.01243	25.2165	3.8e-05	25.1243	-1.45	0.137	8.91261	8.91261
336	8.99011	25.2166	4.3e-05	25.1244	-1.45	0.137	8.90972	8.90972
337	8.98059	25.2167	4.4e-05	25.1244	-1.45	0.137	8.90975	8.90975
338	8.96399	25.2167	4.6e-05	25.1245	-1.45	0.137	8.91268	8.91268
339	8.94811	25.217	5.6e-05	25.1247	-1.4501	0.137	8.91847	8.91847
340	8.9338	25.217	5.8e-05	25.1247	-1.4501	0.137	8.92797	8.92797
341	8.92373	25.2169	5.3e-05	25.1246	-1.45	0.137	8.94	8.94
342	8.9159	25.2169	5.4e-05	25.1246	-1.4501	0.137	8.95339	8.95339
343	8.9099	25.217	5.6e-05	25.1245	-1.4501	0.137	8.96832	8.96832
344	8.90765	25.217	5.4e-05	25.1245	-1.4501	0.137	8.98198	8.98198
345	8.90604	25.217	5e-05	25.1244	-1.4501	0.137	8.99456	8.99456
346	8.90932	25.2172	5.3e-05	25.1245	-1.4501	0.138	9.00566	9.00566
347	8.91604	25.2171	5.3e-05	25.1244	-1.4502	0.138	9.01509	9.01509
348	8.92451	25.2171	5.2e-05	25.1244	-1.4502	0.138	9.02227	9.02227
349	8.93665	25.2171	5.1e-05	25.1244	-1.4502	0.138	9.02979	9.02979
350	8.95348	25.2172	5.4e-05	25.1244	-1.4503	0.138	9.03564	9.03564
351	8.96933	25.2171	5.7e-05	25.1243	-1.4503	0.138	9.04041	9.04041
352	8.98305	25.2174	6.1e-05	25.1245	-1.4503	0.138	9.04393	9.04393
353	8.99895	25.2174	6.3e-05	25.1246	-1.4503	0.138	9.04773	9.04773
354	9.00505	25.2175	6.3e-05	25.1245	-1.4503	0.138	9.05075	9.05075
355	9.01626	25.2176	6.3e-05	25.1245	-1.4503	0.138	9.05457	9.05457
356	9.02497	25.2177	6e-05	25.1246	-1.4503	0.138	9.05899	9.05899
357	9.03	25.2176	5.4e-05	25.1244	-1.4503	0.138	9.06421	9.06421
358	9.0351	25.2176	5.1e-05	25.1244	-1.4503	0.139	9.06831	9.06831
359	9.0424	25.2176	5.3e-05	25.1244	-1.4504	0.139	9.07083	9.07083
360	9.04556	25.2177	5.6e-05	25.1245	-1.4505	0.138	9.0728	9.0728
361	9.04762	25.2179	5.8e-05	25.1247	-1.4506	0.139	9.07451	9.07451
362	9.05007	25.218	5.9e-05	25.1248	-1.4508	0.139	9.07685	9.07685
363	9.05379	25.218	6.2e-05	25.1247	-1.4509	0.139	9.0797	9.0797
364	9.05752	25.2181	6e-05	25.1248	-1.4509	0.139	9.08443	9.08443
365	9.06481	25.218	5.5e-05	25.1246	-1.4509	0.139	9.08814	9.08814
366	9.07057	25.2178	5.4e-05	25.1244	-1.451	0.139	9.0906	9.0906
367	9.0729	25.2178	5.5e-05	25.1243	-1.451	0.139	9.09238	9.09238
368	9.07289	25.2178	5.7e-05	25.1243	-1.4511	0.139	9.09328	9.09328
369	9.07361	25.2178	5.8e-05	25.1243	-1.4512	0.139	9.09305	9.09305
370	9.07486	25.2179	6e-05	25.1244	-1.4513	0.139	9.09332	9.09332
371	9.07947	25.2181	6.3e-05	25.1246	-1.4513	0.139	9.0935	9.0935
372	9.0849	25.2179	5.9e-05	25.1245	-1.4514	0.139	9.09383	9.09383
373	9.08917	25.218	5.6e-05	25.1245	-1.4514	0.14	9.09444	9.09444
374	9.09106	25.2181	5.6e-05	25.1245	-1.4515	0.14	9.09491	9.09491
375	9.09181	25.2181	5.3e-05	25.1245	-1.4515	0.14	9.09489	9.09489
376	9.0922	25.2182	5.3e-05	25.1244	-1.4516	0.14	9.09495	9.09495
377	9.09257	25.2184	5.6e-05	25.1245	-1.4517	0.14	9.09432	9.09432
378	9.09312	25.2184	5.9e-05	25.1245	-1.4518	0.14	9.09411	9.09411
379	9.09326	25.2185	5.7e-05	25.1245	-1.4518	0.14	9.09417	9.09417
380	9.0933	25.2185	6e-05	25.1245	-1.4519	0.14	9.0938	9.0938
381	9.09343	25.2184	6e-05	25.1245	-1.4519	0.14	9.09367	9.09367
382	9.0934	25.2184	6e-05	25.1245	-1.4518	0.14	9.09356	9.09356
383	9.09357	25.2184	5.7e-05	25.1244	-1.4518	0.141	9.0927	9.0927
384	9.09361	25.2183	5.7e-05	25.1244	-1.4518	0.141	9.09161	9.09161
385	9.09309	25.2184	5.7e-05	25.1243	-1.4518	0.141	9.08974	9.08974
386	9.09278	25.2186	5.7e-05	25.1244	-1.4518	0.141	9.08831	9.08831
387	9.09243	25.2187	5.6e-05	25.1246	-1.4519	0.141	9.08748	9.08748
388	9.09227	25.2186	5.7e-05	25.1246	-1.4519	0.141	9.0876	9.0876
389	9.09213	25.2188	5.9e-05	25.1247	-1.4519	0.141	9.08749	9.08749
390	9.09195	25.2188	5.8e-05	25.1247	-1.4519	0.142	9.08892	9.08892
391	9.09154	25.2187	5.3e-05	25.1245	-1.4519	0.142	9.09054	9.09054
392	9.09101	25.2187	5.2e-05	25.1244	-1.4518	0.142	9.09134	9.09134
393	9.09063	25.2187	4.8e-05	25.1246	-1.4518	0.142	9.09158	9.09158
394	9.09045	25.2186	4.3e-05	25.1244	-1.4518	0.142	9.09164	9.09164
395	9.09037	25.2187	4.1e-05	25.1244	-1.4519	0.142	9.09216	9.09216
396	9.08986	25.2187	4.5e-05	25.1244	-1.452	0.142	9.09231	9.09231
397	9.09008	25.2189	4.9e-05	25.1245	-1.4522	0.142	9.09282	9.09282
398	9.0903	25.219	5.4e-05	25.1245	-1.4523	0.142	9.09229	9.09229
399	9.09071	25.219	5.6e-05	25.1244	-1.4524	0.142	9.09298	9.09298
400	9.09087	25.219	5.8e-05	25.1244	-1.4525	0.142	9.09336	9.09336
401	9.09105	25.2191	5.4e-05	25.1244	-1.4525	0.142	9.09311	9.09311
402	9.091	25.2191	5.2e-05	25.1244	-1.4525	0.143	9.09287	9.09287
403	9.09116	25.219	4.6e-05	25.1243	-1.4526	0.143	9.09325	9.09325
404	9.09125	25.2192	4.5e-05	25.1245	-1.4526	0.143	9.09341	9.09341
405	9.09191	25.2193	4.6e-05	25.1245	-1.4526	0.143	9.09363	9.09363
406	9.09237	25.2193	5.1e-05	25.1245	-1.4525	0.143	9.09382	9.09382
407	9.09264	25.2193	4.9e-05	25.1245	-1.4525	0.143	9.09393	9.09393
408	9.0928	25.2194	4.9e-05	25.1245	-1.4525	0.143	9.09439	9.09439
409	9.09294	25.2194	5.3e-05	25.1244	-1.4525	0.143	9.09404	9.09404
410	9.09305	25.2194	5.2e-05	25.1243	-1.4525	0.143	9.09316	9.09316
411	9.09306	25.2193	5.1e-05	25.1242	-1.4525	0.143	9.09299	9.09299
412	9.09309	25.2193	5.3e-05	25.1242	-1.4525	0.143	9.09243	9.09243
413	9.09331	25.2193	5.5e-05	25.1243	-1.4526	0.143	9.08947	9.08947
414	9.09325	25.2193	5.1e-05	25.1243	-1.4526	0.143	9.08327	9.08327
415	9.09342	25.2195	5.4e-05	25.1244	-1.4525	0.143	9.07413	9.07413
416	9.09336	25.2196	5.5e-05	25.1245	-1.4525	0.144	9.06343	9.06343
417	9.09345	25.2197	5.5e-05	25.1245	-1.4525	0.144	9.05328	9.05328
418	9.09329	25.2198	5.6e-05	25.1245	-1.4524	0.144	9.04371	9.04371
419	9.09279	25.2198	5.7e-05	25.1245	-1.4525	0.144	9.036	9.036
420	9.09188	25.2198	5.5e-05	25.1243	-1.4525	0.144	9.02968	9.02968
@5	2.0001	4	420.063
421	9.09271	25.2198	5.5e-05	25.1243	-1.4526	0.144	9.02387	9.02387
422	9.09126	25.2198	5.6e-05	25.1243	-1.4526	0.144	9.01645	9.01645
423	9.0793	25.2196	5.3e-05	25.1242	-1.4527	0.144	9.01023	9.01023
424	9.06124	25.2196	5.3e-05	25.1242	-1.4528	0.144	9.00473	9.00473
425	9.04598	25.2197	5.1e-05	25.1243	-1.4528	0.144	9.00121	9.00121
426	9.03934	25.2199	4.8e-05	25.1244	-1.4528	0.145	8.99873	8.99873
427	9.03997	25.22	4.3e-05	25.1244	-1.4528	0.145	8.99786	8.99786
428	9.03177	25.2201	4.3e-05	25.1245	-1.4528	0.145	8.99881	8.99881
429	9.02264	25.2201	4.5e-05	25.1244	-1.4526	0.145	9.00167	9.00167
430	9.01431	25.2202	5e-05	25.1245	-1.4526	0.145	9.00617	9.00617
431	9.01026	25.2201	5e-05	25.1244	-1.4526	0.145	9.01241	9.01241
432	9.00338	25.2202	5.3e-05	25.1244	-1.4526	0.145	9.01958	9.01958
433	9.00057	25.2201	5.6e-05	25.1244	-1.4527	0.145	9.0274	9.0274
434	8.99526	25.2202	5.4e-05	25.1245	-1.4528	0.145	9.03612	9.03612
435	8.99663	25.2202	4.7e-05	25.1244	-1.4528	0.146	9.0434	9.0434
436	8.9978	25.2202	4.8e-05	25.1244	-1.4529	0.146	9.04982	9.04982
437	8.99929	25.2203	4.6e-05	25.1244	-1.4529	0.146	9.05592	9.05592
438	9.00516	25.2204	4.2e-05	25.1244	-1.4529	0.146	9.06073	9.06073
439	9.00946	25.2204	4.5e-05	25.1244	-1.4529	0.146	9.0641	9.0641
440	9.01916	25.2206	4.7e-05	25.1245	-1.4529	0.146	9.06834	9.06834
441	9.02909	25.2206	4.9e-05	25.1245	-1.4529	0.146	9.07237	9.07237
442	9.03499	25.2206	5.2e-05	25.1244	-1.4529	0.146	9.07611	9.07611
443	9.04438	25.2207	5.3e-05	25.1244	-1.4529	0.146	9.07912	9.07912
444	9.05297	25.2208	5.3e-05	25.1245	-1.4529	0.146	9.08163	9.08163
445	9.05603	25.2208	5.3e-05	25.1245	-1.4529	0.147	9.08293	9.08293
446	9.06069	25.2209	5.1e-05	25.1245	-1.453	0.147	9.08327	9.08327
447	9.06436	25.2209	4.9e-05	25.1245	-1.453	0.147	9.08272	9.08272
448	9.06825	25.221	4.8e-05	25.1245	-1.4531	0.147	9.08284	9.08284
449	9.07154	25.221	5e-05	25.1246	-1.4531	0.147	9.08353	9.08353
450	9.07651	25.221	5.2e-05	25.1245	-1.4532	0.147	9.08417	9.08417
451	9.08081	25.221	5.3e-05	25.1245	-1.4532	0.147	9.08451	9.08451
452	9.08225	25.2211	5.5e-05	25.1245	-1.4532	0.147	9.08546	9.08546
453	9.08247	25.2211	5.7e-05	25.1246	-1.4532	0.147	9.08614	9.08614
454	9.08249	25.2212	5.5e-05	25.1245	-1.4532	0.147	9.08575	9.08575
455	9.08309	25.2213	5.7e-05	25.1246	-1.4531	0.147	9.08633	9.08633
456	9.0835	25.2213	5.2e-05	25.1245	-1.4531	0.148	9.08785	9.08785
457	9.08389	25.2213	5e-05	25.1245	-1.4531	0.148	9.08914	9.08914
458	9.08449	25.2214	5.2e-05	25.1245	-1.4532	0.148	9.09015	9.09015
459	9.08539	25.2214	5.3e-05	25.1244	-1.4533	0.148	9.09151	9.09151
460	9.08591	25.2214	5.2e-05	25.1244	-1.4533	0.148	9.09096	9.09096
461	9.08632	25.2214	5.4e-05	25.1244	-1.4534	0.148	9.09079	9.09079
462	9.08662	25.2215	5.6e-05	25.1244	-1.4534	0.148	9.09023	9.09023
463	9.0871	25.2215	5.2e-05	25.1245	-1.4534	0.148	9.08988	9.08988
464	9.08775	25.2216	5.3e-05	25.1246	-1.4534	0.149	9.09125	9.09125
465	9.08836	25.2217	5.2e-05	25.1246	-1.4535	0.149	9.09319	9.09319
466	9.08876	25.2217	5.7e-05	25.1246	-1.4535	0.149	9.09414	9.09414
467	9.08934	25.2218	5.9e-05	25.1246	-1.4534	0.149	9.09557	9.09557
468	9.09019	25.2218	6.1e-05	25.1245	-1.4533	0.148	9.09674	9.09674
469	9.09096	25.2218	6.1e-05	25.1245	-1.4532	0.148	9.0966	9.0966
470	9.09162	25.2218	6.1e-05	25.1245	-1.4531	0.148	9.09592	9.09592
471	9.09214	25.2218	5.9e-05	25.1245	-1.453	0.149	9.0943	9.0943
472	9.09288	25.2218	6e-05	25.1244	-1.4531	0.149	9.09247	9.09247
473	9.09335	25.2219	6.1e-05	25.1244	-1.4532	0.149	9.09113	9.09113
474	9.09316	25.2219	5.9e-05	25.1244	-1.4533	0.149	9.09067	9.09067
475	9.09265	25.222	6.2e-05	25.1244	-1.4534	0.149	9.09182	9.09182
476	9.09265	25.222	5.8e-05	25.1244	-1.4535	0.149	9.09394	9.09394
477	9.09294	25.2221	5.5e-05	25.1244	-1.4535	0.149	9.09675	9.09675
478	9.0935	25.2221	5.2e-05	25.1244	-1.4535	0.15	9.09961	9.09961
479	9.09381	25.2221	5.2e-05	25.1244	-1.4534	0.15	9.10096	9.10096
480	9.09335	25.222	5e-05	25.1243	-1.4533	0.15	9.10111	9.10111
481	9.09408	25.2221	5.5e-05	25.1243	-1.4533	0.15	9.10128	9.10128
482	9.09425	25.222	5.5e-05	25.1242	-1.4532	0.15	9.0999	9.0999
483	9.09362	25.2221	5.8e-05	25.1243	-1.4532	0.15	9.09841	9.09841
484	9.09466	25.2221	5.7e-05	25.1243	-1.4531	0.15	9.09779	9.09779
485	9.09608	25.2222	5.6e-05	25.1244	-1.4532	0.15	9.09775	9.09775
486	9.09646	25.2223	5.2e-05	25.1244	-1.4531	0.15	9.09659	9.09659
487	9.09651	25.2224	5.3e-05	25.1245	-1.4531	0.151	9.09611	9.09611
488	9.09663	25.2225	5.5e-05	25.1245	-1.4532	0.151	9.09487	9.09487
489	9.09659	25.2226	5.8e-05	25.1246	-1.4532	0.151	9.09295	9.09295
490	9.09751	25.2226	5.7e-05	25.1246	-1.4532	0.151	9.09118	9.09118
491	9.09706	25.2226	5.8e-05	25.1245	-1.4532	0.151	9.09107	9.09107
492	9.09639	25.2226	5.4e-05	25.1244	-1.4532	0.151	9.09159	9.09159
493	9.09652	25.2226	5.3e-05	25.1244	-1.4532	0.151	9.09322	9.09322
494	9.09628	25.2226	5e-05	25.1244	-1.4531	0.151	9.09487	9.09487
495	9.09555	25.2227	5.2e-05	25.1244	-1.4531	0.151	9.09709	9.09709
496	9.09454	25.2228	5.2e-05	25.1244	-1.453	0.151	9.09918	9.09918
497	9.09415	25.2228	5.4e-05	25.1244	-1.453	0.151	9.10015	9.10015
498	9.09474	25.2228	5e-05	25.1244	-1.4532	0.151	9.10046	9.10046
499	9.09568	25.2228	5.2e-05	25.1244	-1.4532	0.152	9.10211	9.10211
500	9.09591	25.2229	4.9e-05	25.1244	-1.4532	0.152	9.10237	9.10237
501	9.09568	25.2229	4.8e-05	25.1243	-1.4533	0.152	9.1017	9.1017
502	9.09609	25.223	5.6e-05	25.1244	-1.4532	0.152	9.10165	9.10165
503	9.09692	25.2231	6.1e-05	25.1244	-1.4531	0.152	9.09852	9.09852
504	9.09734	25.2233	6.1e-05	25.1244	-1.453	0.152	9.0924	9.0924
505	9.09844	25.2233	6.6e-05	25.1244	-1.453	0.152	9.08518	9.08518
506	9.1	25.2233	6.9e-05	25.1245	-1.453	0.152	9.07802	9.07802
507	9.10113	25.2232	6.4e-05	25.1244	-1.4529	0.152	9.07159	9.07159
508	9.10198	25.2233	6.2e-05	25.1244	-1.4528	0.152	9.06882	9.06882
509	9.10197	25.2233	6.4e-05	25.1245	-1.4528	0.152	9.06819	9.06819
510	9.1023	25.2234	6.5e-05	25.1246	-1.4527	0.152	9.0671	9.0671
@6	2.0001	4	510.056
511	9.10059	25.2235	6.7e-05	25.1246	-1.4527	0.152	9.06373	9.06373
512	9.09958	25.2236	6.6e-05	25.1246	-1.4528	0.153	9.05627	9.05627
513	9.08463	25.2237	6.6e-05	25.1247	-1.4529	0.153	9.04646	9.04646
514	9.07461	25.2237	6.6e-05	25.1246	-1.4529	0.153	9.03497	9.03497
515	9.0675	25.2237	6.3e-05	25.1246	-1.453	0.153	9.02511	9.02511
516	9.06603	25.2237	5.9e-05	25.1246	-1.4531	0.153	9.01821	9.01821
517	9.06793	25.2238	6.2e-05	25.1246	-1.4532	0.153	9.01613	9.01613
518	9.07021	25.2237	6.1e-05	25.1246	-1.4532	0.153	9.01809	9.01809
519	9.07152	25.2237	5.9e-05	25.1246	-1.4531	0.153	9.02366	9.02366
520	9.06137	25.2237	6.2e-05	25.1245	-1.453	0.153	9.03113	9.03113
521	9.04735	25.2237	6.7e-05	25.1244	-1.4529	0.153	9.03855	9.03855
522	9.0306	25.2238	7e-05	25.1245	-1.4529	0.153	9.04495	9.04495
523	9.02177	25.2238	7e-05	25.1246	-1.4529	0.154	9.04977	9.04977
524	9.01393	25.2238	6.8e-05	25.1246	-1.4529	0.154	9.05372	9.05372
525	9.01208	25.2239	6.5e-05	25.1247	-1.453	0.154	9.05853	9.05853
526	9.01306	25.2239	5.7e-05	25.1247	-1.453	0.154	9.06332	9.06332
527	9.02	25.224	5.2e-05	25.1247	-1.453	0.154	9.0679	9.0679
528	9.03142	25.2241	5e-05	25.1247	-1.4529	0.154	9.07149	9.07149
529	9.04177	25.224	4.6e-05	25.1246	-1.4528	0.154	9.07391	9.07391
530	9.04918	25.224	4.8e-05	25.1246	-1.4527	0.154	9.07372	9.07372
531	9.05056	25.2239	5.2e-05	25.1244	-1.4526	0.154	9.07424	9.07424
532	9.05248	25.2238	5.1e-05	25.1242	-1.4526	0.154	9.07511	9.07511
533	9.05565	25.2238	5.7e-05	25.1242	-1.4526	0.154	9.07697	9.07697
534	9.06155	25.2239	6e-05	25.1242	-1.4526	0.154	9.07844	9.07844
535	9.07333	25.2239	5.8e-05	25.1242	-1.4526	0.155	9.08099	9.08099
536	9.07486	25.2241	5.6e-05	25.1244	-1.4526	0.155	9.08252	9.08252
537	9.0744	25.2242	5.8e-05	25.1245	-1.4526	0.155	9.08409	9.08409
538	9.07421	25.2241	5.5e-05	25.1245	-1.4526	0.155	9.08627	9.08627
539	9.07546	25.2241	5.8e-05	25.1245	-1.4526	0.155	9.08881	9.08881
540	9.0769	25.2241	5.8e-05	25.1244	-1.4526	0.155	9.09022	9.09022
541	9.07785	25.2242	5.9e-05	25.1245	-1.4527	0.155	9.09242	9.09242
542	9.07906	25.2244	6.4e-05	25.1246	-1.4528	0.155	9.09462	9.09462
543	9.08123	25.2247	7.1e-05	25.1248	-1.4529	0.155	9.09517	9.09517
544	9.08275	25.2247	6.8e-05	25.1248	-1.453	0.155	9.09572	9.09572
545	9.0845	25.2247	6.7e-05	25.1248	-1.4531	0.155	9.09524	9.09524
546	9.08663	25.2249	7.1e-05	25.125	-1.453	0.155	9.09436	9.09436
[truncated: 1,000 more rows]

## Sheet: 1200μM SAM to 40μM E85Q
$ITC
19
$NOT
25
60
750
10
2
[truncated: 1,833 more rows]

## Sheet: 400μM SAM to 40μM F111L 
$ITC
[truncated: 1,840 more rows]

[truncated: 5 more sheets: 400μM SAM to 40μM D110A, enzyme antivity, Gel filtration chromatography, Uncropped gel 1, Uncropped gel 2]
